# Supplementary material for: Harnessing the glycolysis-TCA cycle axis to boost host defense against neonatal infection
Source: EMBO Mol Med. 2026 Jun 8;18(7):2896–919. doi: 10.1038/s44321-026-00463-z (PMC13365532; doi:10.1038/s44321-026-00463-z)
Supplement: Supplementary file 5 — Dataset EV1 [file 44321_2026_463_MOESM5_ESM.xlsx]

## Sheet: EV1A
Dataset EV1A: Hepatic transcriptome: KEGG-based gene set enrichment analysis result (SE-sGAL vs. SE-sGLU)
ID	Description	setSize	enrichmentScore	NES	pvalue	p.adjust	qvalue	rank	leading_edge	core_enrichment	Count	GeneRatio	Sign
ssc01200	Carbon metabolism	102	0.626441	2.50706	8.77604e-10	2.9663e-07	1.84759e-07	2056	tags=34%, list=15%, signal=29%	100738344/100520121/100158218/397038/100155425/100516042/100514210/100153866/100522516/397568/396968/414412/100523005/397054/100157716/396967/100525850/100515523/397039/100152303/396999/733641/102166364/100521870/100294678/100048954/100622986/100157162/100517636/100739035/780433/100037986/100622692/100113422/100158147	35	0.343137	Activated
ssc00190	Oxidative phosphorylation	114	0.584437	2.34334	4.88875e-08	4.13099e-06	2.57302e-06	2564	tags=51%, list=19%, signal=41%	100513030/100513629/100739396/100156967/102159115/414412/100579141/100154443/100525869/448979/100510948/100623873/100624335/100518016/100156879/100038022/733678/100520950/100523751/100620809/100523423/100155687/100521478/100157442/397472/100622245/100152232/100520115/100154817/100156052/100522775/100517634/100518811/100524873/110261242/808513/100048954/100037991/100626250/100157156/100525083/1005…	58	0.508772	Activated
ssc00350	Tyrosine metabolism	26	0.766295	2.27509	3.68978e-06	8.3143e-05	5.17864e-05	893	tags=38%, list=7%, signal=36%	100624241/396857/100739347/110256000/100623036/414909/396968/100626791/100155530/396967	10	0.384615	Activated
ssc04146	Peroxisome	75	0.591089	2.23558	3.29263e-06	7.94936e-05	4.95133e-05	2055	tags=48%, list=15%, signal=41%	100134962/100516877/100515259/494011/733679/100521142/100157173/397568/100523005/100521480/100524317/397574/100134957/100517945/397273/100233169/100127351/397036/100626343/100126288/100157485/100522811/100512476/100519592/100736805/414425/100157872/100511182/102166364/100518218/110256846/397082/100512963/106504089/100113422/397134	36	0.48	Activated
ssc00010	Glycolysis / Gluconeogenesis	55	0.627295	2.18521	2.76461e-05	0.00044497	0.000277154	1305	tags=27%, list=10%, signal=25%	100738344/100158218/397038/100516042/100739347/100153866/396924/397054/100517097/100525303/100134959/733685/100515523/100156278/399536	15	0.272727	Activated
ssc00980	Metabolism of xenobiotics by cytochrome P450	36	0.668171	2.13004	6.9578e-05	0.000810944	0.000505104	1452	tags=39%, list=11%, signal=35%	397639/100514231/100152951/100739347/100623255/100511331/100521480/397337/100153094/100152910/403216/641359/733607/100151901	14	0.388889	Activated
ssc00620	Pyruvate metabolism	38	0.651182	2.10101	0.000149765	0.00140612	0.000875817	1268	tags=32%, list=9%, signal=29%	100738344/100516042/100153866/100154014/396924/397054/100525303/397324/733685/397039/100152303/100156278	12	0.315789	Activated
ssc00360	Phenylalanine metabolism	15	0.79394	2.07723	0.000323147	0.00242042	0.00150758	893	tags=47%, list=7%, signal=44%	396857/100739347/110256000/414909/396968/100521900/396967	7	0.466667	Activated
ssc01230	Biosynthesis of amino acids	65	0.565192	2.06849	4.39072e-05	0.00061836	0.000385151	1415	tags=26%, list=11%, signal=24%	100738344/100158218/100514210/396968/414411/397300/100517757/100157716/100521900/396841/396967/100525850/100515523/396999/396930/733641/102166364	17	0.261538	Activated
ssc00730	Thiamine metabolism	12	0.818247	2.0256	0.00030649	0.00242042	0.00150758	112	tags=17%, list=1%, signal=17%	100521423/396635	2	0.166667	Activated
ssc00982	Drug metabolism - cytochrome P450	33	0.644968	2.00867	0.000183792	0.00163478	0.00101824	1452	tags=33%, list=11%, signal=30%	100514231/100152951/100739347/100623255/414909/100521480/100153094/100152910/403216/733607/100151901	11	0.333333	Activated
ssc00650	Butanoate metabolism	19	0.726861	1.99016	0.00105865	0.00567974	0.00353768	207	tags=21%, list=2%, signal=21%	100512595/100511318/100510957/397604	4	0.210526	Activated
ssc01212	Fatty acid metabolism	55	0.570846	1.98857	0.000434533	0.00282447	0.00175924	1214	tags=33%, list=9%, signal=30%	100154810/102162360/397604/100312970/100153368/100171403/100523005/397561/397574/396931/100153608/100233169/397324/100739500/397012/100154372/100152303/100154613	18	0.327273	Activated
ssc04976	Bile secretion	68	0.537237	1.97012	0.000421407	0.00279285	0.00173955	1582	tags=24%, list=12%, signal=21%	397049/397639/733693/100623255/100155970/397464/100518154/100526226/100525144/397018/397203/397652/407774/641359/100522455/100048963	16	0.235294	Activated
ssc00630	Glyoxylate and dicarboxylate metabolism	29	0.648966	1.96649	0.000731271	0.00418932	0.00260935	227	tags=21%, list=2%, signal=20%	100155425/100153961/100153866/100154014/100522516/397568	6	0.206897	Activated
ssc05204	Chemical carcinogenesis - DNA adducts	31	0.631532	1.94623	0.00122171	0.00607264	0.0037824	1452	tags=39%, list=11%, signal=35%	397639/100514231/100152951/100623255/403107/100521480/100153094/100152910/403216/641359/733607/100151901	12	0.387097	Activated
ssc00561	Glycerolipid metabolism	50	0.553202	1.89498	0.000864341	0.00486912	0.00303278	1684	tags=36%, list=13%, signal=32%	100520121/397118/100294675/100522516/396924/100525303/100233189/100524113/733685/100624333/100515451/100156278/397097/100155979/100049704/100415928/100152806/100049690	18	0.36	Activated
ssc00260	Glycine, serine and threonine metabolism	38	0.584031	1.88435	0.00194766	0.00889609	0.00554101	1178	tags=26%, list=9%, signal=24%	100155425/100513890/110256000/100154014/100522516/414909/100525698/100126844/100625146/100154338	10	0.263158	Activated
ssc00100	Steroid biosynthesis	16	0.707662	1.87633	0.00239386	0.0105027	0.00654173	1513	tags=50%, list=11%, signal=44%	100627707/100157894/100312971/100312968/403334/100514510/100628197/100142668	8	0.5	Activated
ssc05208	Chemical carcinogenesis - reactive oxygen species	188	0.428464	1.86767	5.53992e-05	0.00070216	0.000437347	1987	tags=34%, list=15%, signal=29%	397639/100514231/100513030/100152951/100517196/100739510/100513629/100156967/397568/414412/100579141/100154443/100525869/448979/100510948/396924/100623873/397010/100624335/100518016/100156879/100038022/733678/100520950/100523751/100620809/397036/100523423/100155687/100153094/100521478/100157442/100622245/100152232/100520115/100154817/100522775/100152910/414425/100517634/403216/100136900/110259208…	64	0.340426	Activated
ssc00480	Glutathione metabolism	42	0.566822	1.8654	0.00115703	0.0058888	0.00366789	2355	tags=45%, list=18%, signal=37%	100514231/100152951/396598/100521480/100152660/100516363/100153094/399537/102166364/733607/100151901/100153052/100622986/100519401/100517647/100739163/397095/100153701/100512447	19	0.452381	Activated
ssc04714	Thermogenesis	204	0.420576	1.84998	2.12432e-05	0.000400267	0.00024931	2564	tags=37%, list=19%, signal=31%	100513030/100513629/100739396/100156967/100505408/100155970/414412/100519715/100579141/100154443/100156555/100525869/448979/100512153/100510948/100623873/100624335/100518016/100156879/100038022/733678/100520950/100523751/100620809/100233169/100523423/100155687/100524459/100514530/100521478/100520468/100153248/100157442/100622245/100152232/100520115/100154817/100522775/100522486/397652/100517634/1…	76	0.372549	Activated
ssc01240	Biosynthesis of cofactors	123	0.447507	1.84227	0.00033443	0.00242042	0.00150758	1700	tags=24%, list=13%, signal=21%	100521423/396759/100620470/100516661/102157990/102162360/100623255/102160928/414382/100520587/100151790/396924/100152660/100525303/396841/100520595/100737254/733685/100514283/100170844/449526/100521112/100620337/100156278/100156145/100153896/100192320/100157459/100627727/100623339	30	0.243902	Activated
ssc00051	Fructose and mannose metabolism	30	0.599683	1.81945	0.00375667	0.0147756	0.00920309	865	tags=20%, list=6%, signal=19%	100520121/397038/100158181/100151790/100620054/100737254	6	0.2	Activated
ssc00020	Citrate cycle (TCA cycle)	29	0.593573	1.79864	0.00402823	0.0154721	0.00963691	1860	tags=45%, list=14%, signal=39%	100516042/414412/397054/100125957/100525850/397039/396999/733641/102166364/100521870/100294678/100048954/780433	13	0.448276	Activated
ssc00030	Pentose phosphate pathway	26	0.602921	1.79004	0.00450543	0.0169204	0.010539	1971	tags=35%, list=15%, signal=30%	397038/100514210/100522516/100515523/100515408/100622986/100517636/102163141/100622692	9	0.346154	Activated
ssc01232	Nucleotide metabolism	72	0.477283	1.77836	0.00180516	0.00855137	0.00532629	450	tags=11%, list=3%, signal=11%	100521423/100515954/100625920/100515259/100623360/100154506/100520587/110256004	8	0.111111	Activated
ssc00053	Ascorbate and aldarate metabolism	17	0.659266	1.76681	0.00673733	0.0242257	0.0150892	1675	tags=41%, list=13%, signal=36%	396759/100623255/396924/100525303/733685/100156278/100627727	7	0.411765	Activated
ssc04979	Cholesterol metabolism	47	0.51992	1.76289	0.00365394	0.0147027	0.00915773	1791	tags=32%, list=13%, signal=28%	110259345/100127160/399654/100518154/397010/100233189/397018/406187/396597/100142668/100048963/100153243/100144536/397576/100381252	15	0.319149	Activated
ssc00071	Fatty acid degradation	38	0.543253	1.75279	0.00647682	0.0235394	0.0146617	1268	tags=29%, list=9%, signal=26%	100154810/397604/100523005/100134957/396931/100233169/100525303/397012/733685/100152303/100156278	11	0.289474	Activated
ssc00785	Lipoic acid metabolism	15	0.668155	1.74813	0.0122417	0.0388569	0.0242024	497	tags=20%, list=4%, signal=19%	100155425/100516042/397054	3	0.2	Activated
ssc00983	Drug metabolism - other enzymes	49	0.507885	1.73574	0.002967	0.0125356	0.0078079	1535	tags=24%, list=11%, signal=22%	100514231/100515954/100152951/100515259/100623255/100520587/100153094/100522709/403216/733607/100151901/100157088	12	0.244898	Activated
ssc05415	Diabetic cardiomyopathy	175	0.396074	1.70892	0.000625275	0.00369324	0.00230036	2771	tags=42%, list=21%, signal=34%	100516042/100513030/100517196/100739510/100513629/100156967/414412/100579141/100154443/654325/100525869/448979/100157073/100510948/100623873/397010/100624335/100518016/100156879/100154777/100038022/100621034/733678/100520950/100523751/100620809/100523423/100155687/733611/100521478/100157442/397184/100622245/100152232/397394/494568/100520115/100154817/100522775/100517634/100524873/808513/100294678…	73	0.417143	Activated
ssc00380	Tryptophan metabolism	38	0.520922	1.68074	0.0121439	0.0388569	0.0242024	1545	tags=37%, list=12%, signal=33%	396857/100515071/397604/397568/414909/100525303/397012/100738255/733685/100514283/100152303/100152910/100156278/100157176	14	0.368421	Activated
ssc01210	2-Oxocarboxylic acid metabolism	28	0.558698	1.6735	0.0150725	0.0442999	0.0275926	1595	tags=46%, list=12%, signal=41%	100516042/100513890/396968/397054/396841/396967/100525850/396999/396930/733641/102166364/100521870/100294678	13	0.464286	Activated
ssc04932	Non-alcoholic fatty liver disease	131	0.39496	1.64296	0.00186333	0.00862746	0.00537369	2564	tags=38%, list=19%, signal=31%	100738344/100513030/100739510/100156967/414412/100579141/100154443/100525869/448979/100510948/100623873/100624335/100518016/100156879/100038022/100520950/100523751/100620809/100155687/100521478/100157442/100152232/100520115/100522775/404694/100517634/403216/100524873/808513/100519270/100048954/100037991/100626250/100622769/100525083/100522725/780433/100522783/100624738/100520312/733605/397307/808…	50	0.381679	Activated
ssc00230	Purine metabolism	107	0.405378	1.6277	0.005798	0.0215354	0.0134135	1302	tags=17%, list=10%, signal=15%	100521423/100625920/100515259/100623360/100154506/100516060/100515273/100155970/100520587/100511529/100512698/397577/100170844/100522091/102159722/396555/397193/100626131	18	0.168224	Activated
ssc05012	Parkinson disease	217	0.363731	1.61309	0.00116731	0.0058888	0.00366789	2447	tags=35%, list=18%, signal=29%	100513030/100517196/100515613/100513629/100156967/414909/100155970/407060/414412/100155542/100579141/100154443/100525869/780404/448979/100510948/100623873/397010/100624335/100624139/100518016/100156879/100626738/100038022/733678/100520950/100523751/396637/100620809/397036/100523423/100155687/100154268/100521478/100157442/100515483/100622245/100158080/100152232/100621969/397394/100520115/100154817…	76	0.35023	Activated
ssc05020	Prion disease	218	0.350718	1.56211	0.00241702	0.0105027	0.00654173	2027	tags=28%, list=15%, signal=24%	100513030/100517196/100739510/100513629/100156967/407060/414412/100579141/100154443/100525869/448979/100510948/100623873/397010/100624335/397526/100518016/100156879/100626738/100038022/733678/100520950/100523751/100620809/397036/100523423/100155687/100521478/100520468/100157442/100515483/100622245/100152232/100621969/100520115/100154817/100522775/100157157/397652/100127131/100517634/100524873/808…	61	0.279817	Activated
ssc05016	Huntington disease	244	0.332121	1.51278	0.003502	0.0143318	0.00892672	2027	tags=28%, list=15%, signal=24%	100513030/100517196/100513629/100156967/414412/100579141/396598/100154443/100525869/448979/100510948/100623873/397010/100624335/100518016/100156879/100622482/100626738/100038022/100514408/733678/100520950/100523751/100620809/397036/100187581/100525780/100523423/100155687/100626761/100521478/100520468/100623333/100157442/100515483/100622245/100152232/100621969/100520115/100154817/100157738/1005227…	68	0.278689	Activated
ssc04723	Retrograde endocannabinoid signaling	111	0.371556	1.49808	0.0135919	0.0417642	0.0260132	1987	tags=24%, list=15%, signal=21%	100513030/100516976/100155970/100515411/100579141/100154443/448979/100510948/100623873/100624335/100518016/100520950/100523751/100620809/100521478/100157442/397184/100520115/100522775/397652/100517634/100037991/100525083/100522783/100624738/100520312/733605	27	0.243243	Activated
ssc04820	Cytoskeleton in muscle cells	178	-0.323451	-1.37332	0.0141721	0.0431548	0.0268793	2582	tags=23%, list=19%, signal=19%	100511507/100037957/397653/397264/100512142/414836/100514493/100155091/100737986/397328/100155713/397349/100515041/102159686/110255643/100512728/100621403/100513342/397608/102157898/100524720/100515336/100622890/100525411/100037958/100154009/100518696/100157165/396986/397285/397556/100517445/100521622/100524661/397528/397592/100155257/100155592/100621139/100515546/100514437	41	0.230337	Suppressed
ssc04140	Autophagy - animal	150	-0.337376	-1.4036	0.0146937	0.0437591	0.0272558	3536	tags=41%, list=26%, signal=31%	100515791/100624415/100516103/396966/100322893/100153821/100153196/100462749/100155666/100516165/100512686/100626608/100523387/397536/100739349/100127158/100739102/100512213/396629/100192445/100462716/100516128/100153927/100516293/100620224/100135663/100156366/397656/100462745/100511937/100157292/100155472/100523089/100621789/100049694/397136/733576/100513964/100513798/100623707/414381/397011/100…	62	0.413333	Suppressed
ssc04151	PI3K-Akt signaling pathway	273	-0.318436	-1.42376	0.00407811	0.0154877	0.00964662	2881	tags=29%, list=22%, signal=23%	100513084/100512048/397536/397253/397470/100739349/100127158/100511507/100038015/100627126/396810/100512142/397202/100512213/100038030/100192445/100157949/100153927/100155091/100144501/396839/100516242/397157/100514785/100034246/100154766/397460/397656/100513721/396755/100154581/100156404/100511937/397614/100126852/100621789/397249/100624264/397162/733621/100621403/397136/100154715/100516641/7518…	79	0.289377	Suppressed
ssc03013	Nucleocytoplasmic transport	96	-0.374278	-1.43616	0.0106245	0.0353905	0.0220433	3769	tags=42%, list=28%, signal=30%	100621713/100621612/100515013/396715/100512219/397330/100514303/100625217/102166970/100520507/100511016/100626451/100517135/100517061/414429/100125839/100518449/397235/100511581/100153229/397218/100738482/100519334/100152933/100526145/100153047/100626508/100513973/100153581/100519463/100512118/100620632/100738022/100627484/100621126/100522198/100516909/100525544/100154567/100154832	40	0.416667	Suppressed
ssc04071	Sphingolipid signaling pathway	102	-0.374902	-1.46042	0.0145558	0.0437591	0.0272558	2336	tags=30%, list=17%, signal=25%	100192445/100524932/100153927/100518796/100516242/100144419/397445/397656/100511937/100152679/100621789/397020/397136/751869/397447/100623707/100155321/100627149/100524832/396610/100518251/594852/100158010/110260661/100525377/100522824/100621202/397276/397090/100135677/100154607	31	0.303922	Suppressed
ssc04148	Efferocytosis	139	-0.36035	-1.46984	0.0110849	0.0363757	0.0226569	1611	tags=22%, list=12%, signal=19%	100512849/494566/396941/397249/100624673/100521986/100738603/100736562/100627149/397344/100144875/397590/100154419/100513254/100156777/100514374/100621541/397244/397285/100523658/751859/397319/100621202/397674/100157144/396696/397345/397201/397042/100621868	30	0.215827	Suppressed
ssc05200	Pathways in cancer	427	-0.317	-1.47315	0.000362768	0.00250236	0.00155861	3165	tags=33%, list=24%, signal=26%	733613/100520319/100153922/100170126/397620/100153454/100626014/100302363/100515777/100152238/110261113/100520560/100624979/100518650/100512048/397536/397253/100739349/100127158/100152163/100153254/100499567/100038015/396810/780428/397543/100513283/397202/100624229/396629/100153078/100157949/396681/396991/100153927/397435/397615/100515021/397550/396616/100516343/100157844/100144419/397445/397157/…	139	0.325527	Suppressed
ssc05135	Yersinia infection	121	-0.372291	-1.48151	0.0104111	0.0351894	0.0219181	2510	tags=31%, list=19%, signal=25%	397653/780428/396629/100153927/100155091/100513228/397445/100135663/100154766/100174965/100152497/100511937/397422/100151931/100126852/100621789/100154503/751869/100624052/397447/100623707/100627149/396738/399500/396913/396610/780425/100621541/100174962/100525017/100522174/397319/100156182/396636/396646/100515652/100101471	37	0.305785	Suppressed
ssc05210	Colorectal cancer	78	-0.396615	-1.48355	0.017292	0.0499547	0.0311147	1722	tags=27%, list=13%, signal=24%	100511937/100517403/100126852/100621789/100188978/397400/100623707/100627149/396913/396610/100624450/397244/397260/100518251/100520187/100518913/100514612/397142/397276/396665/397278	21	0.269231	Suppressed
ssc04380	Osteoclast differentiation	111	-0.377692	-1.49181	0.00795743	0.0277279	0.0172706	3887	tags=46%, list=29%, signal=33%	100521529/100142665/406188/397363/100144486/613130/100518131/100623777/397063/397241/397414/100152238/100134857/100513084/780415/396603/100155015/397202/100517279/396629/396991/397507/100153927/100135663/397094/100126864/100511937/404277/494566/100621789/397020/100622609/751869/100153829/100736562/100623707/100152350/100627149/396923/396913/100520402/396610/396655/100518718/100156182/100626904/39…	51	0.459459	Suppressed
ssc05152	Tuberculosis	139	-0.367567	-1.49928	0.00786475	0.0276905	0.0172473	2463	tags=29%, list=18%, signal=24%	100513283/397202/100157587/396629/100125838/396991/100511282/100125346/100153927/100153830/106505672/397094/100153090/396657/100126864/110260748/100154503/100151920/397020/100154896/751869/397400/100736562/100517711/399500/396610/396655/100154525/397244/100153403/594852/396859/100518913/100154598/595105/396646/503700/100518835/397674/397201	40	0.28777	Suppressed
ssc04622	RIG-I-like receptor signaling pathway	51	-0.441079	-1.50711	0.0123009	0.0388569	0.0242024	2609	tags=47%, list=19%, signal=38%	100523784/100739102/396629/100217389/494019/100101927/100135663/100156366/100624243/100462745/100154896/751869/396610/100515940/100524397/100621111/100524751/595105/100624570/100145895/396617/100517591/100101471/100519508	24	0.470588	Suppressed
ssc04936	Alcoholic liver disease	109	-0.383923	-1.51203	0.00938324	0.0323626	0.0201573	1604	tags=21%, list=12%, signal=19%	100126852/397020/733621/751869/414437/399500/100520402/396610/100518910/396826/397244/397504/100145903/751859/100524751/100156182/100156537/595105/396646/100517796/100157793/100101471/100519508	23	0.211009	Suppressed
ssc04137	Mitophagy - animal	87	-0.396442	-1.51669	0.014759	0.0437591	0.0272558	2064	tags=31%, list=15%, signal=26%	100627612/100156022/100627676/100627467/100155472/100523089/100154503/100522705/733621/733576/100157246/397011/396913/396610/100518718/106508765/100518350/110259297/100518251/100737256/100520614/100514637/100524085/397276/396696/100152675/100157340	27	0.310345	Suppressed
ssc04010	MAPK signaling pathway	234	-0.345902	-1.5187	0.00147557	0.00712489	0.0044378	2901	tags=30%, list=22%, signal=24%	100512235/100513084/100628318/100526122/100520687/100521141/100739349/396603/396810/780428/396629/100511837/100515448/100621234/100153927/100144501/397157/100135663/397094/100517317/100513721/396755/100156404/100626141/100622217/397020/100521986/106504229/100622609/100516641/751869/100153829/100513441/397400/100513491/100517170/100627149/100738389/100153199/396913/100517409/100520402/100517416/39…	70	0.299145	Suppressed
ssc04120	Ubiquitin mediated proteolysis	127	-0.380433	-1.52834	0.00617252	0.0226773	0.0141248	2396	tags=30%, list=18%, signal=25%	100512631/396629/780418/100523328/100737018/100627676/100512083/100152196/100519830/100524405/100157336/100523993/100514753/100514504/100049694/100739612/100513454/100037300/100626356/100739402/100622166/100517903/100038006/102160336/100049662/100153428/100524037/100513527/100517185/100523218/100512186/100154142/100519005/100157625/100520614/100514637/100622590/396617	38	0.299213	Suppressed
ssc05321	Inflammatory bowel disease	49	-0.4543	-1.54033	0.0158752	0.0462571	0.0288116	4844	tags=59%, list=36%, signal=38%	397122/397178/399541/100135040/397261/100144476/397053/100037921/100135049/733631/396623/100157996/733613/100152238/100135050/100517818/100125838/396991/397094/100126864/397614/751869/397400/399500/396913/396655/397260/733648/100153518	29	0.591837	Suppressed
ssc04060	Cytokine-cytokine receptor interaction	183	-0.361916	-1.54705	0.00182159	0.00855137	0.00532629	3628	tags=35%, list=27%, signal=26%	494460/100621027/100622025/100628112/100124654/396900/404704/100127483/100153155/100513161/733613/397451/100152238/396691/397282/100513084/100628318/100152307/100524628/397253/100152462/100379630/100738902/100153254/100517818/494464/396991/494019/397615/494467/397395/396839/414376/414374/397094/100511742/396657/100126864/397422/397614/733692/100624226/397249/397020/397400/100037306/399500/406191/…	64	0.349727	Suppressed
ssc04371	Apelin signaling pathway	116	-0.39337	-1.5607	0.00375946	0.0147756	0.00920309	824	tags=30%, list=6%, signal=29%	397458/100037273/100157188/100739349/100127158/100155015/100517279/100157949/100524932/100153927/100516293/100144419/100034246/100152679/733576/100517203/100524280/397504/397279/397260/100145903/396945/110259297/100518251/396859/733590/100048953/100522824/100156537/397142/503700/100157793/100515992/396665/397121	35	0.301724	Suppressed
ssc04931	Insulin resistance	97	-0.408407	-1.57427	0.00392702	0.0152567	0.00950278	1758	tags=27%, list=13%, signal=23%	396755/100511937/664652/100126852/100621789/397020/751869/100736562/100170769/100623707/399500/396610/403165/733612/397378/397504/100145903/100523015/100522174/733648/100156537/100157793/100622955/100152585/100101471/396754	26	0.268041	Suppressed
ssc00562	Inositol phosphate metabolism	66	-0.43429	-1.57566	0.00725441	0.0258104	0.0160763	2156	tags=27%, list=16%, signal=23%	100512551/100157582/100623323/100521692/100514626/100152497/100157292/100152679/100621789/100516167/100514878/100516892/100144587/100516469/503700/100623115/100627163/100523844	18	0.272727	Suppressed
ssc05416	Viral myocarditis	49	-0.464883	-1.57621	0.0115635	0.0375813	0.0234079	3347	tags=53%, list=25%, signal=40%	100037921/100620497/100135049/100625589/100157996/396595/100135050/100520826/397653/397395/397161/100135036/397333/100627019/100524544/100627149/396750/100154009/397244/100037288/594852/397441/100518913/595105/396650/100515546	26	0.530612	Suppressed
ssc04710	Circadian rhythm	33	-0.506241	-1.58323	0.01068	0.0353905	0.0220433	1272	tags=33%, list=10%, signal=30%	100736562/100626912/100524037/397504/100145903/100621076/100523218/100517750/100156537/100157793/100628097	11	0.333333	Suppressed
ssc05320	Autoimmune thyroid disease	27	-0.532409	-1.58622	0.0135157	0.0417642	0.0260132	3849	tags=48%, list=29%, signal=34%	100037921/100135049/100157996/396595/100135050/397395/397161/100135036/397560/396826/100037288/397441/396650	13	0.481481	Suppressed
ssc05163	Human cytomegalovirus infection	184	-0.374211	-1.60206	0.00108255	0.00571719	0.003561	2707	tags=31%, list=20%, signal=25%	100739349/100127158/396603/100155015/397543/397202/100517279/100217389/100157949/100153927/396616/100144419/397445/397157/414374/396657/100135036/100511937/397422/100126852/100152679/100621789/100154503/397020/751869/100513441/100736562/397447/100623707/100627149/733649/397590/399500/100516050/100155428/110255236/396826/100621541/100524280/397244/100037288/397285/733650/100518251/594852/100520187…	57	0.309783	Suppressed
ssc05142	Chagas disease	90	-0.419896	-1.60427	0.00201047	0.00906052	0.00564342	2363	tags=31%, list=18%, signal=26%	396661/396629/396991/100153927/100144419/397656/100126864/100511937/397422/100152679/100621789/397020/397136/751869/397400/100623707/414381/399500/396913/396610/396826/396945/396859/595105/396646/397090/396665/100101471	28	0.311111	Suppressed
ssc04672	Intestinal immune network for IgA production	36	-0.509624	-1.61362	0.0102513	0.0349994	0.0217997	3849	tags=44%, list=29%, signal=32%	100037921/100135049/494460/100157996/100135050/100521477/492312/397395/397161/733692/397315/399500/100520402/100038026/397441/397683	16	0.444444	Suppressed
ssc05145	Toxoplasmosis	93	-0.42376	-1.61738	0.00242371	0.0105027	0.00654173	2457	tags=33%, list=18%, signal=27%	397202/396629/100192445/396991/100153927/397395/100144419/100135663/100514785/100034246/396657/100154581/100126864/100624264/397020/751869/397400/100037300/396610/396655/397244/100621111/396859/100518913/733648/100156182/595105/396646/100622590/397201/100101471	31	0.333333	Suppressed
ssc05165	Human papillomavirus infection	272	-0.362133	-1.61907	0.000111446	0.00114148	0.00071098	3510	tags=39%, list=26%, signal=29%	492313/100151828/100126276/396656/100153369/397063/100144522/100625589/100625784/100158154/100522059/595119/100521769/100522589/102161705/100520231/100520319/110255967/100153922/397620/100153454/100521477/100520560/100512048/780411/100174945/397470/100739349/100127158/780415/100499567/100739654/100511507/100627126/100515666/780428/100512142/397543/100157729/397202/100153078/397588/100622397/10015…	105	0.386029	Suppressed
ssc05166	Human T-cell leukemia virus 1 infection	190	-0.376938	-1.61967	0.000537737	0.00330464	0.00205832	2946	tags=44%, list=22%, signal=35%	100156226/100037921/102164975/100739450/100135049/406188/100135668/106509633/100144486/100518131/100624934/100151828/100628112/397330/404704/397241/100157996/100302363/100135050/110261113/100153121/100512048/397536/100739349/396603/100515210/100157729/397202/100157587/396661/100286859/100153927/100158185/397550/397395/100101922/100519830/100135036/100511937/733692/100626141/100621789/397162/39702…	83	0.436842	Suppressed
ssc04530	Tight junction	137	-0.397325	-1.62046	0.00113473	0.0058888	0.00366789	2745	tags=36%, list=21%, signal=29%	396997/100516404/100174945/397470/100736682/100158213/100156235/397653/780428/100157729/100512213/100524932/100520043/397445/100511975/494458/100174965/397656/100518125/100512083/494457/100524203/100151957/100511453/100514504/100154503/397136/100516641/100127486/397447/100521255/100512633/100153161/100627149/100153199/396738/396913/100517409/396610/100516124/397504/100174962/100145903/110256128/1…	50	0.364964	Suppressed
ssc03018	RNA degradation	65	-0.448973	-1.62256	0.00351362	0.0143318	0.00892672	3703	tags=49%, list=28%, signal=36%	100153939/100521394/100624767/100511264/100514819/100518521/733601/100157236/100521470/100515840/100101473/100124376/100511993/110261257/100521809/100515499/100153958/100512848/100642182/100048957/100515656/100520354/100622832/100514180/100517201/100153354/100623102/100626674/100516183/100154442/100516785/100515927	32	0.492308	Suppressed
ssc05330	Allograft rejection	24	-0.561891	-1.63446	0.0124713	0.0390305	0.0243105	3936	tags=58%, list=29%, signal=41%	397053/100037921/100135049/100157996/396595/100135050/396991/397395/397161/100135036/396826/100037288/397441/396650	14	0.583333	Suppressed
ssc05170	Human immunodeficiency virus 1 infection	163	-0.398507	-1.67537	0.000336568	0.00242042	0.00150758	2819	tags=36%, list=21%, signal=29%	397662/397536/100739349/100127158/396603/100155015/397543/100153981/100517279/396661/396629/100217389/100157949/100511837/100153927/396616/100156359/100144419/100135663/100101922/100514713/100152497/100135036/100511937/100155762/100621789/397020/751869/100516227/497233/100623707/100519566/100513454/100037306/100521487/100627149/733649/396913/396610/100155428/110255236/396826/100524280/397244/1005…	59	0.361963	Suppressed
ssc05212	Pancreatic cancer	71	-0.455936	-1.68029	0.00248538	0.0106336	0.00662325	2945	tags=44%, list=22%, signal=34%	110261113/100624979/100518650/397536/100127158/780428/397543/397202/100624229/100622228/100153927/397157/100511937/100621789/100516641/751869/397400/100623707/100627149/396610/396655/397260/100518251/100518913/100514612/733648/397142/397276/100154407/396665/100101471	31	0.43662	Suppressed
ssc04218	Cellular senescence	135	-0.415443	-1.69017	0.000320207	0.00242042	0.00150758	1886	tags=39%, list=14%, signal=33%	100512048/397662/100739349/396603/100155015/100517279/100516687/100153794/100153927/100158185/100101922/397094/100169932/100135036/100511937/100155762/100621789/397162/100521986/733621/100154715/751869/100516227/397400/100623707/100523248/100156877/399500/100516050/100518718/100521638/733612/100522666/397378/100037288/397260/100511027/100513318/396945/110259297/100518251/100523218/780426/751859/1…	52	0.385185	Suppressed
ssc05332	Graft-versus-host disease	23	-0.596196	-1.71256	0.00351936	0.0143318	0.00892672	3849	tags=65%, list=29%, signal=47%	100037921/100135049/100622915/100157996/396595/100135050/396991/397161/397094/100135036/399500/396826/100037288/397441/396650	15	0.652174	Suppressed
ssc05133	Pertussis	64	-0.476796	-1.71529	0.000995166	0.00542526	0.00337917	3418	tags=41%, list=26%, signal=30%	396656/396900/396645/100520421/100144304/397072/396629/448981/100153927/100155091/100144419/445467/397094/751869/497233/414437/396611/100520761/399500/396913/396610/100156777/397244/396859/397319/396646	26	0.40625	Suppressed
ssc04210	Apoptosis	107	-0.437876	-1.71907	0.000630104	0.00369324	0.00230036	2707	tags=43%, list=20%, signal=35%	397536/100739349/100153254/397653/100155015/397543/100513283/100517279/100192445/100153927/100156860/100628179/100101922/100153090/100511937/100517403/100155472/100624226/100621789/397020/100513342/100154896/751869/100623707/414381/100037300/396913/100520402/100521118/396610/406191/100521910/396826/100156777/397244/100518251/594852/100524813/100518913/100524751/595105/100737564/397276/100622590/3…	46	0.429907	Suppressed
ssc05203	Viral carcinogenesis	148	-0.414555	-1.72292	0.000105233	0.00111153	0.000692324	4105	tags=47%, list=31%, signal=33%	100152121/110256718/397227/100627029/100156170/414371/100156226/100515165/406188/100625846/100518131/100155974/100151828/396656/100037289/100158154/100522589/102161705/100624050/397072/100512048/100739349/780415/100622191/780428/397543/100157729/397202/397588/100153927/397550/396616/100627559/100518262/100135036/100511937/100155762/100621789/100154503/397162/100521986/100154715/751869/100153829/1…	69	0.466216	Suppressed
ssc05171	Coronavirus disease - COVID-19	184	-0.402651	-1.72382	0.000140689	0.00135866	0.000846252	2913	tags=31%, list=22%, signal=25%	100620094/100156811/397564/780415/100523784/414390/100623328/595128/397202/100049695/100135671/100124383/100626041/396629/100217389/397588/100286859/448981/494019/100153927/396839/100101927/445467/397570/100135663/100152497/100037952/100511937/397422/100621789/100170119/397320/397020/751869/414437/100623707/396923/399500/396913/396610/396655/100621111/414391/733648/397319/100514637/100156182/3966…	57	0.309783	Suppressed
ssc03083	Polycomb repressive complex	75	-0.470427	-1.74332	0.00124514	0.00609938	0.00379905	4084	tags=56%, list=31%, signal=39%	100512074/100154798/100156980/100152458/100156170/100156226/100157440/100737827/100152413/100625497/100622432/100517846/110256018/100620677/100623735/100519394/396580/396955/100520800/780418/100294703/100526249/100515136/664652/102162035/100621009/100622975/100525880/100517170/102164478/100626327/100157099/100522805/100154380/100294712/100153847/100156808/100524569/100521029/100155344/100522283/1…	42	0.56	Suppressed
ssc04722	Neurotrophin signaling pathway	104	-0.445757	-1.74614	0.000310348	0.00242042	0.00150758	3088	tags=40%, list=23%, signal=31%	100626014/100512686/106504120/780410/780411/100739349/100514284/780428/396629/100192445/100153927/100154922/106505672/100152497/100511937/100126852/100621789/100524544/100521986/106504229/733621/751869/100513491/100623707/100627149/100153199/396913/396610/100152555/100621111/100518251/100520187/100522174/100153486/100514612/100518835/397674/397276/100622955/396617/100101471/100514645	42	0.403846	Suppressed
ssc05132	Salmonella infection	204	-0.405782	-1.75435	1.62895e-05	0.000344116	0.000214336	2510	tags=30%, list=19%, signal=25%	100522631/397653/780428/397543/396629/100154117/100156619/397235/100515446/100153927/100512551/100623583/100515580/397445/100738420/100135663/100522887/100174965/100512201/100514626/110259845/100624226/100621789/397020/751869/100624052/100627149/396738/100620632/399500/396913/396610/406191/100513254/100155474/780425/100156777/397581/100511779/397244/100174962/100627455/100626901/100153032/1005250…	61	0.29902	Suppressed
ssc04520	Adherens junction	85	-0.460223	-1.75954	0.000494482	0.00309509	0.00192781	2694	tags=38%, list=20%, signal=30%	100736682/100519699/397653/780428/100153927/100513228/100518152/100627676/397445/100135663/396755/100523778/100154503/100522497/100516641/397447/100627149/100153199/100157656/100152555/100038012/397260/100525017/100523918/100048953/100737256/397142/100627112/100157978/100152919/396665/100514437	32	0.376471	Suppressed
ssc04933	AGE-RAGE signaling pathway in diabetic complications	90	-0.461728	-1.76409	0.000208627	0.0018081	0.00112619	2231	tags=36%, list=17%, signal=30%	100524932/100153927/397550/100157844/397157/397094/100152497/100511937/397422/100152679/100621789/100621403/751869/397400/100623707/396925/100627149/100515336/396750/399500/396913/396610/396655/397244/397260/396945/100518251/733648/397142/397201/100622955/396665	32	0.355556	Suppressed
ssc04620	Toll-like receptor signaling pathway	85	-0.465056	-1.77802	0.000394821	0.00266899	0.00166241	2457	tags=51%, list=18%, signal=42%	100144476/100135681/397087/100125828/397053/406188/397363/100144486/396607/100518131/396656/100037289/396623/100520421/780415/397202/396629/494019/100153927/397395/397161/100135663/100511937/100621789/100622217/751869/100623707/100627149/396923/399500/396913/396610/396655/397441/100524751/100156182/595105/396658/396646/100037937/100533555/100101471/100519508	43	0.505882	Suppressed
ssc04064	NF-kappa B signaling pathway	87	-0.465348	-1.7803	0.000488458	0.00309509	0.00192781	2350	tags=38%, list=18%, signal=31%	396629/494464/100125346/100156860/397395/396616/100135663/100153830/100101922/110260648/100152497/397020/100622609/751869/100153829/414381/396925/100152350/100037300/396750/397590/100520402/100152890/100038026/100524751/100737256/100156182/100626904/396646/100624570/100517796/100622590/100101471	33	0.37931	Suppressed
ssc05206	MicroRNAs in cancer	148	-0.429914	-1.78675	3.82825e-05	0.000588159	0.00036634	3519	tags=45%, list=26%, signal=33%	494463/492313/595110/100625497/100627123/100153369/397063/100144522/100153821/100127483/100525363/100522116/100316557/503545/100624050/100520325/100512686/110261113/100512048/100520800/100739349/100512731/100622191/396910/397543/399525/100153078/100524932/100153927/100155091/100144501/100157844/397157/100525150/100101922/397460/100519128/100152497/494457/100513721/100511937/396775/100621789/10052…	66	0.445946	Suppressed
ssc04390	Hippo signaling pathway	135	-0.440949	-1.79394	5.60897e-05	0.00070216	0.000437347	3296	tags=41%, list=25%, signal=32%	100127483/100625784/100522059/100524741/100520319/110255967/100153922/100170126/100520560/396691/654298/100415907/100174945/397470/100158213/100157790/397653/100157729/100153078/100517174/397656/100524203/100151957/100523778/100517403/100519058/100126852/397162/100216478/397136/100156165/397400/100625350/100152085/100523285/100516124/733612/100157360/397378/397260/396945/100738341/110256128/10015…	56	0.414815	Suppressed
ssc04917	Prolactin signaling pathway	54	-0.517864	-1.80049	0.00063375	0.00369324	0.00230036	2183	tags=43%, list=16%, signal=36%	100153927/397435/397550/100511937/100126852/100302367/100621789/100154503/397162/733621/751869/100518866/100623707/396611/100302366/396610/396655/100518251/100520187/733648/397201/100155619/100514142	23	0.425926	Suppressed
ssc05235	PD-L1 expression and PD-1 checkpoint pathway in cancer	78	-0.482041	-1.80309	0.000289522	0.00238679	0.00148663	3852	tags=54%, list=29%, signal=39%	397070/100739450/406188/100144486/100518131/100522721/396623/404704/397241/100520421/100170851/100152238/100739349/100127158/396603/397202/396661/396629/396991/100153927/100515021/100152497/100126864/100511937/100515875/100621789/751869/100513491/100623707/574058/396913/396655/100621111/100518251/100153486/100621683/733648/100737256/396646/396696/397201/100101471	42	0.538462	Suppressed
ssc04660	T cell receptor signaling pathway	99	-0.470234	-1.81795	0.000177527	0.00162174	0.00101011	2713	tags=39%, list=20%, signal=32%	397470/100739349/396603/100522631/780428/100157729/100153981/396661/100192445/100511837/396991/100125346/100153927/100516242/100135663/100153830/397656/100152497/100511937/100151931/404277/100126852/100621789/100192439/100622217/397136/751869/100623707/396913/100520402/396610/100621111/100518251/100520187/100153486/100525377/396636/397090/100101471	39	0.393939	Suppressed
ssc04215	Apoptosis - multiple species	23	-0.636979	-1.82971	0.000887498	0.00491761	0.00306298	1691	tags=70%, list=13%, signal=61%	397536/397543/100513283/100517403/397020/100049694/733576/100037300/396610/100156777/397244/594852/100518913/595105/100622590/397278	16	0.695652	Suppressed
ssc04217	Necroptosis	109	-0.467499	-1.84118	7.27232e-05	0.000819348	0.000510338	2491	tags=39%, list=19%, signal=32%	100516767/397202/397588/396991/100158185/397550/396616/100513035/397094/100169932/100126864/100624226/397020/414381/106510170/100037300/396923/100512448/396610/406191/396655/100518718/396826/110256869/106508765/594852/100141311/396944/100524751/733648/397319/100625338/595105/396658/100516044/100624570/397674/100037937/100622590/100153518/100533555/397201/100736836	43	0.394495	Suppressed
ssc04115	p53 signaling pathway	61	-0.518752	-1.84216	0.000259321	0.00219126	0.00136485	2841	tags=49%, list=21%, signal=39%	100621584/100512048/397662/397536/100512731/100513283/100101922/100157205/100155762/100517403/100624226/397162/100738993/100151983/100154715/100516227/100523248/100316853/100038006/396826/100523979/397244/396945/594852/780426/100518913/100520614/595105/397276/397278	30	0.491803	Suppressed
ssc04630	JAK-STAT signaling pathway	115	-0.464877	-1.84921	4.32001e-05	0.00061836	0.000385151	3269	tags=42%, list=24%, signal=32%	100511878/100170851/733613/397451/100152238/397536/397253/780415/100153254/397202/100171401/396991/397615/397550/396839/100157844/100511742/396657/100126864/100511937/397614/733692/100302367/100621789/397249/397162/100518866/100623707/100302366/396923/399500/396655/396814/397488/100157042/100520187/780426/733648/397683/100519005/100519398/396658/100037294/399503/100153518/100533555/397201/1001556…	48	0.417391	Suppressed
ssc04068	FoxO signaling pathway	118	-0.465351	-1.85746	2.46647e-05	0.000416833	0.000259628	1926	tags=30%, list=14%, signal=26%	100525560/100101922/100462745/100517317/396755/100511937/100621789/397162/733621/100154715/397400/100623707/399500/396610/406191/403165/100156549/100523979/397504/100626704/397260/100145903/100518251/100520187/751859/100514612/733648/100156537/397142/100621202/100157793/100154319/396665/100101471/396754	35	0.29661	Suppressed
ssc05168	Herpes simplex virus 1 infection	273	-0.415889	-1.85947	1.87579e-07	7.92519e-06	4.93628e-06	3849	tags=43%, list=29%, signal=31%	100037921/768117/100517751/100520139/100135049/102167697/406188/397363/100522942/100518131/100626883/100620178/100739501/397501/396656/100037289/396623/397063/102158403/100624662/100625971/100624128/100157996/110259371/100170851/100514768/100152238/397072/100514656/100621799/100135050/100627091/100523106/110255680/100623680/397536/100521431/100739153/780415/100511204/397543/100513283/595128/39720…	118	0.432234	Suppressed
ssc05164	Influenza A	127	-0.464422	-1.86575	2.1316e-05	0.000400267	0.00024931	2748	tags=41%, list=21%, signal=33%	396752/780415/100523784/100125839/397653/397543/100513283/595128/397202/397588/397235/100048946/396991/494019/100153927/100158185/100101927/397570/397218/397094/100126864/100157336/100511937/397422/100155472/100523089/100624226/100621789/397020/751869/100623707/396750/396923/399500/406191/396655/396826/397244/100621111/100522198/594852/780426/100518913/397319/595105/396658/396646/100037937/100533…	52	0.409449	Suppressed
ssc04623	Cytosolic DNA-sensing pathway	59	-0.530798	-1.87048	0.000360274	0.00250236	0.00155861	1519	tags=24%, list=11%, signal=21%	100524560/751869/100152157/399500/100156777/397244/100522585/100621111/100524751/397319/595105/100736836/100101471/100519508	14	0.237288	Suppressed
ssc04657	IL-17 signaling pathway	65	-0.518004	-1.87204	0.000130292	0.00129525	0.00080676	2350	tags=37%, list=18%, signal=31%	396629/396991/494019/100153927/396839/396616/100135663/396833/397422/100126852/397320/751869/100628105/397590/399500/396913/396610/100518910/397244/100156182/595105/100517796/100101471/100519508	24	0.369231	Suppressed
ssc04625	C-type lectin receptor signaling pathway	87	-0.490976	-1.87835	9.80673e-05	0.00106925	0.000665992	2719	tags=41%, list=20%, signal=33%	100738902/100739349/780415/396603/100155015/100517279/100511282/100125346/100153927/100153830/100511937/110260748/100621789/100154503/100521986/100622609/100738193/751869/100153829/100623707/396611/396923/397590/399500/396913/100520402/396610/396655/110259297/100518251/397319/595105/100624570/100622955/100101471/100519508	36	0.413793	Suppressed
ssc04658	Th1 and Th2 cell differentiation	74	-0.519042	-1.91865	5.42284e-05	0.00070216	0.000437347	3936	tags=51%, list=29%, signal=36%	397053/100037921/100739450/100135049/406188/397363/100144486/733631/100153369/404704/397241/100157996/100520231/100622884/100152238/100135050/100152163/100739654/396603/397202/396661/396991/100153927/397550/100518262/100152497/100126864/397614/751869/396913/396610/396655/396814/100621111/100153486/100153518/397201/100101471	38	0.513514	Suppressed
ssc05140	Leishmaniasis	61	-0.543819	-1.93118	6.51599e-05	0.000786573	0.000489924	3936	tags=54%, list=29%, signal=38%	397053/100037921/100142665/100135049/406188/100144486/613130/396623/100157996/100152238/397072/100134857/100135050/100521477/397202/396629/396991/397507/100153927/100135663/397094/100126864/751869/397400/397590/396913/396655/100621111/396859/100628001/100156182/396646/397201	33	0.540984	Suppressed
ssc05417	Lipid and atherosclerosis	171	-0.463581	-1.95648	4.73854e-07	1.60163e-05	9.97587e-06	2184	tags=33%, list=16%, signal=28%	397507/100153927/397395/100152112/100516343/397445/100135663/100156366/100523371/100152497/100511937/397422/100151931/100126852/100155472/100152679/100624226/100621789/100154503/397320/397020/751869/100623707/396925/100627149/396750/100153199/399500/396913/100192435/396610/406191/100152890/100152555/396826/100156777/100158076/397244/100518251/594852/396724/100518913/733648/397319/100217386/100156…	56	0.327485	Suppressed
ssc05169	Epstein-Barr virus infection	161	-0.465896	-1.95694	1.27773e-06	3.92611e-05	2.44541e-05	2484	tags=40%, list=19%, signal=33%	397543/100513283/595128/397202/396661/396629/397588/494019/397395/396616/100525150/397570/100135663/100525720/100518262/100135036/100511937/100514504/100621789/397162/100622609/100154715/751869/100153829/100623707/100152350/100523248/100627149/733649/100156327/396750/396923/100621221/399500/396913/100520402/396610/100152890/100155428/396655/110255236/396826/397244/100037288/733650/100621111/59485…	64	0.397516	Suppressed
ssc05160	Hepatitis C	122	-0.49511	-1.97809	2.28681e-06	6.44119e-05	4.01195e-05	2748	tags=43%, list=21%, signal=34%	396752/396997/397470/100739349/780415/100156235/397543/100513283/595128/397202/396629/397588/100048946/396991/100156671/494019/100153927/397570/397656/100511937/100126852/100155472/100621789/397020/397136/100154715/751869/100127486/100623707/414381/396923/396655/396826/397244/100518251/594852/100520187/100523057/100518913/100514612/100524751/733648/100519005/595105/396658/397276/397090/100037937/…	52	0.42623	Suppressed
ssc04920	Adipocytokine signaling pathway	57	-0.571221	-2.00128	2.42356e-05	0.000416833	0.000259628	1666	tags=32%, list=12%, signal=28%	448982/397020/751869/100188978/100037306/100157521/396610/403165/397504/100145903/100621111/100153486/733648/100156537/100157793/397201/100101471/396754	18	0.315789	Suppressed
ssc04110	Cell cycle	138	-0.494746	-2.01794	4.03022e-07	1.51357e-05	9.42741e-06	4054	tags=57%, list=30%, signal=40%	397015/397227/100515638/100156170/110259225/100156226/100627165/100621090/102164975/100135668/100620214/100625846/100624779/100152418/100151828/100514379/110259871/100519111/100627208/110261113/100156398/100153121/100512048/397662/396955/397470/100520101/106510112/100157649/100515210/100155954/100519878/100626545/100516242/100620358/100157544/100310796/100525560/100101922/397656/100519128/1005256…	78	0.565217	Suppressed
ssc04659	Th17 cell differentiation	89	-0.535153	-2.03625	2.54592e-06	6.61939e-05	4.12295e-05	4081	tags=53%, list=30%, signal=37%	100156801/399522/396654/100037921/100739450/100135049/406188/397363/100144486/733631/404704/397241/100157996/733613/100152238/100135050/100628318/396603/397202/396661/396991/100153927/397550/102167710/100511742/100152497/100126864/397614/751869/100512633/399500/396913/396610/396655/396814/397260/100621111/100153486/733648/100626904/397142/396696/100037294/100153518/397201/396665/100101471	47	0.52809	Suppressed
ssc05161	Hepatitis B	135	-0.506849	-2.06205	8.92099e-08	4.30757e-06	2.68301e-06	1540	tags=29%, list=12%, signal=26%	100621789/100154503/100154715/100154896/751869/100513441/397400/100736562/100623707/100523248/396923/399500/396913/396610/100515940/396655/396826/397244/397260/100518251/594852/100520187/100518913/100514612/733648/100156182/595105/397142/396658/396646/397276/100037937/100153518/397201/100154407/396617/396665/100101471/100519508	39	0.288889	Suppressed
ssc05167	Kaposi sarcoma-associated herpesvirus infection	150	-0.496412	-2.06525	6.57092e-08	4.30757e-06	2.68301e-06	3418	tags=47%, list=26%, signal=35%	396656/396966/100322893/100037289/397241/100155666/100153922/100170126/100152238/397072/110261113/100739349/780415/396603/100155015/397543/397202/100517279/100520839/397588/100157949/100153927/397157/414374/100034246/100152497/100135036/100511937/100126852/100621789/100154503/397020/100521986/733576/751869/100736562/100623707/100627149/396750/396923/397590/399500/396913/396610/100152890/396655/39…	70	0.466667	Suppressed
ssc04668	TNF signaling pathway	95	-0.559001	-2.14155	7.98306e-08	4.30757e-06	2.68301e-06	2311	tags=44%, list=17%, signal=37%	100125838/494019/100153927/396616/100628179/100135663/100511937/397422/100621789/100622217/397020/100738193/100154896/751869/100513441/100736562/100623707/414381/396925/100037300/396611/100037306/396750/397590/399500/396913/100520402/396610/396826/100156777/397244/106508765/100524751/397683/100156182/595105/100624570/100517796/399503/100622590/100736836/100101471	42	0.442105	Suppressed
ssc05162	Measles	109	-0.555013	-2.18584	2.79205e-08	3.14571e-06	1.95934e-06	2832	tags=47%, list=21%, signal=37%	100512048/397536/780415/100523784/397543/100513283/595128/397202/396661/396629/397588/397550/100101927/397570/100135663/494458/397094/100511937/100517403/100126852/100155472/100621789/397162/100154715/751869/100623707/100523248/396923/399500/396913/396610/100038006/396655/396826/397244/396814/100621111/594852/780426/100518913/733648/100737256/100156182/595105/396658/396646/397276/396922/100533555…	51	0.46789	Suppressed
ssc04621	NOD-like receptor signaling pathway	123	-0.550727	-2.2046	3.518e-09	5.94542e-07	3.70316e-07	2501	tags=41%, list=19%, signal=33%	100155015/100739102/595128/397202/100517279/396629/100217389/100125838/100048946/100153794/397507/100153927/396616/100627612/595123/397570/100135663/100156366/100522887/100154766/100521742/100462745/100169932/397422/100152679/100738603/751869/100037300/396923/399500/396913/396610/396655/397581/100511418/100621111/100513853/100524751/397319/100156182/595105/396658/396646/100518835/100517796/100622…	50	0.406504	Suppressed

## Sheet: EV1B
Dataset EV1B: Hepatic transcriptome: KEGG-based gene set enrichment analysis result (CON-sGAL vs. CON-sGLU)
ID	Description	setSize	enrichmentScore	NES	pvalue	p.adjust	qvalue	rank	leading_edge	core_enrichment	Count	GeneRatio	Sign
ssc01200	Carbon metabolism	96	0.521917	2.2246	1.17424e-07	9.89441e-06	6.52135e-06	999	tags=24%, list=9%, signal=22%	100520121/100153866/100738344/100158218/100516042/100514210/396999/100152303/396968/100524676/110261091/100144529/102166364/397546/397690/100628006/397630/100154776/100294678/397038/100157716/100155425/397039	23	0.239583	Activated
ssc04142	Lysosome	107	0.503901	2.17542	1.20297e-07	9.89441e-06	6.52135e-06	2523	tags=49%, list=24%, signal=37%	100737146/100515235/100518980/494565/100037961/100517562/397214/100524333/100144537/100124381/100142668/100153167/100154477/397591/100520004/396969/100623352/100526132/100511918/100152208/100271929/100623722/404697/100141405/110261242/100157709/100525048/100514713/100521576/396958/100512880/100624239/100512572/100523554/100127354/100518959/100515919/100524326/414407/100522993/100144519/100156917/…	52	0.485981	Activated
ssc00620	Pyruvate metabolism	36	0.6118	2.1679	4.58824e-05	0.00188692	0.00124366	1207	tags=36%, list=11%, signal=32%	100153866/100738344/733685/100516042/397324/100152303/397630/100156085/100294678/100154014/100525303/397039/100523064	13	0.361111	Activated
ssc00010	Glycolysis / Gluconeogenesis	47	0.56287	2.10682	5.48694e-05	0.00200578	0.001322	991	tags=30%, list=9%, signal=27%	100153866/100738344/733685/100158218/100516042/100739347/399536/100154776/100294678/397566/397038/100525303/100512070/100134959	14	0.297872	Activated
ssc00410	beta-Alanine metabolism	25	0.636145	2.08871	0.000312973	0.00643551	0.00424161	2576	tags=60%, list=24%, signal=45%	733685/100739347/397109/110256000/100525303/396932/100158127/397012/448846/100153809/100156278/497060/100515377/100523005/100113422	15	0.6	Activated
ssc00561	Glycerolipid metabolism	45	0.543929	2.01716	7.48155e-05	0.00246143	0.00162231	3187	tags=56%, list=30%, signal=39%	100520121/733685/397118/613128/100152836/100519533/100622701/100155979/100233170/100525303/100049690/100522516/100512419/100233171/100153809/100233189/100156278/100526190/100515451/100049704/100415928/100187579/396924/100294675/100623089	25	0.555556	Activated
ssc00051	Fructose and mannose metabolism	26	0.601175	1.99146	0.000409368	0.00708853	0.00467201	865	tags=19%, list=8%, signal=18%	100520121/100154551/100158181/100623137/397038	5	0.192308	Activated
ssc00020	Citrate cycle (TCA cycle)	28	0.581959	1.94654	0.000935678	0.0123135	0.00811578	1317	tags=39%, list=13%, signal=34%	100516042/396999/100524676/102166364/397690/100628006/397630/100294678/397039/100125957/780433	11	0.392857	Activated
ssc05100	Bacterial invasion of epithelial cells	60	0.470744	1.85611	0.000472751	0.00759233	0.00500406	2394	tags=45%, list=23%, signal=35%	100523954/100622538/100524831/100512789/100621037/100154503/100271929/100523778/100626582/397657/100521464/100510936/100525363/100518854/100155091/100621541/397620/414396/100518131/100736650/100174964/100153175/100155875/100737993/100515873/110256718/102167153	27	0.45	Activated
ssc04962	Vasopressin-regulated water reabsorption	33	0.538473	1.85608	0.00319163	0.0263506	0.0173675	1976	tags=42%, list=19%, signal=35%	100519249/100142689/100512860/100049657/100520468/100522979/100624659/397652/100625423/100523862/100620549/100144499/100513782/100626043	14	0.424242	Activated
ssc01230	Biosynthesis of amino acids	60	0.464078	1.82982	0.000595447	0.00890464	0.005869	1004	tags=25%, list=10%, signal=23%	100738344/100158218/100514210/396999/396968/100156922/414411/100144529/100151977/102166364/100628006/397630/100154776/100157716/397300	15	0.25	Activated
ssc00630	Glyoxylate and dicarboxylate metabolism	29	0.539758	1.80443	0.00324141	0.0263506	0.0173675	1626	tags=34%, list=15%, signal=29%	100153866/100153961/396999/100152303/100628006/100154014/100155425/397039/100522516/399535	10	0.344828	Activated
ssc04141	Protein processing in endoplasmic reticulum	137	0.403002	1.79777	9.80836e-05	0.00292591	0.00192845	1711	tags=29%, list=16%, signal=25%	100624139/100523493/100156354/100516197/110255932/100737637/100153668/110260688/100621927/100155306/100513204/100513225/396938/100152996/100516674/100621070/100739864/100154945/100520418/100522734/100524481/100737278/100381266/100170772/100152689/733673/100153007/110257666/100154166/100524150/100625565/494017/397524/100516870/100156234/100499564/397594/100158076/100144528/397606	40	0.291971	Activated
ssc04935	Growth hormone synthesis, secretion and action	81	0.430374	1.79656	0.000484617	0.00759233	0.00500406	2772	tags=46%, list=26%, signal=34%	100737448/100525505/100142689/445013/100620994/100127478/100049657/100517279/100127359/654405/100520468/733588/397184/100522979/100620215/397652/110256149/100156226/100625423/733648/100525363/100621541/397523/100518663/100512686/100518131/100192436/100307052/102167153/397454/397340/100516663/100156630/100126852/397550/100233191/100520100	37	0.45679	Activated
ssc04975	Fat digestion and absorption	24	0.552943	1.79458	0.00531346	0.0371942	0.0245145	1159	tags=33%, list=11%, signal=30%	100512662/397118/100037269/613128/100152303/396968/397018/100155567	8	0.333333	Activated
ssc04916	Melanogenesis	64	0.443359	1.75754	0.00118227	0.0144062	0.00949503	2068	tags=39%, list=20%, signal=32%	100737448/110262227/100525505/100142689/445013/100620994/100049657/396838/654405/100520468/397184/100522979/100620215/397652/397657/100156226/100621038/100512951/100625423/397523/100738655/100516976/100625452/397394/110255708	25	0.390625	Activated
ssc04620	Toll-like receptor signaling pathway	73	0.428419	1.74946	0.00171184	0.018403	0.0121293	3004	tags=44%, list=29%, signal=32%	396668/494459/100525505/100519508/100514174/445013/100623776/100127478/397395/100533555/100520418/100135662/100625123/110256149/100135681/397202/100135665/100153785/100518131/406188/751869/397303/396629/396623/100524751/100156630/494019/100233191/100520100/100037296/100153927/397384	32	0.438356	Activated
ssc05164	Influenza A	111	0.399426	1.73316	0.000381231	0.00696806	0.00459261	3047	tags=41%, list=29%, signal=29%	100737448/100525505/100519508/100622285/445013/100621713/100623776/100127478/100533555/100518678/100135662/397184/100620215/100154166/100037290/100156226/397202/100518830/100135665/396750/397422/100622274/780426/414396/100522198/100518131/100157336/406188/751869/100513782/397020/733660/100126864/397057/397128/397543/100628213/396991/494019/100517196/100233191/100037296/100153927/100624226/396826	45	0.405405	Activated
ssc05163	Human cytomegalovirus infection	158	0.37877	1.73071	0.000245226	0.00537861	0.00354501	2515	tags=37%, list=24%, signal=29%	396668/100737448/494459/100525505/100142689/100621275/445013/100620994/100127478/100049657/397631/100517279/100127359/100523324/396838/100154503/654405/100520468/100135662/733588/397184/100522979/100381266/397652/100525654/397657/110261346/397202/100157507/100135665/100625423/733648/100525363/399522/397063/397422/100621541/397523/100516976/100516546/100627123/100518131/100192436/406188/751869/397…	59	0.373418	Activated
ssc04928	Parathyroid hormone synthesis, secretion and action	71	0.425348	1.72379	0.00190183	0.018403	0.0121293	1836	tags=34%, list=17%, signal=28%	100737448/100142689/100233201/406235/445013/100620994/397471/100049657/397631/100517279/100156714/654405/100520468/733588/100524299/397184/100522979/397652/100521141/100625423/397523/397306/100156801/397601	24	0.338028	Activated
ssc04622	RIG-I-like receptor signaling pathway	44	0.465401	1.71936	0.0045127	0.0331422	0.0218439	2720	tags=41%, list=26%, signal=30%	100520121/100519508/100622285/100518678/100135662/100037290/100135665/100624053/406188/751869/100524397/396629/100524751/100154896/100156436/100156630/494019/100512827	18	0.409091	Activated
ssc04070	Phosphatidylinositol signaling system	77	0.417924	1.71855	0.00185662	0.018403	0.0121293	2700	tags=39%, list=26%, signal=29%	100156778/100517258/100521362/100156818/100312963/100519533/100622701/100524726/100517279/396838/397184/100157292/100623031/100518663/100524376/100513565/102164283/100512551/100518131/100156925/100516167/100520446/100170145/100624272/100152613/100521692/397454/100526190/100155939/100514626	30	0.38961	Activated
ssc04062	Chemokine signaling pathway	123	0.389579	1.71253	0.000353172	0.00683491	0.00450485	3020	tags=42%, list=29%, signal=31%	396668/100737448/100621481/494459/100515208/100621275/445013/100620994/100513738/100127478/100154503/654405/100135662/397652/100135681/110261346/100157507/100135665/100521141/100625423/733648/100525363/397422/100621541/397523/100512009/100518663/100516546/100151931/100518131/396735/100192436/406188/751869/396851/100302703/100512021/110256718/100157949/414374/102167153/397340/494019/100126852/1001…	52	0.422764	Activated
ssc04725	Cholinergic synapse	59	0.432951	1.69697	0.00757486	0.0437216	0.0288166	2459	tags=41%, list=23%, signal=31%	397326/100142689/100621275/445013/100620994/100127478/100517279/654405/100520468/733588/397184/100522979/397652/110261346/100625423/397523/100516976/100516546/100518131/396851/397394/100157949/397454/100516663	24	0.40678	Activated
ssc04514	Cell adhesion molecules	81	0.405686	1.69351	0.001766	0.018403	0.0121293	2453	tags=32%, list=23%, signal=25%	492312/404704/396943/733681/100622584/100153704/397395/100624854/733684/397247/100521277/100522631/733578/397528/396750/100626707/100038012/396941/100623653/100511781/100516859/396702/100625166/414737/100127138/397508	26	0.320988	Activated
ssc05160	Hepatitis C	109	0.391008	1.69072	0.000701641	0.0100365	0.00661501	2830	tags=39%, list=27%, signal=28%	100737448/100525505/100519508/445013/100623776/100127478/100533555/100514518/100135662/733684/397018/397657/100037290/733578/100153160/397202/100135665/733648/397088/397306/100518131/397601/100192436/406188/751869/397020/397239/396629/780427/397625/100625166/100524751/397128/397543/100302017/397276/396991/396801/494019/100126852/100233191/414381	42	0.385321	Activated
ssc05215	Prostate cancer	78	0.405968	1.68699	0.00217024	0.0198336	0.0130722	3061	tags=45%, list=29%, signal=32%	100737448/100525505/100142689/445013/100127478/100127359/100623208/100520468/100135662/100522979/100620215/397657/100156226/100512951/100135665/100520325/100627123/100518131/397601/100192436/406188/751869/396742/397484/100516663/397276/100126852/397077/100233191/100625364/100516641/100157387/100153927/397350/100153922	35	0.448718	Activated
ssc05221	Acute myeloid leukemia	57	0.424997	1.66057	0.00425524	0.0331422	0.0218439	3544	tags=56%, list=34%, signal=37%	100737448/100525505/445013/100127478/100622968/100127359/100135662/397307/100512951/100135665/397297/733648/100518131/397601/100157336/100192436/751869/100621339/397340/397550/100233191/100517086/100512153/100153927/397592/100153922/100157844/100154609/100156860/396709/100513811/100514612	32	0.561404	Activated
ssc00310	Lysine degradation	50	0.438298	1.65801	0.00586234	0.0401815	0.0264834	2956	tags=44%, list=28%, signal=32%	733685/100152303/100514805/100524976/397690/100624420/100525303/100623006/100520868/100518559/100623101/100520742/397012/100525583/448846/100522477/100153809/100156278/100124382/397604/100294707/100738665	22	0.44	Activated
ssc04936	Alcoholic liver disease	96	0.388687	1.65672	0.00139723	0.0158513	0.0104475	3061	tags=48%, list=29%, signal=34%	733685/404694/397324/100519508/100520636/100514174/397561/100623776/100127478/397072/397308/100520418/100135662/100525303/397657/110256149/100157312/100512951/100135665/403216/100153785/404695/406188/751869/397303/397020/100153809/397239/396629/397504/100156537/100524751/100156278/497060/100523005/100156630/100113422/100126852/397077/100520100/396670/399527/445467/100187579/396826/100153922	46	0.479167	Activated
ssc05135	Yersinia infection	108	0.38375	1.65598	0.00106558	0.0134837	0.00888704	2394	tags=37%, list=23%, signal=29%	404704/100525505/100524831/100521362/100512789/445013/100623776/100127478/100525252/100523324/100154503/654405/100520418/100135662/110256149/100157507/100135665/100525363/397422/100155091/100621541/397620/100151931/414396/100153785/100523972/100518131/406188/751869/100174964/100153175/100155875/397318/396629/100739450/397057/100627618/100624272/110256718/102167153	40	0.37037	Activated
ssc04144	Endocytosis	198	0.349878	1.6516	0.000169207	0.00397638	0.00262081	2200	tags=32%, list=21%, signal=26%	100516416/100513395/100152918/100622538/100622743/100521362/397214/100514084/102159800/100192441/100738636/397156/100155023/100623956/100525252/100154193/100145888/100516767/100523947/100154503/100627841/100271929/100626125/100157283/100125967/100522401/100514115/100511767/100621776/100512536/100151805/100144535/100521141/100523862/100620812/100620457/100518854/100134958/100520250/100621229/10073…	64	0.323232	Activated
ssc04152	AMPK signaling pathway	97	0.384456	1.64582	0.00212719	0.0198336	0.0130722	3545	tags=51%, list=34%, signal=34%	404694/100142689/397324/397561/100127478/100127359/397308/100520468/100134967/100522979/397038/100512070/100624328/100134959/595112/100157312/397088/733636/100151990/100512686/100512677/100144446/100523723/100518131/404695/100513782/102160080/397504/733601/100156537/100524447/497060/100516663/100621757/100157080/397077/396670/100516242/399527/100512153/397350/100736562/396836/403165/110255858/733…	49	0.505155	Activated
ssc00562	Inositol phosphate metabolism	56	0.413456	1.61185	0.00738457	0.0437216	0.0288166	2375	tags=34%, list=23%, signal=26%	100156778/100517258/100521362/100156818/100312963/100524726/100157292/100623031/397189/100518663/100524376/102164283/100512551/100518131/100516167/100520446/100511669/100624272/100521692	19	0.339286	Activated
ssc05161	Hepatitis B	120	0.361557	1.59423	0.00309069	0.0263506	0.0173675	2772	tags=37%, list=26%, signal=27%	100737448/100522239/100525505/100142689/100519508/100517288/100514174/445013/100623776/100127478/100154503/100520468/100520418/100135662/397184/100522979/100620215/110256149/100037290/100153160/100156226/397202/100157507/100135665/733648/100153785/100518131/397601/100192436/406188/751869/397318/396629/100739450/396623/102159115/100154896/397340/100516663/100156630/397276/397550/100233191/100520100	44	0.366667	Activated
ssc04915	Estrogen signaling pathway	78	0.382193	1.58819	0.00656144	0.0419156	0.0276263	2742	tags=37%, list=26%, signal=28%	100737448/100525505/100142689/445013/100620994/100127478/100049657/574068/100517279/396838/100154503/654405/100520468/100522979/397652/100625423/397523/100516976/100518131/100192436/396575/396742/397484/397454/100516663/494568/100622955/100135659/100233191	29	0.371795	Activated
ssc04072	Phospholipase D signaling pathway	104	0.363353	1.56379	0.00437787	0.0331422	0.0218439	2452	tags=34%, list=23%, signal=26%	100737448/100622538/100513970/100525505/100521362/613128/100513609/445013/100620994/100157073/100519533/100622701/100127478/100049657/100127359/397184/100521609/100157507/100519210/100625423/100621398/100518663/100301914/100512419/100627123/100518131/100192436/100233171/396851/100738292/100113360/100144442/100624272/100125540/100526190	35	0.336538	Activated
ssc04670	Leukocyte transendothelial migration	85	0.367706	1.55411	0.00748735	0.0437216	0.0288166	2696	tags=39%, list=26%, signal=29%	100514580/396943/100517284/397108/733681/100513412/397184/100523778/733684/100519699/397657/733578/100157507/396750/100521638/100621541/397523/100518663/100151931/414396/100518131/396941/100514741/397507/100625166/110256718/414737/102167153/100127138/110261011/100156630/100302017/100142665	33	0.388235	Activated
ssc04148	Efferocytosis	118	0.348505	1.52728	0.00609517	0.0409247	0.0269733	3155	tags=44%, list=30%, signal=31%	100525505/100524831/100153351/100134977/100517049/397343/445013/100142668/100519652/100141312/100381266/595112/100521986/100625522/397297/100519210/100525363/100523862/397063/100155593/110259213/100621541/397306/100049702/100622795/397360/100144499/100513931/396941/397115/396653/397394/100738292/397318/100739450/102167153/100156630/110255868/100620494/100738603/100625739/100233191/100519233/10062…	52	0.440678	Activated
ssc05165	Human papillomavirus infection	219	0.319523	1.52635	0.00271424	0.0241348	0.0159071	3061	tags=38%, list=29%, signal=27%	100737448/110262227/110260417/100525505/100142689/100233201/100519508/110259740/100134977/445013/100623776/100127478/100049657/100127359/100533555/100520231/100520468/100135662/100134967/100522979/100511642/110261242/100620215/397652/100525048/397657/100156226/100621038/100512951/397202/100135665/780411/397063/110255967/100626707/397088/100155091/100512009/396707/100738655/100155274/397620/100512…	83	0.378995	Activated
ssc05225	Hepatocellular carcinoma	117	0.348312	1.51871	0.00744363	0.0437216	0.0288166	3141	tags=42%, list=30%, signal=30%	100737448/110262227/100525505/100513359/445013/100127478/100127359/100524299/397184/396681/100136900/397657/100621038/100512951/100516853/100519869/110256599/100518663/100152951/100738655/414396/100518131/397601/100514231/100192436/100625452/100155712/110255708/397484/100625757/100519799/397543/100157539/100523570/100520560/100739604/397276/100126852/100233191/100286873/100157302/100154735/100512…	49	0.418803	Activated
ssc04810	Regulation of actin cytoskeleton	158	0.331339	1.51398	0.00657101	0.0419156	0.0276263	2394	tags=34%, list=23%, signal=27%	100737448/100514580/396943/100621523/100525505/100517284/100524831/100521362/100512789/100134977/100627463/733681/445013/100513412/100127478/100523324/100511072/100154503/733611/100514115/100521609/100623031/100156359/100525363/397063/100626707/100155091/100621541/100621398/100127133/397620/100512142/100157825/100151931/100627123/100515079/414396/396904/100518131/397601/100622228/100174964/100153…	54	0.341772	Activated
ssc04140	Autophagy - animal	143	0.333299	1.49616	0.00662495	0.0419156	0.0276263	3027	tags=41%, list=29%, signal=29%	100737448/100518933/100525505/494565/100519700/100037961/100153351/100517049/445013/100127478/100156732/100127359/100462716/100516128/100154960/100620365/100518639/100523387/397652/100153321/100157292/100523462/100513964/100153714/100155666/100157312/100621398/100151990/100512686/100512677/100049702/100622795/100518131/100515919/100462717/100462758/396629/396926/100155182/100620224/397504/1004627…	58	0.405594	Activated
ssc04151	PI3K-Akt signaling pathway	216	0.298391	1.4239	0.00741295	0.0437216	0.0288166	3019	tags=36%, list=29%, signal=26%	100737448/100525505/100142689/100134977/100621275/445013/397156/397614/100127478/100127359/100533555/100520468/100135662/100134967/397184/100522979/100155165/100511642/100512070/100622336/100134959/100514115/100521609/100621776/110261346/100153160/397202/100135665/399522/397063/100626707/397088/100155091/100127133/396707/397306/100512686/397620/100512677/100516546/100512142/780426/100627123/10051…	78	0.361111	Activated
ssc05208	Chemical carcinogenesis - reactive oxygen species	177	-0.269104	-1.36308	0.00841119	0.0477117	0.0314466	1466	tags=23%, list=14%, signal=20%	100737301/100624067/396696/808505/100522775/100622012/100524308/100518251/100155687/110260605/100154130/100624335/100739619/102165436/100622245/100524239/100626250/574062/100037991/100516343/100513895/808512/100523181/808511/100525371/100516480/100524873/808509/100514655/100514033/100038000/808510/808502/808501/808507/100516606/808506/808513/808503/808504/808508	41	0.231638	Suppressed
ssc05012	Parkinson disease	200	-0.272334	-1.39937	0.00328381	0.0263506	0.0173675	1913	tags=28%, list=18%, signal=24%	492822/100038022/100154056/100151951/100510948/100520312/397674/396637/397043/100579141/100155970/595132/100624067/808505/100522775/100524308/497064/100155687/100154130/100624335/397581/414424/100739619/100512454/100622245/100144419/100524239/100513283/100626250/100037991/100516343/100513895/808512/808511/100170131/100627612/100525371/100516480/733594/100524873/808509/100514655/100514033/10015495…	57	0.285	Suppressed
ssc05016	Huntington disease	221	-0.267606	-1.40627	0.005231	0.0371942	0.0245145	1913	tags=29%, list=18%, signal=24%	492822/100038022/414403/100151951/100510948/100628241/100520312/397279/100626077/397043/100579141/100520304/595132/100624067/808505/100522775/100737579/100524308/497064/100157641/100155687/100517203/100156521/100156170/100154130/100624335/100739619/100512454/100622245/100524239/100513283/100626250/100312966/100037991/100513895/100524560/808512/100525780/808511/100620235/100170131/100525371/100516…	63	0.285068	Suppressed
ssc05014	Amyotrophic lateral sclerosis	259	-0.267093	-1.43326	0.00137021	0.0158513	0.0104475	1914	tags=27%, list=18%, signal=23%	397011/492822/100038022/100151951/100512118/100510948/100125839/100520312/100524985/397043/100579141/100516909/100521422/100520304/595132/100624067/808505/100153047/100522775/100524308/497064/100521716/100155687/110260605/100156521/594852/100156366/100154130/100624335/100739619/100512454/100622245/100524239/100513283/100626250/574062/100621798/100312966/100037991/100513895/808512/100525780/808511…	71	0.274131	Suppressed
ssc05415	Diabetic cardiomyopathy	164	-0.300856	-1.50859	0.00184275	0.018403	0.0121293	2448	tags=35%, list=23%, signal=28%	100516161/100517634/100154777/100522725/100155304/100520950/100738123/100157442/396665/396754/396610/397378/492822/100038022/100510948/100523015/100520312/397674/100579141/100624067/808505/100522775/100518539/100524308/100157641/100155687/110260605/100154130/100624335/100739619/100622245/100626716/100524239/100626250/574062/100152001/100037991/100513895/808512/808511/100525371/100516480/399528/10…	58	0.353659	Suppressed
ssc05020	Prion disease	196	-0.296922	-1.5216	0.000866859	0.0118832	0.00783215	1913	tags=28%, list=18%, signal=23%	492822/100038022/100151951/100510948/100520312/397043/100579141/100518846/397211/595132/100624067/808505/100522775/100524308/497064/100155687/110260605/100154130/100624335/100739619/100512454/100622245/100524239/100513283/100626250/574062/100037991/100513895/808512/100513441/808511/100170131/397241/100525371/396603/100516480/733594/100524873/808509/100514655/100514033/100038000/808510/808502/8085…	54	0.27551	Suppressed
ssc03018	RNA degradation	62	-0.376965	-1.58383	0.00453313	0.0331422	0.0218439	2247	tags=39%, list=21%, signal=31%	100516183/100048957/100144534/100153550/100522857/100154442/110261257/100515840/100515656/100521183/100620800/100517864/100739296/100514071/100153354/100153107/100157236/100523112/100511875/100512107/100520354/100514180/100521809/100624767	24	0.387097	Suppressed
ssc05171	Coronavirus disease - COVID-19	166	-0.329608	-1.65588	0.000115614	0.00292591	0.00192845	2868	tags=42%, list=27%, signal=31%	397607/397526/414422/780432/100738912/100521642/100037937/100517228/100037952/399543/396768/100514354/100516408/733592/100302537/100623328/100736789/110261057/100514637/100038023/100516861/100513660/396638/100037294/397319/100170119/396610/100156182/100622613/414392/414391/100736809/100518846/100517165/100518254/397650/414419/403164/110260605/100628232/641351/414420/100513643/100514796/414418/100…	70	0.421687	Suppressed
ssc04714	Thermogenesis	183	-0.330898	-1.67344	0.00011506	0.00292591	0.00192845	2579	tags=40%, list=24%, signal=31%	100156799/100037990/100516050/100624738/110259208/396950/100516161/100519258/100517634/100522725/100038023/414426/100520950/100157442/100145903/397653/100514530/492822/100038022/100510948/100520312/100513936/100579141/100155970/100624067/808505/100522775/100626290/100521398/100524308/100518251/100155687/110260605/100516527/100520522/100154130/100624335/100739619/100515884/100622245/100512926/1005…	73	0.398907	Suppressed
ssc00190	Oxidative phosphorylation	104	-0.422449	-1.96502	4.50924e-06	0.000247257	0.000162965	2579	tags=48%, list=24%, signal=37%	100156799/100037990/100624738/396950/100516161/100517634/100522725/100521769/100520950/100157442/492822/100038022/100510948/100155201/100520312/100579141/100624067/808505/100522775/100524308/100155687/100154130/100624335/100739619/100622245/100524239/100626250/100037991/100513895/808512/808511/100170131/100525371/100516480/100524873/808509/100514655/100514033/733646/100038000/808510/808502/808501…	50	0.480769	Suppressed
ssc03008	Ribosome biogenesis in eukaryotes	68	-0.482151	-2.05419	3.27763e-06	0.000215668	0.000142146	3321	tags=62%, list=32%, signal=43%	100511365/397330/100515474/100516629/100151786/100216430/100623969/100154556/100524961/100516425/100157879/100514739/100522629/100516003/100154484/100524172/100627558/100623150/100516270/100156540/100156132/100626611/100627239/100521422/397211/100522095/100153310/100738482/110255215/100523416/106504175/100156164/100626002/397655/100621511/100155235/100511538/100524688/100512446/100512042/10051796…	42	0.617647	Suppressed
ssc04260	Cardiac muscle contraction	42	-0.548983	-2.12727	3.79317e-05	0.00178279	0.00117503	1451	tags=43%, list=14%, signal=37%	100624067/100524308/100155687/100621561/397608/397377/100524239/100626250/100516480/396693/100524873/100037999/100038000/808507/100516606/808513/808503/808504	18	0.428571	Suppressed
ssc03040	Spliceosome	113	-0.539763	-2.55288	1.18457e-12	1.94862e-10	1.28433e-10	1839	tags=43%, list=17%, signal=36%	100523448/768108/100737104/100156173/100626692/100512506/654327/100517791/110260628/448813/100521960/100154832/100622501/100620849/100157937/100153480/100190995/100158042/100739296/100155820/100626833/100518557/768102/768117/100625186/100518306/768116/100127466/100514071/102158045/100155855/100525328/100516520/100738822/100511390/100739153/100515026/100519318/768110/100517309/110256499/100621703/…	49	0.433628	Suppressed
ssc03010	Ribosome	106	-0.615457	-2.85852	6.99323e-17	2.30077e-14	1.51643e-14	2942	tags=70%, list=28%, signal=51%	100154748/397611/100521262/100517705/397607/414422/780432/100738912/100521642/100517228/100737651/396768/733592/100623328/100156363/100736789/100624982/110261057/100514637/100038023/100516861/100513660/100337666/100739774/396638/100170119/100622613/100155549/100624945/100512482/414392/100155047/414391/100736809/100517165/100513028/100518254/397650/414419/100526062/100628232/396626/641351/414420/1…	74	0.698113	Suppressed
