# Supplementary material for: Harnessing the glycolysis-TCA cycle axis to boost host defense against neonatal infection
Source: EMBO Mol Med. 2026 Jun 8;18(7):2896–919. doi: 10.1038/s44321-026-00463-z (PMC13365532; doi:10.1038/s44321-026-00463-z)
Supplement: Supplementary file 6 — Dataset EV2 [file 44321_2026_463_MOESM6_ESM.xlsx]

## Sheet: EV2A
Dataset EV2A: KEGG-based gene set enrichment analysis result (SE-rGLU-GAAs vs. SE-sGLU)
ID	Description	setSize	enrichmentScore	NES	pvalue	p.adjust	qvalue	rank	leading_edge	core_enrichment	Count	GeneRatio	Sign
ssc00190	Oxidative phosphorylation	112	0.681559	2.50957	2.52849e-15	8.5463e-13	4.76421e-13	2619	tags=70%, list=20%, signal=56%	100523368/100579141/100624738/574054/733605/100524873/100513629/100514033/414412/100520312/100622245/100521494/100154443/100516480/100155687/100156967/100038022/100624335/100510948/100152232/100520950/100048954/100154817/100522775/448979/100156879/100170131/100518016/100512624/396950/100523423/492822/100037979/100157156/100522819/100525083/733678/100620809/100523751/100513030/100624067/100157880/…	78	0.696429	Activated
ssc00350	Tyrosine metabolism	26	0.781504	2.17976	7.07991e-07	1.42841e-05	7.96277e-06	1499	tags=58%, list=11%, signal=51%	397443/100624241/100626791/100513366/414909/100623036/445522/396967/100512615/396968/574066/110256000/110256733/100513555/100520329	15	0.576923	Activated
ssc00982	Drug metabolism - cytochrome P450	34	0.729416	2.14423	1.79776e-06	2.89354e-05	1.61303e-05	1962	tags=65%, list=15%, signal=55%	100152950/100152910/397132/100623255/100152951/100513366/414909/100525884/100523562/100512615/100523745/100514231/100151901/403216/100513555/100521480/397117/397567/733607/100525616/100152209/100153094	22	0.647059	Activated
ssc04146	Peroxisome	75	0.622523	2.13494	1.94561e-07	5.97834e-06	3.33268e-06	1438	tags=41%, list=11%, signal=37%	494011/100521142/397134/100134962/397568/100517616/100516877/110255229/106504089/100518218/100113422/397082/100515577/100233169/100522133/100512459/100312978/100738827/110255172/100626343/414425/397574/397036/100153726/100127351/110256846/733679/100524368/100521480/100157173/397273	31	0.413333	Activated
ssc05208	Chemical carcinogenesis - reactive oxygen species	188	0.541899	2.12989	2.84145e-10	1.92082e-08	1.07078e-08	2619	tags=51%, list=20%, signal=42%	100152910/100516395/397568/100152951/497236/100517196/100579141/100625866/100624738/574054/100622808/733605/100524873/100513629/733634/100514033/414412/100520312/100622245/100154443/100516480/100155687/100156967/100038022/100624335/100510948/100152232/100520950/100048954/100154817/100522775/448979/100156879/100518016/397651/100512624/100514231/100523423/414425/492822/100157156/100525083/100151901…	96	0.510638	Activated
ssc05415	Diabetic cardiomyopathy	173	0.544809	2.12545	1.05679e-09	5.57382e-08	3.10717e-08	2650	tags=54%, list=20%, signal=44%	100517196/100157080/100579141/100286778/100624738/574054/733605/100524873/100513629/100514033/414412/100520312/100516037/100622245/100154443/100516480/100155687/100156967/100038022/100624335/100510948/100152232/100520950/100048954/100154817/100522775/448979/100156879/100518016/397651/100512624/100513634/100523423/100516581/492822/100157156/100525083/733678/654325/100620809/100154777/100523751/100…	93	0.537572	Activated
ssc05012	Parkinson disease	215	0.527455	2.10473	1.47675e-10	1.24785e-08	6.95625e-09	2636	tags=48%, list=20%, signal=39%	100517196/100515613/414909/100579141/100624738/574054/733605/100524873/100513629/100155970/100154950/100514033/414412/100157157/100520312/100622245/100154443/100516480/100155687/100156967/100038022/100624335/100510948/100736584/100152232/100520950/100048954/100154817/100522775/448979/100156879/100170131/100518016/100512354/397651/100512624/100523423/492822/100157156/100525083/733678/100620809/100…	103	0.47907	Activated
ssc00380	Tryptophan metabolism	38	0.699694	2.09715	3.6543e-06	4.75059e-05	2.64826e-05	1188	tags=47%, list=9%, signal=43%	100152910/100154768/397568/100738255/414909/102166829/100519341/100522477/100512997/100514283/100515071/397012/106504110/397148/100156278/397604/100525303/110255955	18	0.473684	Activated
ssc00280	Valine, leucine and isoleucine degradation	44	0.666783	2.06748	4.81166e-06	5.24626e-05	2.92457e-05	2385	tags=59%, list=18%, signal=49%	397673/397500/100153301/397012/106504110/100156047/100515577/100516656/397104/100156278/100154810/397604/100525303/100037986/399535/396841/100142669/100518224/100514687/100524103/100525616/100513890/733685/397017/100312959/100523701	26	0.590909	Activated
ssc00430	Taurine and hypotaurine metabolism	14	0.858155	2.06666	4.61321e-06	5.19755e-05	2.89742e-05	764	tags=50%, list=6%, signal=47%	100152950/397132/100515377/100525884/100523562/110255172/100523745	7	0.5	Activated
ssc00410	beta-Alanine metabolism	29	0.697997	1.99533	0.000147754	0.000891801	0.000497142	2283	tags=55%, list=17%, signal=46%	397500/100515377/100153301/100155919/397012/106504110/100113422/100156278/100156500/397109/100525303/110256000/100520329/100514687/733685/497060	16	0.551724	Activated
ssc05016	Huntington disease	243	0.489505	1.98066	5.17003e-09	1.94163e-07	1.08238e-07	2816	tags=44%, list=21%, signal=35%	100517196/396598/100620543/100579141/397013/100624738/100627068/574054/733605/100524873/100513629/100514033/414412/100157157/100520312/100622245/100154443/100516480/100155687/100156967/100038022/100624335/100510948/100736584/100152232/100520950/100048954/100154817/100522775/448979/100156879/100170131/100518016/100626761/397651/100512624/100523423/100516581/492822/100157156/100525083/733678/100462…	107	0.440329	Activated
ssc00260	Glycine, serine and threonine metabolism	38	0.644475	1.93164	8.72301e-05	0.000614245	0.000342416	752	tags=45%, list=6%, signal=42%	397444/100155595/733654/397371/397134/100517616/110255229/414909/106504110/100154365/397181/100154338/100126844/100525563/100522516/100154014/100625146	17	0.447368	Activated
ssc00650	Butanoate metabolism	20	0.731939	1.91496	0.000299948	0.00161156	0.00089838	798	tags=35%, list=6%, signal=33%	397673/397500/100511473/100512595/397012/100511318/397604	7	0.35	Activated
ssc00360	Phenylalanine metabolism	15	0.774244	1.90228	0.000479943	0.00230506	0.00128498	1499	tags=47%, list=11%, signal=41%	397443/100521900/414909/396967/396968/110256000/100520329	7	0.466667	Activated
ssc04260	Cardiac muscle contraction	56	0.588113	1.89876	0.000102568	0.000693356	0.000386518	3423	tags=68%, list=26%, signal=51%	100736765/100620898/100524873/541593/100516480/100155687/100156967/100038022/100152232/100156879/100156435/492822/100622020/100624067/100522725/100514316/808513/100511102/100038000/100524613/100037990/100522678/100524239/396820/100525869/100524308/397481/808504/100515755/808507/100525465/100037999/100514745/100524021/110257420/110261055/396828/414388	38	0.678571	Activated
ssc04714	Thermogenesis	204	0.475496	1.88551	5.61422e-07	1.31415e-05	7.32587e-06	2793	tags=50%, list=21%, signal=40%	100579141/397013/100624738/100525825/100233169/574054/733605/100524873/100513629/100155970/100514033/414412/100049704/100520312/100622999/100622245/100154443/100516480/100155687/100156967/100038022/100624335/100510948/100524459/100152232/100156555/100520950/100048954/100154817/100522775/448979/100156879/100518016/100512624/396950/100523423/492822/100037979/100157156/100525083/733678/100620809/100…	101	0.495098	Activated
ssc03320	PPAR signaling pathway	62	0.56543	1.87388	0.000178948	0.00104283	0.000581337	1015	tags=29%, list=8%, signal=27%	397673/494011/448985/100517271/102158419/100516877/100153243/100113422/100515577/100233169/396931/399533/397104/100524667/574074/100135661/406187/403326	18	0.290323	Activated
ssc00330	Arginine and proline metabolism	43	0.608211	1.87055	0.000246262	0.00138727	0.000773348	951	tags=35%, list=7%, signal=32%	397134/100153961/414909/100156865/733602/110256626/106504110/397115/396967/100126844/100156278/396968/100625146/100525303/100170117	15	0.348837	Activated
ssc00980	Metabolism of xenobiotics by cytochrome P450	36	0.626626	1.86401	0.00030038	0.00161156	0.00089838	2246	tags=56%, list=17%, signal=46%	100152910/641359/100623255/100152951/396780/100513366/397480/100512615/100514231/100151901/403216/100513555/100521480/397117/397567/733607/100152209/100153094/403103/397337	20	0.555556	Activated
ssc00020	Citrate cycle (TCA cycle)	29	0.651348	1.86198	0.000929519	0.00383143	0.00213587	2192	tags=59%, list=17%, signal=49%	100521870/414412/396999/100048954/100515636/780433/100524676/100628006/397630/397039/397054/100627128/399539/102166364/733641/397690/100144531	17	0.586207	Activated
ssc00120	Primary bile acid biosynthesis	12	0.811362	1.86007	0.000329923	0.0017156	0.000956377	2408	tags=92%, list=18%, signal=75%	448985/102158419/100516877/100113410/110255172/100738003/397574/100157173/100520813/100126282/100525281	11	0.916667	Activated
ssc00220	Arginine biosynthesis	17	0.734546	1.85552	0.000641589	0.00285338	0.00159064	750	tags=53%, list=6%, signal=50%	100517757/414411/397438/100157716/397115/100521318/396967/100738224/396968	9	0.529412	Activated
ssc01210	2-Oxocarboxylic acid metabolism	28	0.648435	1.83177	0.000774816	0.00335753	0.00187169	2112	tags=57%, list=16%, signal=48%	100517616/102166829/100521870/100521318/396967/396968/396999/100515636/396841/100142669/100628006/397054/100513890/102166364/733641/397690	16	0.571429	Activated
ssc00250	Alanine, aspartate and glutamate metabolism	30	0.637471	1.82828	0.000687401	0.00301742	0.00168209	750	tags=40%, list=6%, signal=38%	100517757/414411/100157716/397500/100517616/100521318/396967/100625406/100142661/100522503/100738224/396968	12	0.4	Activated
ssc05204	Chemical carcinogenesis - DNA adducts	31	0.632609	1.8237	0.000959634	0.00390791	0.0021785	2199	tags=61%, list=17%, signal=51%	100152910/396640/641359/100623255/100152951/403107/403108/397480/100514231/100151901/403216/100521480/397117/397567/733607/100152209/100153094/100144468/403103	19	0.612903	Activated
ssc05020	Prion disease	217	0.4529	1.80282	4.57176e-06	5.19755e-05	2.89742e-05	2653	tags=46%, list=20%, signal=37%	100517196/100579141/100624738/574054/733605/100524873/100513629/100514033/414412/100157157/100520312/100622245/100154443/100516480/100155687/100156967/100038022/100624335/100510948/100736584/100152232/100520950/100048954/100154817/100522775/448979/100156879/100170131/100518016/397651/100512624/100523423/397526/492822/100157156/100525083/733678/100620809/100523751/397036/100513030/100624067/100157…	100	0.460829	Activated
ssc00140	Steroid hormone biosynthesis	36	0.603154	1.79419	0.000848604	0.00358535	0.00199869	1129	tags=36%, list=9%, signal=33%	100152910/448985/100623255/100520923/403107/403108/733634/397480/445539/100738003/403329/397687/403216	13	0.361111	Activated
ssc00830	Retinol metabolism	38	0.597022	1.78941	0.000876599	0.00365791	0.00203913	2385	tags=50%, list=18%, signal=41%	100152910/100623255/100153020/100513366/403107/397082/403108/100154684/397118/100512615/403326/100519223/100517137/100513555/100519138/100525616/100144468/403103/100523701	19	0.5	Activated
ssc00340	Histidine metabolism	20	0.67993	1.77889	0.00209472	0.00729911	0.00406895	2137	tags=50%, list=16%, signal=42%	100157217/414909/100624677/106504110/100142661/100156278/100525303/100154617/100156724/733685	10	0.5	Activated
ssc01200	Carbon metabolism	100	0.48892	1.77081	0.000124544	0.000794259	0.000442767	2209	tags=42%, list=17%, signal=35%	397038/100155595/768107/100157716/397568/100515523/100158218/100517616/100153301/100153866/100521870/100113422/100154365/100521318/397181/100522133/414412/396967/100522516/396968/396999/100048954/100037986/399535/100515636/733601/100513555/780433/100524676/100628006/397630/397039/397054/100514687/100627128/100524103/399539/102166364/733641/397690/110261260/100514210	42	0.42	Activated
ssc00071	Fatty acid degradation	38	0.586859	1.75895	0.00132695	0.00492867	0.00274753	2471	tags=61%, list=19%, signal=49%	100513366/100522477/397012/106504110/100113422/100515577/100233169/396931/397104/100512615/100156278/100154810/100520636/397604/100525303/403326/100513555/100519258/733685/397017/100519491/100312959/399528	23	0.605263	Activated
ssc00790	Folate biosynthesis	18	0.683436	1.75255	0.00320683	0.0106266	0.00592387	1921	tags=50%, list=14%, signal=43%	100521900/100737784/397619/733634/100154835/100155605/100170147/100525912/100736908	9	0.5	Activated
ssc00062	Fatty acid elongation	24	0.637411	1.74599	0.00234849	0.0080999	0.00451536	2903	tags=62%, list=22%, signal=49%	100622268/100153368/397012/100155434/397604/100144537/102158186/100312970/397017/100312959/100524592/100312969/100514773/100515709/100154613	15	0.625	Activated
ssc05014	Amyotrophic lateral sclerosis	283	0.425344	1.74355	3.07998e-06	4.3854e-05	2.44468e-05	2816	tags=37%, list=21%, signal=30%	397568/100152325/100515613/396598/100620543/100579141/100624738/100627068/100524985/574054/733605/100524873/100513629/100514033/414412/100157157/100621798/100520312/100622245/100154443/100516480/100155687/100156967/100038022/100624335/100510948/100736584/100152232/100520950/100048954/100154817/100522775/448979/100156879/100170131/100518016/100512624/100523423/492822/100157156/100525083/733678/100…	105	0.371025	Activated
ssc01230	Biosynthesis of amino acids	63	0.520617	1.72835	0.00105605	0.00424933	0.00236883	1286	tags=30%, list=10%, signal=27%	100517757/100155595/733654/414411/397438/100157716/100515523/100521900/100158218/397115/100154365/100521318/397181/396967/396968/396999/100156922/733601/396841	19	0.301587	Activated
ssc00270	Cysteine and methionine metabolism	45	0.55365	1.72709	0.00149375	0.00542891	0.00302639	1911	tags=44%, list=14%, signal=38%	397444/100155595/733654/397371/100515071/100621540/100154365/102161427/100153230/396967/396968/100156922/396841/100152660/100512899/100626434/397300/397039/497050/100513890	20	0.444444	Activated
ssc00630	Glyoxylate and dicarboxylate metabolism	29	0.599328	1.71327	0.00446092	0.013961	0.0077827	1841	tags=55%, list=14%, signal=48%	100153961/397568/100517616/100153866/397181/100522133/100522516/100154014/396999/100037986/399535/110255955/100628006/100517478/397039/100524103	16	0.551724	Activated
ssc00920	Sulfur metabolism	10	0.781598	1.69704	0.00369664	0.0118997	0.00663357	2120	tags=70%, list=16%, signal=59%	100152724/100625272/100153230/100156262/106504117/100154990/100156925	7	0.7	Activated
ssc00030	Pentose phosphate pathway	25	0.60144	1.65794	0.00547563	0.0168415	0.00938843	1224	tags=28%, list=9%, signal=25%	397038/768107/100515523/102163141/100522516/100515408/733601	7	0.28	Activated
ssc00511	Other glycan degradation	15	0.674785	1.65792	0.0130531	0.0336789	0.0187746	2958	tags=60%, list=22%, signal=47%	100154940/100124381/100621112/100524326/100620304/100155655/100152203/449572/100523137	9	0.6	Activated
ssc00591	Linoleic acid metabolism	17	0.655817	1.65665	0.00736261	0.0222193	0.0123864	2581	tags=65%, list=19%, signal=52%	100152910/396971/403107/403108/403216/100524940/110261109/100514711/100144468/110259864/100152597	11	0.647059	Activated
ssc04723	Retrograde endocannabinoid signaling	108	0.448989	1.64369	0.00123076	0.00471495	0.00262839	3146	tags=56%, list=24%, signal=43%	100516706/100579141/100517063/100624738/733605/100155970/100514033/100520312/100622999/100154443/100624335/100510948/100520950/100522775/448979/396586/100518016/100516581/100525083/100620809/100523751/100513030/100152067/100153555/100157641/808501/100516402/100525371/100623873/100511102/102165618/100154130/100513895/100521478/100520115/100524622/100156075/100157442/100522792/100522783/100517279/1…	61	0.564815	Activated
ssc00450	Selenocompound metabolism	16	0.647417	1.62493	0.00952092	0.0282287	0.0157363	1696	tags=38%, list=13%, signal=33%	733654/100512997/100515071/100156262/100294677/397300	6	0.375	Activated
ssc00640	Propanoate metabolism	29	0.562582	1.60823	0.0105139	0.0301392	0.0168014	1926	tags=45%, list=15%, signal=38%	397500/100153301/100153866/397012/100113422/100621540/102161427/100037986/399535/100142669/100514687/100524103/399539	13	0.448276	Activated
ssc00310	Lysine degradation	57	0.491849	1.60267	0.00548095	0.0168415	0.00938843	926	tags=21%, list=7%, signal=20%	100513962/100624924/110255229/102166829/100522477/100155220/397012/106504110/100156278/397604/100294702/100525303	12	0.210526	Activated
ssc00620	Pyruvate metabolism	38	0.532461	1.59591	0.00999012	0.0291091	0.0162271	2192	tags=53%, list=17%, signal=44%	100513366/100153866/106504110/100621540/102161427/100624780/100512615/100156278/100154014/100525303/396924/100513555/397630/397039/397054/100627128/100516794/733685/100155997/100144531	20	0.526316	Activated
ssc04932	Non-alcoholic fatty liver disease	131	0.42349	1.58871	0.00208796	0.00729911	0.00406895	2082	tags=41%, list=16%, signal=35%	100579141/100624738/733605/100524873/100514033/414412/100520312/100154443/100516480/100155687/100156967/100038022/100624335/100510948/100152232/100520950/100048954/100522775/448979/100156879/100170131/100518016/492822/100525083/403216/100620809/100523751/100513030/100624067/100522725/100516402/808513/100525371/100623873/100515868/100038000/100154130/100524613/780433/100513895/100037990/100521478/…	54	0.412214	Activated
ssc00480	Glutathione metabolism	42	0.51444	1.57788	0.0141311	0.0359122	0.0200196	2068	tags=43%, list=16%, signal=36%	100516363/100152951/396598/100512447/100153701/100517647/100514231/100151901/100152660/100521480/397117/397567/396625/733607/100152209/100153094/102166900/102166364	18	0.428571	Activated
ssc04976	Bile secretion	68	0.459293	1.54438	0.0107888	0.0306437	0.0170826	1308	tags=29%, list=10%, signal=27%	448985/100512372/641359/100623255/397049/102158419/100152536/100154209/100518154/397073/100127152/100155970/541593/100622999/100048963/110255172/100519705/100152067/397535/100620829	20	0.294118	Activated
ssc04974	Protein digestion and absorption	77	0.447052	1.54023	0.0119426	0.032003	0.0178403	1103	tags=19%, list=8%, signal=18%	100520915/100522330/641346/397492/397476/397326/100144303/100519542/541593/445538/100037973/100620724/100737091/100621504/100622020	15	0.194805	Activated
ssc00561	Glycerolipid metabolism	50	0.488012	1.54006	0.0154459	0.0383876	0.0213995	1613	tags=30%, list=12%, signal=26%	100524113/100170771/106504110/100155983/397118/100624333/100049704/100522516/100156278/100152806/100187579/100525303/396924/100233171/100622701	15	0.3	Activated
ssc00983	Drug metabolism - other enzymes	49	0.482106	1.52064	0.0122142	0.032003	0.0178403	2849	tags=47%, list=21%, signal=37%	100522709/100623255/100152951/100155919/100157630/100156500/397109/100514231/100517120/100151901/403216/397117/397567/733607/100152209/100153094/102166900/100144519/397351/100515259/100622296/100515954/100520587	23	0.469388	Activated
ssc00010	Glycolysis / Gluconeogenesis	53	0.474737	1.51245	0.0096843	0.0284634	0.0158672	1410	tags=30%, list=11%, signal=27%	397038/100134959/100515523/100158218/100513366/100153866/106504110/100621540/102161427/100512615/100156278/399536/100525303/733601/396924/100513555	16	0.301887	Activated
ssc05010	Alzheimer disease	305	0.349397	1.4501	0.0034245	0.0111296	0.0062043	2636	tags=34%, list=20%, signal=28%	780410/100517196/100520560/100579141/100516839/100624738/574054/733605/100524873/100513629/100514033/414412/100157157/100520312/100622245/100154443/100516480/100155687/100156967/100038022/100624335/100510948/100736584/100152232/100520950/100048954/100154817/100522775/448979/100156879/100170131/100519672/100518016/397027/397651/100512624/100523423/100516581/492822/100157156/100525083/733700/733678…	105	0.344262	Activated
ssc05022	Pathways of neurodegeneration - multiple diseases	372	0.342049	1.43379	0.00113361	0.00440415	0.00245513	2299	tags=30%, list=17%, signal=25%	397568/780410/100517196/100515613/396598/100520560/100620543/100579141/100516839/100624738/100524985/574054/733605/100524873/100513629/100514033/414412/100157157/100520312/100622245/100154443/100516480/100155687/100156967/100038022/100624335/100510948/100736584/100152232/100520950/100048954/100154817/100522775/448979/100156879/100170131/100519672/100518016/100512354/397027/397651/100512624/100523…	110	0.295699	Activated
ssc04022	cGMP-PKG signaling pathway	134	0.377686	1.42441	0.0123111	0.0320088	0.0178436	2487	tags=30%, list=19%, signal=25%	100736765/100517196/397216/493772/397355/100155970/541593/100622999/552898/100516060/100519931/641353/397651/396979/100516581/100625149/396555/100622020/100152067/100157641/733706/100153508/100625418/100511102/100134969/100142688/100520061/100157526/100271728/100519976/396820/100517279/100519528/100522091/397010/397555/397481/100522979/100737701/397659	40	0.298507	Activated
ssc05132	Salmonella infection	203	-0.311386	-1.34811	0.0113476	0.0311578	0.0173692	3102	tags=28%, list=23%, signal=21%	100135665/100513215/396610/100622254/100620632/110259208/397445/780425/503700/100627463/595105/100135662/100624052/396738/100518876/100144499/100522681/397653/100513057/406188/406191/100155474/100156182/100524751/397543/595132/396606/100517796/110256149/100158033/100515607/100156777/100151740/751869/100624343/100513903/100624533/100736836/100101471/100623583/100522887/396742/100625946/100144503/1…	56	0.275862	Suppressed
ssc05152	Tuberculosis	136	-0.33297	-1.35233	0.0202914	0.0493418	0.027506	1440	tags=20%, list=11%, signal=18%	100154525/100153724/396606/100125838/397241/397674/396657/100516166/397084/751869/100521769/100126864/106505672/397201/396655/396859/100517711/100525580/100518835/399500/397250/397400/110260748/397094/397122/396991/397053	27	0.198529	Suppressed
ssc05205	Proteoglycans in cancer	175	-0.327928	-1.37661	0.0109422	0.0307396	0.0171361	1426	tags=18%, list=11%, signal=16%	397674/100519927/100516166/397084/100512749/100520319/100623707/397157/100511937/110259297/100152215/492313/100518251/100157360/396696/100153078/100327037/397276/100521017/100520187/397564/100155015/100521912/110259938/100738655/448810/100512728/100126276/100625784/396826/397435	31	0.177143	Suppressed
ssc05165	Human papillomavirus infection	269	-0.318463	-1.42992	0.00125916	0.00472885	0.00263614	2920	tags=32%, list=22%, signal=25%	100579172/100525377/445520/100626233/110259208/100037288/100516050/100155091/595105/100135662/100622397/100514785/102167153/100519512/100151957/100151828/100157729/110257482/110260417/100525170/100523725/100135036/100511507/100145895/100519058/100520231/397543/100514516/100154525/100623776/396707/100153724/100158154/492280/100516242/100156170/100516227/100153296/100523248/100516124/100101922/3971…	86	0.319703	Suppressed
ssc04061	Viral protein interaction with cytokine and cytokine receptor	64	-0.403448	-1.43718	0.0152713	0.0382348	0.0213143	963	tags=23%, list=7%, signal=22%	100038010/414904/396814/100621027/396613/780409/397422/494464/399500/100135681/100515346/100624226/494019/396900/100169744	15	0.234375	Suppressed
ssc05230	Central carbon metabolism in cancer	61	-0.40901	-1.44376	0.0151256	0.0381525	0.0212685	1294	tags=26%, list=10%, signal=24%	100188980/100158154/399525/100623707/100511937/100518251/396696/100286871/397276/396762/494561/448810/407245/100158243/100153520/100514142	16	0.262295	Suppressed
ssc04350	TGF-beta signaling pathway	98	-0.372722	-1.44683	0.0135601	0.0347221	0.0193561	1796	tags=28%, list=14%, signal=24%	100621036/100621221/100522677/397142/100625732/100156170/100524037/100153296/100157103/397227/396691/396665/100155536/397084/100153567/110257437/492313/654298/397016/100522839/448845/397260/100157957/397093/448810/397400/396991	27	0.27551	Suppressed
ssc04310	Wnt signaling pathway	142	-0.357271	-1.46174	0.00313806	0.0105016	0.00585422	2920	tags=36%, list=22%, signal=28%	100579172/397445/100517435/397411/100522831/100517445/100519512/100622728/100515777/100525170/100523725/751859/100625806/100156029/100519058/100739115/100514516/100523218/397142/100524037/397241/397674/100516166/100156044/100520319/100737256/100152679/102166569/100157360/100153078/100327037/100520614/100624648/397276/100517305/110256599/100523244/100155713/100512323/100521912/397260/110256598/397…	51	0.359155	Suppressed
ssc04115	p53 signaling pathway	62	-0.414125	-1.47016	0.0179766	0.0443511	0.0247239	3034	tags=45%, list=23%, signal=35%	100125959/100738993/100155762/780426/100512731/100157205/595105/100316853/100513507/100152997/100627742/100516227/100523248/100621584/100101922/100621090/100523979/100152215/492313/100520614/397276/100620966/100517403/397162/397278/100624226/396826/396945	28	0.451613	Suppressed
ssc05222	Small cell lung cancer	78	-0.398531	-1.48355	0.0121027	0.032003	0.0178403	2689	tags=36%, list=20%, signal=29%	100135662/100514785/102167153/100151828/110257482/100627029/406188/397543/100152997/396707/100523248/397227/100621090/751869/100623707/100511937/100154407/100152215/100154581/100517170/100101471/397276/100624264/396859/396616/448810/100622590/397590	28	0.358974	Suppressed
ssc05418	Fluid shear stress and atherosclerosis	116	-0.375918	-1.48668	0.00288702	0.00975812	0.00543975	1569	tags=23%, list=12%, signal=21%	396691/100628112/100145903/751869/106504229/100623707/100626904/397157/100511937/100519764/100101471/100134857/397276/396915/396742/100625946/396750/448845/397422/100144486/100145887/100522469/396913/397121/397094/397122/396991	27	0.232759	Suppressed
ssc05213	Endometrial cancer	53	-0.430868	-1.49111	0.0112374	0.0311331	0.0173554	3756	tags=40%, list=28%, signal=29%	397083/100738589/100621789/100153922/100737448/100579172/110259208/100523725/100153974/100514612/397543/100152997/100621090/100623707/100511937/100152215/100518251/397276/100520187/448810/100170126	21	0.396226	Suppressed
ssc04935	Growth hormone synthesis, secretion and action	97	-0.386548	-1.49891	0.0121857	0.032003	0.0178403	1361	tags=22%, list=10%, signal=20%	100621541/397550/100623707/100511937/100152679/100523358/397201/100518251/100624934/100515824/397488/396617/100625946/396655/100520187/100155015/110259382/100144486/100307052/100516663/100515980	21	0.216495	Suppressed
ssc04210	Apoptosis	107	-0.379801	-1.50039	0.00433427	0.0136914	0.00763241	2531	tags=33%, list=19%, signal=27%	100155472/396595/100627029/397653/406188/406191/100524751/397543/100152997/100520402/100156860/100101922/100621090/100156777/751869/100524813/100623707/100511937/414381/100518251/100101471/397276/100513357/100737564/100628179/100155015/100510978/100144486/100517403/100521910/397278/100622590/100624226/396826/396913	35	0.327103	Suppressed
ssc03015	mRNA surveillance pathway	77	-0.404334	-1.50223	0.0118053	0.0319215	0.0177949	3960	tags=43%, list=30%, signal=30%	100621126/100156323/100526149/100512609/100519008/100737053/100625681/733612/100625964/100153097/100525377/100101926/106509205/100520874/100520541/100158211/100739753/100517817/100511788/100516529/100518830/100737226/100516242/100515986/100523128/100621823/100518306/100520896/100514739/397090/100515840/100153958/100627974	33	0.428571	Suppressed
ssc04650	Natural killer cell mediated cytotoxicity	76	-0.404051	-1.50315	0.0110044	0.0307396	0.0171361	2622	tags=29%, list=20%, signal=23%	100626548/396595/100170851/100152238/406191/100514612/791125/100153724/100151931/397241/100623707/100126864/100511937/100518251/100533555/100520187/100511130/396750/110259382/100624226/396826/396991	22	0.289474	Suppressed
ssc05203	Viral carcinogenesis	148	-0.365406	-1.51318	0.00183607	0.00660204	0.00368037	3102	tags=39%, list=23%, signal=30%	100135665/100125959/100155762/780426/100513441/110259208/100037288/100622191/595105/100627559/100151828/100157729/100515581/100621915/100144516/100524215/100627029/110260417/406188/100135036/100154503/100520196/397543/100523057/100738859/100158154/100515165/100525104/100156170/100153296/100523248/397227/100515940/100037294/751869/397550/100515414/100155958/100623707/100511937/100525504/100152215/…	57	0.385135	Suppressed
ssc05217	Basal cell carcinoma	55	-0.445204	-1.5466	0.0114307	0.0311578	0.0173692	2318	tags=38%, list=17%, signal=32%	100525170/100523725/100519058/397543/100152997/100624604/100157103/100621090/100512749/100520319/100152215/100157360/100153078/100327037/397276/100521912/100738655/100170126/100126276/100625784/100520490	21	0.381818	Suppressed
ssc05215	Prostate cancer	86	-0.407323	-1.5489	0.00338124	0.0110957	0.0061854	1669	tags=23%, list=13%, signal=20%	100523248/100628112/397048/751869/100623707/100511937/100154407/100152215/100519764/100518251/100157387/100101471/397276/396742/100520187/396762/100516663/100738625/100170126/397121	20	0.232558	Suppressed
ssc05212	Pancreatic cancer	71	-0.423582	-1.55338	0.00666267	0.0202881	0.0113098	3772	tags=44%, list=28%, signal=31%	100127158/397083/100738589/100621789/100737448/100135665/396610/100622254/100135662/100151828/397484/100514612/397543/100152997/397142/100621090/396665/397084/751869/100623707/397157/100511937/100154407/100152215/100518251/100101471/100622228/397276/396655/397260/397400	31	0.43662	Suppressed
ssc04710	Circadian rhythm	33	-0.498949	-1.56684	0.0202411	0.0493418	0.027506	2171	tags=42%, list=16%, signal=36%	397149/100156537/100157793/100523218/100524037/100517750/100145903/641342/100153822/100523244/100621076/100626912/100156637/100514873	14	0.424242	Suppressed
ssc05163	Human cytomegalovirus infection	183	-0.369223	-1.56725	0.000407441	0.00202522	0.00112898	2881	tags=32%, list=22%, signal=26%	100513441/110259208/397445/100037288/100217389/100516050/595105/102167388/100135662/102167153/396575/100151828/100144516/100124654/406188/100135036/100154503/110255236/100524280/100524751/397543/100621431/100153724/397241/396657/751869/100621541/100623707/100626904/397157/100511937/100154407/100152679/100152215/100518251/100522824/100624934/100101471/100515992/100155428/397276/396650/100625946/10…	59	0.322404	Suppressed
ssc04110	Cell cycle	138	-0.392287	-1.59495	0.00108459	0.00431285	0.00240423	4389	tags=48%, list=33%, signal=32%	100624779/100523455/100620358/397662/100519111/100153121/100525610/100156226/100620215/780440/100519878/100519056/100519128/100738633/106510112/100524501/100515916/100154672/100738589/100624231/100154396/100525219/100151864/100125959/100519830/100155762/780426/100525377/100737001/100525560/100151828/100156053/100514440/100621036/100154944/100524544/100192446/100157544/100152997/100521487/10052305…	66	0.478261	Suppressed
ssc05170	Human immunodeficiency virus 1 infection	162	-0.382936	-1.60152	0.000405747	0.00202522	0.00112898	3102	tags=33%, list=23%, signal=25%	100135665/396610/100155762/100157949/110259208/100037288/100217389/595105/102167388/100135662/100154500/100511837/102167153/100519566/406188/100135036/100627936/110255236/100524280/100156182/100524751/397543/100521487/100621431/100153724/100523218/100153381/100524037/100516227/396606/110256149/100101922/397241/751869/100623707/100511937/100624533/100518251/100101471/100515992/100155428/396650/100…	53	0.32716	Suppressed
ssc05202	Transcriptional misregulation in cancer	140	-0.393378	-1.60677	0.000579785	0.00261408	0.00145724	2644	tags=36%, list=20%, signal=29%	102167153/100520325/396575/100623006/100520800/100513560/102158891/100627029/100516755/100157219/100621221/100517879/397543/100626235/100152997/397479/100626141/100525104/100156170/100154376/100156860/100101922/100621090/100628112/100157336/100738665/100625290/751869/110260086/100520981/100153985/100152215/100519764/397232/654298/100157387/100517170/397016/397276/100157726/396763/100512633/100156…	51	0.364286	Suppressed
ssc04658	Th1 and Th2 cell differentiation	73	-0.442914	-1.62594	0.00249195	0.00850788	0.00474279	3946	tags=49%, list=30%, signal=35%	100156630/100620481/100135049/100621776/100156773/100739654/397363/100135040/733631/397261/100135665/396610/100037921/100153518/100626233/100157996/100135662/397178/406188/100152238/100520231/100153486/397241/751869/397550/100126864/397201/100622884/100101471/100152163/396814/396655/100144486/396913/396991/397053	36	0.493151	Suppressed
ssc04660	T cell receptor signaling pathway	99	-0.422567	-1.64651	0.000811591	0.00347238	0.00193571	3156	tags=33%, list=24%, signal=26%	100192439/100135665/396610/100525377/110259208/100125346/100135662/100511837/100157729/100170851/406188/100627936/791125/100516242/100520402/100151931/100153486/397241/751869/397090/100623707/100511937/100624533/100518251/100101471/404277/100622217/100520187/100144486/397286/100153981/396913/396991	33	0.333333	Suppressed
ssc05143	African trypanosomiasis	28	-0.551926	-1.68324	0.010522	0.0301392	0.0168014	456	tags=32%, list=3%, signal=31%	100152679/100154581/396750/399500/100519877/396826/397122/396991/397053	9	0.321429	Suppressed
ssc04930	Type II diabetes mellitus	37	-0.530225	-1.70629	0.00753774	0.0225465	0.0125688	3052	tags=46%, list=23%, signal=35%	396610/493186/100302366/100158245/100152344/100511769/100158154/100524932/100623707/100158240/100511937/100101471/100515824/494561/100307052/100153520/100514142	17	0.459459	Suppressed
ssc05133	Pertussis	63	-0.480276	-1.70958	0.00188429	0.00670411	0.00373727	676	tags=17%, list=5%, signal=17%	448981/396859/100144486/399500/396611/396913/397319/397094/397122/396900/397053	11	0.174603	Suppressed
ssc03083	Polycomb repressive complex	75	-0.463058	-1.71626	0.0011154	0.00438377	0.00244377	4696	tags=61%, list=35%, signal=40%	100153162/100154798/100514536/100628192/102162035/100294703/100156729/100623735/100156226/100620215/100521029/100523834/100156980/100512074/100622975/100621009/100513214/100517846/100156808/100525271/100294712/110256018/100622432/100519636/100155344/100520800/396580/100621036/100522805/110260764/100522272/100626327/100156170/100515476/100153847/100526249/664652/100152413/100157099/100517170/10073…	46	0.613333	Suppressed
ssc05161	Hepatitis B	135	-0.423504	-1.71667	7.94892e-05	0.000571646	0.000318669	3389	tags=41%, list=26%, signal=31%	100125828/100737448/397363/396726/100520421/397261/100135665/396610/100153518/100513441/110259208/595105/100135662/100151828/100101927/100144516/406188/100154503/100514612/100156182/100623776/100153724/397142/396606/100523248/110256149/100515940/396665/397084/751869/397550/100623707/100511937/100154407/100152215/397201/100518251/100037289/100101471/397276/396617/100625946/396655/100520187/1005195…	55	0.407407	Suppressed
ssc05211	Renal cell carcinoma	62	-0.486234	-1.72614	0.00139079	0.00510963	0.00284841	2876	tags=37%, list=22%, signal=29%	110259208/100153461/100511837/397484/100170851/100157219/100627936/100514612/100512186/100153381/397084/100623707/397157/100511937/100624533/100152215/100518251/396696/100520187/100152368/397400/100153981/396913	23	0.370968	Suppressed
ssc05145	Toxoplasmosis	91	-0.450847	-1.72662	0.000580046	0.00261408	0.00145724	2726	tags=33%, list=21%, signal=26%	595105/100157996/100135662/100514785/110257482/406188/100152238/100156182/396707/396606/110256149/396657/397084/751869/100126864/100154581/397201/100101471/100625946/396655/100624264/396859/396801/397395/100307052/100516976/397400/100622590/396991/397053	30	0.32967	Suppressed
ssc05171	Coronavirus disease - COVID-19	182	-0.40984	-1.73767	2.69517e-05	0.000227742	0.000126957	3976	tags=49%, list=30%, signal=35%	414395/100156630/396658/100627401/733592/100514796/397343/100628232/100736789/414397/100144442/100621789/100738912/414422/733671/100037994/396980/397588/100125828/397363/100135665/100038023/396610/100626041/100622613/100517165/414418/397150/100624157/100623328/100739087/100625001/100217389/414391/100519021/396638/100170119/100135662/110261057/414390/100101927/445467/641351/100049695/110255317/780…	89	0.489011	Suppressed
ssc04218	Cellular senescence	135	-0.428751	-1.73793	5.64437e-05	0.000443674	0.00024733	2274	tags=33%, list=17%, signal=27%	751859/100512330/100192318/100135036/100513318/100511027/100738197/100152997/100522677/100523218/100516227/100153296/100523248/110256149/397227/100101922/100621090/397241/396665/397084/751869/100623707/100511937/110259297/100154407/100152215/100169932/100518251/100521986/100515770/397276/100153233/396650/100625946/100155015/397260/100157957/397162/399500/448810/397400/100627508/397094/396945	44	0.325926	Suppressed
ssc04010	MAPK signaling pathway	232	-0.404294	-1.76783	1.79063e-06	2.89354e-05	1.61303e-05	2055	tags=28%, list=15%, signal=24%	100511769/102164433/100514612/100156182/100522294/100524741/100152997/100522174/100153404/100626141/396606/100520402/110256149/100513084/100621090/397241/396665/397084/751869/106504229/100621234/100515414/100524813/100155958/100626904/100526136/397157/110259297/100514374/100622259/100519764/100518251/100517574/100521986/100517170/100101471/100512235/100154002/397276/396617/100622217/396763/100625…	65	0.280172	Suppressed
ssc05210	Colorectal cancer	78	-0.474951	-1.76803	0.000346813	0.0017761	0.000990105	2358	tags=31%, list=18%, signal=25%	397484/100523725/100514612/397543/100624450/100152997/397142/100621090/396665/397084/100623707/100511937/100152215/100518251/397276/100520187/397260/100144486/100517403/397278/448810/397400/100170126/396913	24	0.307692	Suppressed
ssc05206	MicroRNAs in cancer	149	-0.428399	-1.7711	2.4443e-05	0.00021184	0.000118092	2920	tags=37%, list=22%, signal=29%	100579172/445520/110259208/100512731/100155091/100622191/100520325/100519512/100157844/100316557/100520800/100286741/100157266/751859/100627936/102164433/100524544/100625258/397543/100626235/100515165/399525/100156170/100523248/100625479/100101922/100517207/397084/100524932/751869/100623707/397157/100511937/100154407/100152215/492313/100519764/110261428/100518251/100101471/100153078/397276/100520…	55	0.369128	Suppressed
ssc04623	Cytosolic DNA-sensing pathway	60	-0.504841	-1.77781	0.000547721	0.00253602	0.00141373	1918	tags=37%, list=14%, signal=32%	100524751/100153724/100156229/100523894/100515607/100156777/100523784/100525400/751869/100154035/100157033/100736836/100037289/100101471/414414/396613/100519508/399500/100144524/494019/397319/397122	22	0.366667	Suppressed
ssc05330	Allograft rejection	22	-0.614764	-1.78032	0.00417359	0.0133082	0.00741879	678	tags=64%, list=5%, signal=60%	100135049/397441/396726/100135040/100037921/100037288/100157996/396595/100135036/396650/397395/396826/396991/397053	14	0.636364	Suppressed
ssc05417	Lipid and atherosclerosis	168	-0.427435	-1.78334	1.26099e-05	0.000118392	6.59989e-05	2937	tags=36%, list=22%, signal=29%	397150/100156366/110259208/397445/595105/397508/100135662/102167153/100155472/100523371/100511343/100158076/406188/406191/100154503/100628163/100192435/100156182/100623776/100153724/396606/110256149/100151931/397501/100620416/100156777/397241/397674/100516166/751869/100623707/100511937/100152679/397201/100518251/100154319/100037289/100101471/396724/414904/100134857/397276/396742/100625946/396613/…	61	0.363095	Suppressed
ssc05166	Human T-cell leukemia virus 1 infection	190	-0.417207	-1.78534	1.11098e-05	0.000107289	5.98091e-05	3102	tags=37%, list=23%, signal=29%	100135665/396610/100037921/397655/100519830/780426/100513441/110259208/100037288/397411/100157996/100135662/100151828/100157729/100514391/100144516/100524215/100316849/406188/100135036/100156053/110255236/100520196/397142/100626141/492280/100516227/100523248/100520402/397227/100101922/100628112/397241/100154449/396665/397084/751869/397550/100155958/100623707/100626904/100511937/100154407/10015221…	70	0.368421	Suppressed
ssc03013	Nucleocytoplasmic transport	96	-0.461112	-1.78595	0.00021814	0.00124968	0.000696645	3263	tags=42%, list=25%, signal=32%	100738022/100625217/100738482/397655/100517135/100125839/100620632/100101926/106509205/414429/100518364/100154832/100516909/100621612/100154567/100526145/100153047/102166970/100153581/100526070/100513973/100522198/100518449/100627484/100525544/100511016/100155084/100512219/100518306/100515926/100517061/100514739/100515455/100153811/100302505/574059/100511581/100626508/100512118/100152933	40	0.416667	Suppressed
ssc05200	Pathways in cancer	425	-0.386439	-1.79027	1.15434e-09	5.57382e-08	3.10717e-08	1897	tags=24%, list=14%, signal=22%	397543/100624450/100152997/100512186/396568/100621431/396707/100153724/397142/100153381/492280/100156170/100624604/100524037/100523248/100622336/100157103/397227/100621090/100156777/100157336/100037294/100625290/397674/396665/100516166/397084/100157952/100512749/751869/397550/100113360/100520319/100623707/100126864/397157/100499567/100511937/100154407/100152679/100152215/100154581/100519764/39720…	104	0.244706	Suppressed
ssc05219	Bladder cancer	38	-0.551752	-1.79758	0.00124151	0.00471495	0.00262839	1266	tags=26%, list=10%, signal=24%	397157/100154407/100152215/492313/100518251/397276/397564/448810/100516830/397320	10	0.263158	Suppressed
ssc05167	Kaposi sarcoma-associated herpesvirus infection	149	-0.435055	-1.79862	1.49897e-05	0.000136933	7.63342e-05	2876	tags=36%, list=22%, signal=29%	110259208/100037288/503700/595105/102167388/100135662/397643/100151828/100316849/100511902/406188/100135036/100152238/100154503/100524280/397543/100514637/100623776/100621431/100153724/100037294/397241/751869/100623707/397157/100511937/100154407/100152215/397201/100518251/396696/100533555/100520839/100521986/100037289/780415/100101471/100515992/414904/397276/396650/100625946/396655/100155015/1005…	54	0.362416	Suppressed
ssc04550	Signaling pathways regulating pluripotency of stem cells	111	-0.457523	-1.80406	7.21247e-05	0.00052996	0.000295431	1592	tags=27%, list=12%, signal=24%	100152052/396691/100037294/100157920/100153567/100520319/100623707/100511937/397201/100622500/100518251/100157360/654298/100153078/100327037/397016/100522839/100522283/102164478/448845/396762/100521912/397260/397093/100738655/448810/100126276/100625784/595111/399503	30	0.27027	Suppressed
ssc04933	AGE-RAGE signaling pathway in diabetic complications	90	-0.473476	-1.82112	0.000119319	0.000775572	0.00043235	1401	tags=28%, list=11%, signal=25%	396665/397084/100524932/751869/397550/100623707/397157/100511937/100152679/397201/100518251/396915/396655/396750/396677/397422/100520726/100157073/397260/399500/397400/396913/397094/397122/396945	25	0.277778	Suppressed
ssc04917	Prolactin signaling pathway	54	-0.527849	-1.82586	0.000498396	0.00233969	0.00130428	1372	tags=31%, list=10%, signal=28%	100155619/751869/397550/100623707/100511937/397201/100518251/100514187/396655/100520187/110259382/100144486/397162/100307052/396611/397435/100514142	17	0.314815	Suppressed
ssc05160	Hepatitis C	121	-0.45648	-1.82817	2.27967e-05	0.000202771	0.000113036	2876	tags=40%, list=22%, signal=31%	110259208/493186/595105/100135662/100151828/100155472/100156671/397018/100519005/406188/100514612/100127486/100524751/397543/100623776/100523057/100153724/100302020/397128/751869/397090/100156235/100623707/100511937/100154407/414381/100152215/100621160/100518251/100533555/100037289/780415/100101471/397276/397570/396655/100520187/100153038/595128/396801/100519508/100037937/396752/100048946/448810/…	48	0.396694	Suppressed
ssc04217	Necroptosis	108	-0.466105	-1.83383	4.45044e-05	0.000358155	0.000199656	1426	tags=28%, list=11%, signal=25%	397674/100516166/397550/100621538/100126864/110256869/414381/100169932/397201/100533555/100736836/780415/396742/106508765/396655/100624570/106510170/396616/100157162/100622156/396944/100037937/100144524/100622590/100624226/396826/397319/397094/397122/396991	30	0.277778	Suppressed
ssc04380	Osteoclast differentiation	111	-0.46544	-1.83527	4.4471e-05	0.000358155	0.000199656	1666	tags=28%, list=13%, signal=25%	100520402/100513084/397241/396665/397084/110261009/751869/100623707/100626904/100126864/100511937/100523358/100533555/780415/100101471/404277/100134857/100625946/396655/100517583/100624570/100155015/100153829/100622609/100144486/100307052/396913/397094/100525205/397122/396991	31	0.279279	Suppressed
ssc04064	NF-kappa B signaling pathway	86	-0.486139	-1.84861	6.23091e-05	0.00046801	0.000260896	2010	tags=36%, list=15%, signal=31%	100520196/100156182/100524751/100152997/100623776/100627742/396606/100520402/100156860/100517796/100101922/100621090/751869/100626904/100157377/100737256/414381/100101471/414904/100624570/100038026/396616/396750/397395/100153829/100622156/100622609/494464/100622590/397590/397122	31	0.360465	Suppressed
ssc05235	PD-L1 expression and PD-1 checkpoint pathway in cancer	79	-0.497794	-1.84941	0.000105861	0.000701586	0.000391105	2308	tags=30%, list=17%, signal=25%	100170851/406188/100152238/100623776/110256149/100153486/397241/751869/100623707/100126864/100737256/100511937/397201/100518251/396696/100101471/100625946/396655/100621683/100515875/100144486/396913/574058/396991	24	0.303797	Suppressed
ssc05220	Chronic myeloid leukemia	70	-0.510484	-1.86228	0.000318188	0.00168043	0.00093677	3102	tags=44%, list=23%, signal=34%	100135665/100125959/110259208/100135662/100151828/100170851/406188/100514612/100524544/397543/100152997/397142/100156170/100621090/396665/397084/751869/397550/100623707/100511937/100154407/100152215/100518251/100101471/397276/100520187/100512633/110259382/397260/448810/397400	31	0.442857	Suppressed
ssc04066	HIF-1 signaling pathway	92	-0.486921	-1.86348	6.13857e-05	0.00046801	0.000260896	1426	tags=27%, list=11%, signal=24%	397674/100516166/751869/100623707/100126864/397157/100511937/100152215/396696/100286871/396862/396915/396763/396859/100152368/494561/399500/100517077/100627508/407245/100153520/397249/100516289/396945/396991	25	0.271739	Suppressed
ssc05323	Rheumatoid arthritis	64	-0.524483	-1.86833	0.000134588	0.000827107	0.000461078	869	tags=31%, list=7%, signal=29%	397084/100521769/397157/414904/396763/396613/100038026/396750/397422/100144486/397286/399500/397400/396913/397094/397683/397122/396900/396991/397320	20	0.3125	Suppressed
ssc04390	Hippo signaling pathway	135	-0.461812	-1.87195	3.83538e-06	4.80132e-05	2.67654e-05	2667	tags=40%, list=20%, signal=32%	100622418/100519512/100151957/100157729/100157790/100738579/397653/110260417/100525170/100523725/100525351/100153974/100519058/100152165/100524741/100523057/100523218/397142/100157103/100519863/100516124/396691/396665/100155536/397084/397090/102162332/100520319/100157360/654298/100153078/100327037/397016/100523285/100625350/100522839/110256128/100523244/100522059/100521912/397260/100517403/397162…	54	0.4	Suppressed
ssc00970	Aminoacyl-tRNA biosynthesis	42	-0.567753	-1.87219	0.000440557	0.00215809	0.00120305	1051	tags=24%, list=8%, signal=22%	100513328/100525399/100516610/100624746/100526191/100155484/100621140/100516312/100515390/100512260	10	0.238095	Suppressed
ssc05169	Epstein-Barr virus infection	161	-0.448893	-1.87869	4.12383e-06	4.97806e-05	2.77506e-05	2268	tags=32%, list=17%, signal=27%	406188/100135036/100145895/733643/110255236/100621221/100156182/100524751/397543/100152997/100153724/100156170/396606/100523248/100520402/110256149/100621090/100153486/751869/100623707/100499567/100511937/100154407/100152215/100533555/100622884/100037289/780415/100514504/100101471/100155428/397276/397570/396650/100625946/396655/595128/396616/100519508/396750/397395/100153829/100622156/100622609/3…	52	0.322981	Suppressed
ssc05224	Breast cancer	114	-0.478963	-1.88572	6.07287e-06	6.22009e-05	3.46745e-05	1379	tags=36%, list=10%, signal=33%	397643/100519512/396575/100151828/100515777/100525170/100523725/100519058/100514612/397543/100152997/100514516/100621090/100157952/100520319/100623707/100499567/100511937/100154407/100152215/100518251/100157360/100153078/100327037/100152163/397276/110256599/100520187/100153829/100521912/110259382/110256598/100144486/100738655/448810/100170126/100126276/100625784/396913/397435/100302504	41	0.359649	Suppressed
ssc05321	Inflammatory bowel disease	48	-0.553473	-1.88832	0.000300304	0.00161156	0.00089838	1386	tags=29%, list=10%, signal=26%	100125838/397084/751869/100126864/396655/397260/399500/100156637/397400/396913/397094/397122/396991/397053	14	0.291667	Suppressed
ssc04012	ErbB signaling pathway	69	-0.523436	-1.91422	0.000132313	0.000827107	0.000461078	2147	tags=35%, list=16%, signal=29%	100511837/102167153/397484/100627936/100154503/100514612/100524544/397674/100516166/397550/100623707/100627019/100511937/100624533/100152215/100518251/100520187/397564/110259382/448810/100153981/100627508/396913/100505411	24	0.347826	Suppressed
ssc04622	RIG-I-like receptor signaling pathway	50	-0.562057	-1.92939	0.000153365	0.000909427	0.000506968	3102	tags=52%, list=23%, signal=40%	100135665/396610/100156366/100217389/595105/100135662/100101927/406188/100145895/100524751/100739102/100153724/100523784/100515940/751869/100524397/100524520/100037289/100101471/396617/100624243/100624570/100517591/100519508/494019/397053	26	0.52	Suppressed
ssc04630	JAK-STAT signaling pathway	114	-0.490197	-1.92995	2.3556e-06	3.61906e-05	2.01748e-05	1462	tags=29%, list=11%, signal=26%	100037294/396657/100155619/397550/100623707/100126864/100511937/100152215/493187/100519764/397201/100533555/100514187/780415/397488/396839/396814/100519398/396655/100520187/100511742/397253/100271930/397162/399500/100307052/448810/733692/397249/397683/399503/396991/397053	33	0.289474	Suppressed
ssc05332	Graft-versus-host disease	22	-0.678049	-1.96359	0.0004842	0.00230506	0.00128498	678	tags=27%, list=5%, signal=26%	396650/399500/396826/397094/397122/396991	6	0.272727	Suppressed
ssc04659	Th17 cell differentiation	89	-0.515283	-1.96821	1.02166e-05	0.000101565	5.66181e-05	1466	tags=28%, list=11%, signal=25%	100153486/100037294/397241/396665/751869/397550/100626904/100126864/493187/397201/396696/100101471/396814/396742/396655/100512633/100511742/397260/100144486/399500/100156637/102167710/396913/397122/396991	25	0.280899	Suppressed
ssc04060	Cytokine-cytokine receptor interaction	181	-0.465362	-1.96891	1.18913e-07	4.01924e-06	2.24056e-06	1659	tags=31%, list=12%, signal=28%	100622336/100157103/100513084/396691/100628112/100037294/100738902/396657/396665/100155536/397084/574053/100626904/100126864/493187/100533555/100518910/414376/100038010/397488/414904/396839/396814/100519398/100621027/396613/100038026/780409/100511742/100522085/397395/448845/100622025/397422/397253/494464/100271930/399500/397093/100135681/100524628/397400/100515346/733692/100624226/396826/494019/3…	57	0.314917	Suppressed
ssc04621	NOD-like receptor signaling pathway	123	-0.493097	-1.97566	1.58759e-06	2.82423e-05	1.57439e-05	1965	tags=35%, list=15%, signal=30%	100156182/100524751/100623776/100739102/100153724/100517796/733688/100125838/100515607/100620791/751869/100152679/100169932/100533555/595123/100521742/100037289/780415/100101471/414904/100522887/397570/396742/396655/396613/100520980/595128/396616/100155015/100519508/100518835/100622156/397422/100523066/100151938/399500/100048946/100622590/396913/100738603/397319/100153137/397122	43	0.349593	Suppressed
ssc05144	Malaria	39	-0.609302	-1.99176	9.05527e-05	0.000624629	0.000348205	1386	tags=31%, list=10%, signal=28%	397084/492313/100154447/396839/396750/397395/397422/399500/397400/397122/396991/397053	12	0.307692	Suppressed
ssc05164	Influenza A	126	-0.498462	-2.01243	7.18429e-07	1.42841e-05	7.96277e-06	3437	tags=49%, list=26%, signal=37%	414396/397588/100125828/100737448/397363/396726/100135040/100523089/100135665/733660/100037921/780426/100125839/493186/595105/100157996/100135662/100101927/100155472/397653/406188/100152238/406191/100522198/397543/100623776/100518830/100153724/100523784/397128/100157336/100514739/751869/100623707/100126864/100511937/397201/100302505/100533555/100037289/780415/100101471/397570/396655/396613/595128…	62	0.492063	Suppressed
ssc04620	Toll-like receptor signaling pathway	84	-0.533908	-2.01724	5.75256e-06	6.07614e-05	3.3872e-05	1965	tags=33%, list=15%, signal=29%	100156182/100524751/100623776/100153724/396606/110256149/751869/100623707/100511937/100533555/100037289/780415/100101471/100622217/100625946/396655/396613/100519508/397395/100144486/399500/100135681/100037937/396913/494019/397122/100169744/397053	28	0.333333	Suppressed
ssc05142	Chagas disease	89	-0.529525	-2.02261	3.16668e-06	4.3854e-05	2.44468e-05	1401	tags=27%, list=11%, signal=24%	396665/397084/751869/397090/100623707/100126864/100511937/414381/100152679/100624934/100101471/396613/396859/397422/100144486/399500/100516976/397400/396826/396913/397122/396945/396991/397053	24	0.269663	Suppressed
ssc05226	Gastric cancer	122	-0.506512	-2.03758	4.42194e-07	1.1497e-05	6.40913e-06	2404	tags=36%, list=18%, signal=30%	100127132/100515777/100525170/100523725/100153974/100519058/100514612/397543/100152997/100514516/397142/492280/100523248/397227/100621090/396665/397084/100512749/100520319/100623707/100511937/100154407/100152215/100518251/100157360/100153078/100327037/397276/110256599/100520187/396762/100521912/110259382/397260/110256598/100738655/448810/397400/100170126/100126276/100625784/396910/100522267/10030…	44	0.360656	Suppressed
ssc05168	Herpes simplex virus 1 infection	270	-0.458835	-2.05567	8.67061e-11	1.06252e-08	5.9231e-09	3926	tags=49%, list=30%, signal=35%	396658/106510592/110261320/654327/100524005/594852/397244/100738050/100624128/100135049/100523834/100627222/100157758/100511204/100621789/100620178/100513741/110259842/110261312/100153924/102161426/397588/110255248/100625971/100125828/397363/100625792/396726/100135040/110261314/100627762/100518189/102158403/733612/106510597/100135665/100152623/100037921/110255280/100739425/100037288/100623680/493…	131	0.485185	Suppressed
ssc05162	Measles	107	-0.525776	-2.07705	5.83205e-07	1.31415e-05	7.32587e-06	1965	tags=48%, list=15%, signal=41%	397588/100125828/100038006/397363/396726/100522801/100135665/396610/780426/100517435/595105/100135662/100101927/397605/100155472/100513057/406188/100156182/397543/100153724/396606/100523248/100523784/397128/751869/397550/100623707/100737256/100511937/100621160/100533555/100037289/780415/100101471/397276/397570/396814/396655/595128/100519508/100622156/100144486/100517403/397162/399500/396826/39691…	51	0.476636	Suppressed
ssc05140	Leishmaniasis	60	-0.596782	-2.10159	3.24364e-06	4.3854e-05	2.44468e-05	1386	tags=28%, list=10%, signal=25%	397084/751869/100126864/397201/574059/100134857/396655/396859/100144486/397400/396913/100628001/397590/397094/397122/396991/397053	17	0.283333	Suppressed
ssc04625	C-type lectin receptor signaling pathway	86	-0.561655	-2.13577	3.6636e-07	1.03191e-05	5.75249e-06	1455	tags=31%, list=11%, signal=28%	100738902/397241/751869/100623707/100738193/100511937/110259297/100518251/100521986/780415/100101471/396655/100624570/100155015/100519508/100038004/100153829/100622609/399500/397250/396611/110260748/396913/397590/397319/397122/397053	27	0.313953	Suppressed
ssc04657	IL-17 signaling pathway	64	-0.603562	-2.15003	1.12033e-06	2.10373e-05	1.17274e-05	2123	tags=48%, list=16%, signal=41%	100628105/406188/102162772/100153501/102164433/100156182/100517796/396833/100738902/110261009/751869/100518910/100101471/100038010/414904/396839/396742/396616/100519508/100622156/397422/100144486/399500/396913/494019/397590/100525205/397122/396900/396991/397320	31	0.484375	Suppressed
ssc04668	TNF signaling pathway	95	-0.615438	-2.38133	9.43064e-11	1.06252e-08	5.9231e-09	1666	tags=42%, list=13%, signal=37%	100520402/100517796/110256149/100125838/100513084/100156777/751869/100623707/100738193/100511937/414381/100523358/100736836/100101471/414904/396915/100622217/106508765/100625946/100621027/396613/100624570/100628179/396616/396750/100622156/397422/100144486/399500/100516663/396611/100622590/396826/396913/494019/397590/397683/397122/396900/399503	40	0.421053	Suppressed
ssc03008	Ribosome biogenesis in eukaryotes	69	-0.662205	-2.42171	2.71174e-09	1.14571e-07	6.38686e-08	3499	tags=77%, list=26%, signal=57%	100516003/100525449/100155235/100516270/100738482/100157338/100155652/397655/100155420/100517435/100623150/100512042/100627301/100524172/100525725/100524961/100524688/100521120/100517201/100627558/100627271/100156540/100626002/100625121/100627239/100623705/100623969/110255215/100157879/100151831/100628057/100624357/100415805/100157926/100514739/100516425/100517967/100737256/100626611/100156132/10…	53	0.768116	Suppressed

## Sheet: EV2B
Dataset EV2B: KEGG-based gene set enrichment analysis result (CON-rGLU-GAAs vs. CON-sGLU)
ID	Description	setSize	enrichmentScore	NES	pvalue	p.adjust	qvalue	rank	leading_edge	core_enrichment	Count	GeneRatio	Sign
ssc00190	Oxidative phosphorylation	112	0.632522	2.2215	2.72791e-08	4.61017e-06	3.58935e-06	2756	tags=62%, list=21%, signal=49%	100523368/574054/100522783/100170131/100156967/100513629/100523423/100524613/733605/100624738/100157156/100579141/100512624/100152232/414412/100524676/100154817/100048954/100156879/100156052/100157880/100155687/397472/100520950/100523751/100525048/102160861/100522678/100516480/100521863/448979/100516402/100524622/100525869/733678/100525083/100624335/100312976/100524308/780433/100524873/100521478/…	69	0.616071	Activated
ssc01230	Biosynthesis of amino acids	63	0.683398	2.20628	6.45135e-07	3.11508e-05	2.42532e-05	1084	tags=46%, list=8%, signal=42%	100155595/733654/100517757/414411/100157716/397115/100521318/100158218/100154365/100515523/396967/396968/100154776/396999/100155893/110256498/397181/100156922/100521900/100628006/397630/100048960/102166364/100514210/100621757/100157582/733641/733601/100738870	29	0.460317	Activated
ssc00020	Citrate cycle (TCA cycle)	29	0.783386	2.16291	7.14805e-06	0.000201337	0.000156755	2231	tags=72%, list=17%, signal=60%	100144531/396894/100515636/396999/397690/100628006/397630/399540/102166364/414412/100524676/100048954/397039/733641/780433/403165/100627128/399539/397054/100294678/100157242	21	0.724138	Activated
ssc00380	Tryptophan metabolism	38	0.734733	2.13665	9.40844e-06	0.000244619	0.000190454	1139	tags=50%, list=9%, signal=46%	100154768/100522477/100152910/102166829/110255955/106504110/397568/100519341/397148/397012/397690/414909/100515071/733685/100525303/397604/100514283/100156278/100738255	19	0.5	Activated
ssc05208	Chemical carcinogenesis - reactive oxygen species	188	0.550752	2.06888	5.67372e-08	6.39239e-06	4.97695e-06	3010	tags=48%, list=23%, signal=38%	497236/100152910/397568/100152951/100516395/574054/100522783/100156967/100513629/100523423/100524613/733605/100624738/100157156/100579141/100512624/100152232/100152612/414412/100524676/100154817/100048954/100156879/100158185/100157880/733621/100517196/100155687/100520950/100514231/100523751/403216/397651/102160861/100522678/100516480/448979/100516402/100524622/100525869/733678/100525083/100624335…	91	0.484043	Activated
ssc00350	Tyrosine metabolism	26	0.768202	2.06848	8.31068e-05	0.00165236	0.00128648	2008	tags=54%, list=15%, signal=46%	397443/445522/100624241/100626791/396967/396968/100623036/414909/100511756/100520329/100155530/100513555/110256000/100512615	14	0.538462	Activated
ssc00220	Arginine biosynthesis	17	0.833086	2.05494	5.37808e-05	0.00113612	0.000884553	453	tags=59%, list=3%, signal=57%	100517757/414411/100157716/397115/100521318/100738224/396967/396968/100155893/100048960	10	0.588235	Activated
ssc01210	2-Oxocarboxylic acid metabolism	28	0.73795	2.03678	0.000157539	0.00242037	0.00188444	1079	tags=46%, list=8%, signal=43%	100521318/102166829/396967/396968/100515636/396999/100517616/397690/100628006/100048960/102166364/733641/100142669	13	0.464286	Activated
ssc00640	Propanoate metabolism	29	0.736427	2.03326	0.000128407	0.00206674	0.00160911	1688	tags=45%, list=13%, signal=39%	100153301/100621540/397500/100113422/102161427/399535/397012/100153866/399540/100142669/399539/448846/396932	13	0.448276	Activated
ssc01200	Carbon metabolism	100	0.585293	2.02283	6.9089e-06	0.000201337	0.000156755	1222	tags=40%, list=9%, signal=37%	100155595/397038/100157716/100521318/100158218/100154365/100515523/100153301/100113422/397568/396894/399535/396967/396968/100515636/100154776/396999/100153866/100517616/397181/397690/100628006/397630/768107/399540/102166364/414412/100524676/100048954/397039/100514210/100621757/100157582/733641/733601/397546/100738870/100522133/780433/100627128	40	0.4	Activated
ssc00270	Cysteine and methionine metabolism	45	0.670769	2.02121	0.000121776	0.00205802	0.00160232	959	tags=40%, list=7%, signal=37%	100155595/397444/733654/397371/100154365/100621540/102161427/396894/396967/396968/110256498/100156922/497050/100512899/100515071/397039/100511756/100154490	18	0.4	Activated
ssc00330	Arginine and proline metabolism	43	0.66931	2.0171	9.87333e-05	0.00185399	0.00144347	898	tags=33%, list=7%, signal=30%	110256626/397115/100156865/100153961/106504110/396967/396968/100155893/100820830/414909/733685/100525303/100625146/100156278	14	0.325581	Activated
ssc00260	Glycine, serine and threonine metabolism	38	0.684162	1.98958	0.000181265	0.00263818	0.00205402	1062	tags=47%, list=8%, signal=44%	100155595/397444/733654/397371/100154365/397065/106504110/100154776/100517616/110256498/397181/414909/100154014/100154338/100625146/100151982/100518817/100520329	18	0.473684	Activated
ssc05415	Diabetic cardiomyopathy	173	0.536104	1.98297	1.90815e-07	1.28991e-05	1.00429e-05	1905	tags=39%, list=14%, signal=34%	100157080/100286778/396754/574054/100522783/100156967/100513629/100523423/100524613/733605/100624738/100157156/100579141/100512624/100152232/100152612/414412/100524676/100516037/100154817/100048954/100156879/100158185/100157880/100517196/100155687/100520950/396820/100523751/397651/102160861/100522678/100516480/448979/100516402/100524622/100525869/733678/100525083/574064/100624335/100312976/100524…	67	0.387283	Activated
ssc00620	Pyruvate metabolism	38	0.681017	1.98044	0.000195132	0.00263818	0.00205402	2067	tags=55%, list=16%, signal=47%	100144531/106504110/100621540/102161427/396894/100153866/397630/733685/100525303/100154014/100624780/397039/100156278/100156085/100155997/403165/100627128/100513555/397054/100512615/100294678	21	0.552632	Activated
ssc05016	Huntington disease	243	0.506095	1.96188	1.3952e-07	1.17894e-05	9.17894e-06	2519	tags=41%, list=19%, signal=34%	100627068/396598/397013/100462758/100462717/574054/100522783/100170131/100620543/100156967/100513629/100523423/100524613/733605/100624738/100157156/100579141/100512624/100152232/100525255/100152612/414412/100524676/100154817/100048954/100156879/100153828/100158185/100157880/100517196/100155687/100520950/100522979/100523751/100142689/397651/102160861/100522678/100627568/100516480/448979/100512253/…	100	0.411523	Activated
ssc00280	Valine, leucine and isoleucine degradation	44	0.651187	1.95863	0.000482467	0.00562324	0.00437811	1833	tags=45%, list=14%, signal=39%	397673/106504110/100153301/397500/399535/397012/100156047/733685/100525303/397604/100156545/100515577/100156278/100142669/100516656/397104/397017/448846/396932/100154810	20	0.454545	Activated
ssc05204	Chemical carcinogenesis - DNA adducts	31	0.702602	1.95222	0.000298202	0.00359973	0.00280265	1116	tags=35%, list=8%, signal=33%	641359/396640/403107/100152910/100144468/100623255/100152951/397480/100514231/403216/403108	11	0.354839	Activated
ssc00010	Glycolysis / Gluconeogenesis	53	0.618303	1.92832	0.000193603	0.00263818	0.00205402	1449	tags=42%, list=11%, signal=37%	100134959/397038/100158218/100144531/100515523/106504110/100621540/102161427/100154776/100153866/399536/397566/733685/100525303/100621757/100156278/100157582/733601/100738870/403165/100157750/106506774	22	0.415094	Activated
ssc05012	Parkinson disease	215	0.505559	1.92522	1.27745e-06	5.39721e-05	4.20212e-05	2650	tags=47%, list=20%, signal=38%	100156896/100512354/574054/100736677/100515613/100522783/100170131/100156967/414909/100513629/100523423/100524613/733605/100624738/100157156/100579141/100512624/100152232/100525255/100152612/414412/100524676/100154817/100048954/100156879/100153828/100158185/100157880/100517196/100517279/100155687/100520950/100523751/100144421/397651/102160861/100522678/100627568/100516480/448979/100512253/1005164…	100	0.465116	Activated
ssc00790	Folate biosynthesis	18	0.774943	1.92068	0.000654698	0.00691525	0.00538403	1520	tags=56%, list=11%, signal=49%	100170147/100154835/397619/100521900/100736908/102168145/100621611/396816/100155605/100525912	10	0.555556	Activated
ssc00310	Lysine degradation	57	0.598915	1.89221	0.000287983	0.00359973	0.00280265	575	tags=19%, list=4%, signal=19%	100513962/100624924/100294702/100522477/102166829/106504110/397012/397690/733685/100525303/397604	11	0.192982	Activated
ssc05020	Prion disease	217	0.494025	1.88709	2.59796e-06	9.75678e-05	7.59637e-05	2973	tags=46%, list=22%, signal=36%	574054/100522783/100170131/100156967/100513629/100523423/100524613/733605/100624738/100157156/100579141/100512624/100152232/100525255/100152612/414412/100524676/100154817/100048954/100156879/100153828/100158185/100157880/100517196/100517279/100155687/100623923/100520950/100522979/100523751/100142689/397651/102160861/100522678/100037953/100627568/100516480/448979/100512253/100516402/100524622/1001…	100	0.460829	Activated
ssc00360	Phenylalanine metabolism	15	0.790177	1.8851	0.000923588	0.00918155	0.00714852	1062	tags=47%, list=8%, signal=43%	397443/396967/396968/100521900/414909/100511756/100520329	7	0.466667	Activated
ssc03320	PPAR signaling pathway	62	0.586875	1.8825	0.000527494	0.00575139	0.00447788	1560	tags=34%, list=12%, signal=30%	397673/494011/100144531/397297/100113422/100037269/100233182/102158419/100516877/397628/100515577/100153243/100233169/403165/397104/403326/100517271/397306/406187/396931/448846	21	0.33871	Activated
ssc00120	Primary bile acid biosynthesis	12	0.822891	1.87944	0.00142933	0.0132973	0.0103529	1870	tags=75%, list=14%, signal=64%	100525281/102158419/100516877/100113410/397574/110255172/100520813/100738003/100157173	9	0.75	Activated
ssc04146	Peroxisome	75	0.570159	1.87674	0.000213933	0.00278113	0.00216531	2279	tags=47%, list=17%, signal=39%	494011/100521142/100134962/100518218/100113422/397568/100517616/100738827/100312978/102166364/100517945/100516877/100127351/397574/110255172/100515577/110256846/100519529/100522133/100626343/100233169/100517713/733679/100519592/397273/397082/448846/100521480/106504089/100154884/100157173/100154319/100512963/100512459/414425	35	0.466667	Activated
ssc00630	Glyoxylate and dicarboxylate metabolism	29	0.675081	1.86389	0.00167952	0.0149389	0.011631	754	tags=41%, list=6%, signal=39%	100153961/110255955/397568/396894/399535/396999/100153866/100517616/397181/100628006/100154014/397039	12	0.413793	Activated
ssc00982	Drug metabolism - cytochrome P450	34	0.651799	1.85366	0.00145562	0.0132973	0.0103529	861	tags=24%, list=6%, signal=22%	100152950/397132/100152910/100623255/100152951/414909/100514231/403216	8	0.235294	Activated
ssc00340	Histidine metabolism	20	0.715086	1.83286	0.00292088	0.0235061	0.0183013	898	tags=45%, list=7%, signal=42%	100154617/100157217/106504110/100142661/100151804/414909/733685/100525303/100156278	9	0.45	Activated
ssc00062	Fatty acid elongation	24	0.689762	1.8286	0.00395873	0.029088	0.0226472	2296	tags=58%, list=17%, signal=48%	100622268/397012/100144537/100153368/397604/100312970/100312969/100155434/397017/100524592/100515709/100154613/100517533/100158115	14	0.583333	Activated
ssc04932	Non-alcoholic fatty liver disease	131	0.504675	1.81306	0.000116491	0.00205802	0.00160232	1905	tags=38%, list=14%, signal=33%	397504/100522783/100170131/100156967/399522/100524613/733605/100624738/100579141/100152232/414412/100524676/404694/100048954/100156879/100155687/100520950/100523751/403216/100522678/100516480/448979/100516402/100524622/100525869/100525083/100624335/100312976/100524308/780433/100524873/100521478/100154443/100525371/100038022/100518016/100513030/396755/397306/100512686/100515208/100127478/100520115…	50	0.381679	Activated
ssc05010	Alzheimer disease	305	0.455384	1.80287	6.27199e-07	3.11508e-05	2.42532e-05	2579	tags=38%, list=19%, signal=31%	780410/100156896/100462758/100462717/574054/100522783/100170131/100156967/100513629/100523423/100524613/733605/100624738/100157156/100579141/100512624/100152232/100525255/100152612/414412/100524676/100154817/100048954/100156879/100517374/100153828/100158185/100157880/100517196/100517279/100155687/100520950/396820/100523751/100520560/397651/102160861/100522678/100627568/100516480/448979/100512253/…	116	0.380328	Activated
ssc00250	Alanine, aspartate and glutamate metabolism	30	0.647044	1.79916	0.00230333	0.0195293	0.015205	361	tags=40%, list=3%, signal=39%	100517757/414411/100157716/100521318/100738224/397500/396967/396968/100142661/100522503/100517616/100820830	12	0.4	Activated
ssc00920	Sulfur metabolism	10	0.811591	1.79204	0.00496313	0.0342355	0.0266548	1352	tags=60%, list=10%, signal=54%	100625272/100152724/100156262/106504117/100154490/100156925	6	0.6	Activated
ssc04975	Fat digestion and absorption	28	0.637385	1.75921	0.00593717	0.0372268	0.0289838	582	tags=29%, list=4%, signal=27%	397681/100515982/100037269/396968/397118/100624333/613128/100512419	8	0.285714	Activated
ssc00051	Fructose and mannose metabolism	29	0.634009	1.75049	0.00594748	0.0372268	0.0289838	1498	tags=38%, list=11%, signal=34%	397038/100515523/100158181/100154551/100158056/100621757/100157582/733601/396816/100154112/100151790	11	0.37931	Activated
ssc00561	Glycerolipid metabolism	50	0.568128	1.74786	0.00334083	0.0256637	0.019981	1281	tags=40%, list=10%, signal=36%	100155736/106504110/100170771/100187579/100049704/100233182/397118/100624333/100524113/613128/733685/100525303/100512419/100233193/100233171/100622701/100156278/396816/100312975/100152836	20	0.4	Activated
ssc00980	Metabolism of xenobiotics by cytochrome P450	36	0.606597	1.73941	0.00359792	0.0270244	0.0210405	861	tags=22%, list=6%, signal=21%	641359/100152910/396780/100623255/100152951/397480/100514231/403216	8	0.222222	Activated
ssc00410	beta-Alanine metabolism	29	0.626884	1.73081	0.00691383	0.0417299	0.0324898	1688	tags=52%, list=13%, signal=45%	100515377/106504110/100153301/397109/397500/100113422/397012/733685/100525303/100156278/100155919/100520329/100158127/448846/396932	15	0.517241	Activated
ssc05014	Amyotrophic lateral sclerosis	283	0.44058	1.72975	5.59618e-06	0.000189151	0.000147268	2445	tags=35%, list=18%, signal=29%	100627068/396598/100152325/397568/100462758/100462717/574054/100515613/100522783/100170131/100620543/100156967/100513629/100523423/100524613/733605/100624738/100157156/100621523/100579141/100512624/100152232/100525255/414412/100524676/100154817/100048954/100156879/100153828/100157880/100155687/100520950/100523751/102160861/100522678/100627568/100516480/448979/100512253/100516402/100524622/1001552…	99	0.349823	Activated
ssc00140	Steroid hormone biosynthesis	36	0.600136	1.72088	0.0043901	0.0309136	0.0240685	1439	tags=36%, list=11%, signal=32%	403329/403107/100152910/100144468/100623255/100520923/397480/403216/403108/100520813/100738003/100155530/100312973	13	0.361111	Activated
ssc00830	Retinol metabolism	38	0.589331	1.71381	0.00562025	0.0365316	0.0284425	1763	tags=34%, list=13%, signal=30%	100154684/403107/100153020/100152910/100144468/100623255/397118/403108/403326/100519138/397082/100513555/100737077	13	0.342105	Activated
ssc04978	Mineral absorption	42	0.572966	1.70846	0.0053771	0.0356365	0.0277456	2819	tags=40%, list=21%, signal=32%	397417/396827/497236/100156896/397186/397481/733703/503660/100628018/100157775/541593/641346/397573/100144591/396622/397030/100622020	17	0.404762	Activated
ssc04742	Taste transduction	30	0.612883	1.70417	0.00686615	0.0417299	0.0324898	805	tags=17%, list=6%, signal=16%	100627971/450244/100522244/100154866/100152067	5	0.166667	Activated
ssc04721	Synaptic vesicle cycle	57	0.529871	1.67407	0.00525961	0.035555	0.0276822	2756	tags=40%, list=21%, signal=32%	100627068/100624856/100523368/100625136/397472/100525048/100626761/100624659/100271929/100622538/100520250/100620549/100518811/100154950/100156681/100515953/100514408/110261242/100621404/100154942/445531/100523018/100521494	23	0.403509	Activated
ssc05022	Pathways of neurodegeneration - multiple diseases	372	0.406657	1.63662	3.57843e-05	0.000863936	0.000672638	2608	tags=35%, list=20%, signal=29%	396598/780410/397568/100512354/100462758/100462717/574054/100515613/100522783/100170131/100620543/100156967/100513629/100523423/100524613/733605/100624738/100157156/100579141/100512624/100152232/100525255/100152612/414412/100524676/100154817/100048954/100156879/100153828/100158185/100157880/100517196/100517279/100155687/100520950/396820/100523751/100520560/397651/102160861/100623695/100522678/100…	130	0.349462	Activated
ssc04152	AMPK signaling pathway	107	0.466659	1.62364	0.00429352	0.0308768	0.0240398	1834	tags=28%, list=14%, signal=24%	100134959/397038/100157080/100144531/397013/397504/396754/102160080/404694/100158056/733621/100524447/100522979/100621757/100519835/100142689/733636/733601/574064/403165/100134967/100157312/397656/100101925/396755/100512686/100512677/100127478/100511661/100513782	30	0.280374	Activated
ssc04714	Thermogenesis	204	0.421356	1.60155	0.00138265	0.0132973	0.0103529	1905	tags=35%, list=14%, signal=30%	100620374/397013/397504/574054/100049704/100522783/100156967/100513629/100523423/100524613/733605/100624738/100157156/100579141/100512624/100152232/414412/100524676/100154817/100048954/100156879/100157880/100233193/100155687/100520950/100523972/100522979/100152067/100523751/100142689/102160861/100522678/100516480/100521863/448979/100516402/100524622/100525869/733678/100525083/100524459/100624335/…	71	0.348039	Activated
ssc04142	Lysosome	118	0.451325	1.60071	0.00324624	0.025517	0.0198669	3290	tags=48%, list=25%, signal=37%	100515235/100518980/100144537/100037961/100124381/100155346/100521576/100522993/100154940/100511918/397472/397214/102158016/100153167/100157709/100525048/100142668/100524333/103158530/100518302/100513002/100520004/100737146/397414/494568/100620625/100271929/100154477/100141405/100515919/100623722/100049670/100144519/494565/100624193/100621112/100156917/100517533/100152208/100623352/396926/1102612…	57	0.483051	Activated
ssc05168	Herpes simplex virus 1 infection	270	-0.347135	-1.50684	0.0007501	0.00768284	0.00598165	2742	tags=31%, list=21%, signal=25%	100511135/100156182/100526171/106510560/100520374/102161426/654327/768102/100125828/100621160/396826/102158443/396723/100156915/110261294/100037921/100620865/100627762/110255280/100621799/100217389/100524813/396606/100154415/100037288/110261320/100738050/407742/106510529/100620238/397053/100153724/100525971/100135040/100623639/100510891/100505408/100518189/100738561/100513362/100153387/100521903/…	84	0.311111	Suppressed
ssc04550	Signaling pathways regulating pluripotency of stem cells	111	-0.413734	-1.56777	0.00231116	0.0195293	0.015205	2177	tags=29%, list=16%, signal=24%	110260605/100739349/100623612/100515330/100037294/654298/110259208/100144508/100517932/396691/100514636/100157920/100522283/397142/100525170/100626947/100520754/100624262/397260/100153078/100620084/100523725/100520800/100518251/399503/100522839/100152052/100153567/102164478/396762/448810/397093	32	0.288288	Suppressed
ssc03010	Ribosome	110	-0.414061	-1.57068	0.00246248	0.0203005	0.0158054	4868	tags=65%, list=37%, signal=41%	100154456/110255317/396626/396638/397650/100738912/100736789/414420/100518254/100155549/414419/733592/100337666/100038023/100516861/100515520/414422/414391/100512482/100737826/100513643/100525357/396989/100620094/100516393/100038029/100516385/100627662/100514796/100624982/100156322/414415/110257174/100514637/100626973/100623328/100156811/100037995/100037993/100037994/100625001/414395/100517165/39…	71	0.645455	Suppressed
ssc04012	ErbB signaling pathway	69	-0.51816	-1.81299	0.00052259	0.00575139	0.00447788	197	tags=13%, list=1%, signal=13%	397674/100518251/100624533/397564/100627508/100516166/448810/100153981/100505411	9	0.130435	Suppressed
ssc00970	Aminoacyl-tRNA biosynthesis	42	-0.642594	-2.0266	3.96004e-05	0.000892328	0.000694743	1407	tags=43%, list=11%, signal=38%	449526/100523812/100525399/100516610/100525981/100515851/100514245/110257078/100270813/100624746/100518457/100515390/100513328/100155484/100621140/100526191/100512260/100516312	18	0.428571	Suppressed
ssc03008	Ribosome biogenesis in eukaryotes	69	-0.666649	-2.33253	1.71822e-08	4.61017e-06	3.58935e-06	2267	tags=58%, list=17%, signal=48%	100151786/106504175/100515474/100627558/100151831/100521120/100154560/100512042/100625121/100623969/397655/100516270/100626002/100628057/100524688/100525725/100521422/100524172/100157879/100155750/414432/100514739/100156540/100155235/100157926/100156132/100625226/100626611/100516425/100216430/100523416/100517967/100153310/100623705/100154556/100511538/100511276/110255215/100516629/100512446	40	0.57971	Suppressed

## Sheet: EV2C
Dataset EV2C: Hepatic metabolites with differential abundance (SE-rGLU-GAAs vs. SE-sGLU)
Metabolites	P.Value	adj.P.Val	FC	log2FoldChange	HMDB ID	KEGG ID
Maltose^	1.33227e-15	1.251e-12	0.13092	-2.9333	HMDB0037138	C00897
Trehalose^	7.32747e-15	3.44025e-12	0.07954	-3.6522	HMDB0000975	C01083
Acetyl-maltose^	7.23865e-14	2.2657e-11	0.11456	-3.1258	0	C02130
2-Hydroxy-4-(methylthio)butanoic acid	2.15144e-10	5.05051e-08	0.19399	-2.3659	HMDB0037115	NA
Maltotetraose	1.18988e-08	1.86216e-06	0.17832	-2.4875	HMDB0001296	C02052
4-Amino-2-methyl-5-phosphomethylpyrimidine	2.17474e-08	2.28703e-06	0.21521	-2.2162	METPA0511	C04556
Cer 20:1;2O	2.19204e-08	2.28703e-06	13.754	3.7817	NA	NA
Hexitol	2.01479e-07	1.4553e-05	0.097387	-3.3601	HMDB0002928	NA
2-Hydroxy-2,4-pentadienoate	1.70452e-06	0.000106703	0.41054	-1.2844	NA	C00596
Hexitol	1.89345e-06	0.00010888	0.26059	-1.9402	HMDB0011632	C01507
n-linoleoyl-4-aminobutyric acid	1.97119e-06	0.00010888	10.807	3.4339	HMDB0062334	NA
Pimelic acid	3.51366e-06	0.000173649	5.0787	2.3444	HMDB0000857	C02656
N-Phenylacetylglutamic acid	4.1571e-06	0.000190632	0.2933	-1.7696	HMDB0059772	NA
4-Hydroxybutyric acid	5.7914e-06	0.000247187	3.5788	1.8395	HMDB0000710	C00989
CAR 5:1;O2	1.42455e-05	0.00058159	0.32209	-1.6345	HMDB0013130	NA
Indole-3-lactic acid	2.85917e-05	0.0010326	0.29555	-1.7585	HMDB0000671	C02043
Acetylcholine	3.08813e-05	0.00106871	1.9855	0.98949	HMDB0000895	C01996
Aminoadipic acid	3.30058e-05	0.00106871	3.4371	1.7812	HMDB0000510	C00956
Leukotriene b4 dimethylamide	4.20039e-05	0.00131472	7.2119	2.8504	HMDB0005085	NA
Asp-Phe	4.93143e-05	0.00148913	4.7937	2.2611	HMDB0000706	NA
Urocanic acid	5.41609e-05	0.00154112	2.9175	1.5447	HMDB0000301	C00785
Phenethylamineglucuronide	6.06827e-05	0.00167591	10.365	3.3737	NA	C03033
N-Acetylglucosamine 1-phosphate	6.42869e-05	0.00172473	0.32456	-1.6234	HMDB0001367	C04256
N-Acetylcystathionine	0.000100828	0.00257123	4.2936	2.1022	HMDB0002381	NA
5beta-Dihydrotestosterone	0.000101316	0.00257123	2.9739	1.5724	HMDB0006770	C05293
Fructose^	0.0001176	0.00283145	0.57278	-0.80394	HMDB0000660	C02336
2-Methylhippuric acid	0.000126128	0.00296085	0.46229	-1.1131	HMDB0011723	C01586
Indoleacrylic acid	0.000136475	0.00312561	0.3106	-1.6869	HMDB0000734	NA
Sulfate	0.000198567	0.0044394	0.63537	-0.65434	HMDB0001448	C00059
CAR 3:0	0.000231718	0.00506006	6.8776	2.7819	HMDB0000824	C03017
3,4-Dihydroxyhydrocinnamic acid	0.000252209	0.00526276	0.49271	-1.0212	HMDB0000423	C10447
Inositol	0.000290908	0.00581197	0.52168	-0.93876	HMDB0240209	C19891
3-(3-hydroxybutanoyloxy)butanoate	0.000432145	0.00829299	0.33941	-1.5589	NA	C04546
N-propionylmethionine	0.000432754	0.00829299	4.7223	2.2395	HMDB0094704	NA
2-Hydroxy2-methylbutyricacid	0.000450103	0.00835232	2.0408	1.0291	HMDB0001987	NA
Mannose 1-phosphate^	0.000462535	0.00835232	0.63937	-0.64527	HMDB0006330	C00636
Gluconic acid	0.000505403	0.00895421	0.34745	-1.5251	HMDB0000625	C00257
Lactic acid	0.000682684	0.0118711	0.48074	-1.0567	HMDB0000190	C00186
Glucose 1-phosphate^	0.000787889	0.0134514	0.59509	-0.74883	HMDB0001586	C00103
Saccharopine	0.000832703	0.0138937	3.3299	1.7355	HMDB0000279	C00449
Sedoheptulose 7-phosphate	0.00109724	0.017764	0.30721	-1.7027	HMDB0001068	C05382
5-(2-Hydroxyethyl)-4-methylthiazole	0.0018369	0.0287474	3.9069	1.966	HMDB0032985	C04294
FA 18:0;O	0.00187714	0.0288956	0.48433	-1.0459	0	NA
NATyr 16:0	0.00199317	0.0301869	3.2098	1.6825	HMDB0062340	NA
Crotonic acid	0.00226311	0.0326932	1.9844	0.98871	HMDB0010720	C01771
Creatine	0.00238512	0.0328479	1.6523	0.72444	HMDB0000064	C00300
Glycero-3-phosphate	0.00242271	0.0328479	0.40562	-1.3018	HMDB0000126	C00093
Glycochenodeoxycholic acid	0.00231609	0.0328479	0.46692	-1.0988	HMDB06898	C05462
CAR 14:2;O	0.00264289	0.0344677	2.6252	1.3924	HMDB0013332	NA
Vitamin D2	0.00260782	0.0344677	3.4911	1.8037	HMDB0000900	C05441
3'-CMP	0.00306506	0.0394259	0.41414	-1.2718	HMDB0240312	C05822
Arachidonoyl serinol	0.0031562	0.0399021	2.5	1.3219	HMDB0013650	NA
n-heptadecanoylglycine	0.00386494	0.0471322	2.3338	1.2227	HMDB0013246	NA
n-arachidonylglycine	0.00425547	0.0512293	1.6188	0.69491	HMDB0005096	NA
Orotic acid	0.00437945	0.0520544	3.0429	1.6055	HMDB0000226	C00295
Tetrose	0.00456124	0.0535376	0.60263	-0.73067	HMDB0002649	C01796
8-HEPE	0.00641486	0.0684495	1.7971	0.8457	NA	NA
CAR 14:1;O	0.00656549	0.0685	2.3017	1.2027	HMDB0013330	NA
3-Hydroxymethylglutaric acid	0.00649974	0.0685	0.71868	-0.47658	HMDB0000355	C03761
Deoxyinosine	0.00671309	0.0692703	0.62553	-0.67685	HMDB0000071	C05512
Vitamin A2 aldehyde	0.00715648	0.0730428	3.5356	1.822	HMDB0035695	C05918
N-Acetyl-glutamate 5-semialdehyde	0.00734592	0.0741701	0.30336	-1.7209	NA	C01250
Arachidonoyl amine	0.00753445	0.0752644	2.5236	1.3355	0	NA
Hexanoylglycine	0.0090512	0.088532	0.64044	-0.64287	HMDB0000701	NA
Hexosamine sulfate	0.00943792	0.091363	0.38478	-1.3779	HMDB0000814	C04132
Vitamin D3	0.00981199	0.0940149	2.8784	1.5253	HMDB0014315	C05443
Glu-Val	0.0105788	0.0961278	4.2613	2.0913	HMDB0028832	NA
NAPhe 16:0	0.010688	0.0961278	2.0554	1.0394	HMDB0062339	NA
Ethyl 3-oxohexanoate	0.0107491	0.0961278	0.41034	-1.2851	HMDB0031307	C02975
Dihomomethionine	0.0103728	0.0961278	0.49258	-1.0216	METPA1753	C17217
4-Hydroxyphenyllactic acid	0.0107453	0.0961278	0.47054	-1.0876	HMDB0000755	C03672
Salsoline	0.0102656	0.0961278	0.55534	-0.84855	HMDB0003626	NA
Corticosterone	0.0105605	0.0961278	0.61719	-0.69621	HMDB0001547	C02140
Citrulline	0.0110432	0.0978264	1.5239	0.6078	HMDB0000904	C00327
Arginine	0.0111594	0.0979313	0.25036	-1.9979	HMDB0000517	C00062
S-aminomethyldihydrolipoamide	0.0113959	0.0990811	0.7227	-0.46854	HMDB0006239	NA
^ Putative MDAs

## Sheet: EV2D
Dataset EV2D: Hepatic MDAs-based pathway analysis result (SE-rGLU-GAAs vs. SE-sGLU)
Pathway	Total	Expected	Hits	Raw p	-LOG10(Raw p)	Holm adjust	FDR	Impact
Arginine biosynthesis	14	0.19116	2	0.014643	1.8344	1	0.70425	0.25
Starch and sucrose metabolism	18	0.24577	2	0.023824	1.623	1	0.70425	0.16
Pentose and glucuronate interconversions	19	0.25943	2	0.026409	1.5782	1	0.70425	0.13334
Pentose phosphate pathway	23	0.31404	2	0.037814	1.4223	1	0.75628	0.16666
Glycolysis / Gluconeogenesis	26	0.35501	2	0.047399	1.3242	1	0.75839	0.05882
Lysine degradation	30	0.40962	2	0.061406	1.2118	1	0.81875	0.07142
Glycerophospholipid metabolism	36	0.49155	2	0.0847	1.0721	1	0.847	0.05769
Arginine and proline metabolism	36	0.49155	2	0.0847	1.0721	1	0.847	0.13158
Sulfur metabolism	8	0.10923	1	0.10438	0.98139	1	0.88217	0.125
Amino sugar and nucleotide sugar metabolism	42	0.57347	2	0.11027	0.95754	1	0.88217	0.06
Ascorbate and aldarate metabolism	10	0.13654	1	0.1288	0.89007	1	0.93676	0.11111
Glycerolipid metabolism	16	0.21847	1	0.19833	0.70261	1	1	0.04545
Histidine metabolism	16	0.21847	1	0.19833	0.70261	1	1	0.06667
Fructose and mannose metabolism	20	0.27308	1	0.24171	0.61671	1	1	0.04762
Purine metabolism	71	0.96944	2	0.25246	0.59781	1	1	0.02222
Pyruvate metabolism	23	0.31404	1	0.27277	0.56421	1	1	0.03571
Steroid hormone biosynthesis	78	1.065	2	0.28873	0.53951	1	1	0.01064
Galactose metabolism	27	0.36866	1	0.3123	0.50543	1	1	0.0625
Glycine, serine and threonine metabolism	34	0.46424	1	0.3766	0.42412	1	1	0
Pyrimidine metabolism	38	0.51886	1	0.41073	0.38645	1	1	0
Steroid biosynthesis	41	0.55982	1	0.43515	0.36136	1	1	0.02632

## Sheet: EV2E
Dataset EV2E: Plasma metabolites with differential abundance (SE-rGLU-GAAs vs. SE-sGLU)
Metabolites	P.Value	adj.P.Val	FC	log2FoldChange	HMDB ID	KEGG ID
2-Hydroxy-4-(methylthio)butanoic acid	0	0	0.14341	-2.8018	HMDB0037115	NA
2-Hydroxyvaleric acid	0	0	3.9106	1.9674	HMDB0001863	NA
2-Oxo-4-methylthiobutanoic acid	0	0	0.093575	-3.4177	HMDB0001553	C01180
2-Methylcitric acid	0	0	2.0489	1.0348	HMDB0000379	C02225
3-hydroxybutyric acid	0	0	2.7552	1.4622	HMDB0000011	C01089
Ureidopropionic acid	0	0	34.157	5.0941	HMDB0000026	C02642
4-Toluic Acid	0	0	0.51557	-0.95577	HMDB0029635	C01454
4-Hydroxystyrene	0	0	0.16722	-2.5802	HMDB0004072	C05627
5-Aminopentanoic acid	0	0	7.2068	2.8494	HMDB0003355	C00431
Alanine	0	0	5.1311	2.3593	HMDB0000161	C00041
Allantoic acid	0	0	2.7927	1.4817	HMDB0001209	C00499
Arginine	0	0	3.7478	1.906	HMDB0000517	C00062
Asparagine	0	0	51.44	5.6848	HMDB0000168	C00152
Aspartate	0	0	3.8943	1.9614	HMDB0000191	C00049
Citrulline	0	0	3.0633	1.6151	HMDB0000904	C00327
Creatine	0	0	7.7462	2.9535	HMDB0000064	C00300
Cystine	0	0	0.50571	-0.98361	HMDB0250712	C01420
Glutamine	0	0	5.0959	2.3493	HMDB0000641	C00064
Glu-Leu	0	0	4.1973	2.0694	HMDB0028823	NA
Indole-3-lactic acid	0	0	0.087595	-3.513	HMDB0000671	C02043
LPC 20:3	0	0	0.56759	-0.81708	NA	NA
LPE 18:3	0	0	0.57611	-0.79557	NA	NA
LPE 20:2	0	0	0.52514	-0.92923	NA	NA
LPE 20:3	0	0	0.46494	-1.1049	NA	NA
Maltose^	0	0	0.15163	-2.7214	HMDB0000163	C00208
Methylacetoacetic acid	0	0	4.9886	2.3186	HMDB0000310	NA
N-Acetylglutamic acid	0	0	6.6466	2.7326	HMDB0001138	C00624
CAR 16:0	0	0	2.8747	1.5234	HMDB0000222	C02990
Phenylpyruvic acid	0	0	0.20846	-2.2622	HMDB0000205	C00166
CAR 3:0	0	0	7.5359	2.9138	HMDB0000824	C03017
CAR 18:0	0	0	2.7391	1.4537	HMDB0000848	NA
Thymidine	0	0	0.1979	-2.3372	HMDB0000273	C00214
Thymine	0	0	0.30946	-1.6922	HMDB0000262	C00178
3-Aminoisobutanoic acid	2.22045e-16	1.65793e-15	2.1966	1.1353	HMDB0003911	C05145
Leucine	2.22045e-16	1.65793e-15	2.5934	1.3749	HMDB0000687	C00123
Piperidine	8.88178e-16	6.48756e-15	2.0434	1.0309	HMDB0034301	C01746
alpha-Aminoadipic acid	1.77636e-15	1.21807e-14	3.4581	1.79	HMDB0302754	C00956
4-Hydroxyphenyllactic acid	1.77636e-15	1.21807e-14	0.45329	-1.1415	HMDB0000755	C03672
CAR 20:4	1.77636e-15	1.21807e-14	2.3584	1.2378	NA	NA
5-Hydroxy-tryptophan	2.44249e-15	1.64135e-14	0.62309	-0.68249	HMDB15571	0
CAR 4:0	3.10862e-15	2.04803e-14	3.419	1.7736	HMDB0002013	C02862
N-Acetylhistidine	5.10703e-15	3.29992e-14	2.1201	1.0841	HMDB0032055	C02997
Deoxyribose 5-phosphate	1.31006e-14	8.1515e-14	0.6253	-0.67739	HMDB0001031	C00673
Asp-Phe	2.22045e-14	1.35649e-13	2.7526	1.4608	HMDB0000706	NA
MG 20:4	1.01252e-13	5.96856e-13	0.68538	-0.54502	NA	NA
Gly-Leu	9.99201e-14	5.96856e-13	1.6169	0.69323	HMDB0000759	C02155
Glutamate	1.37668e-13	7.97523e-13	1.9846	0.98884	HMDB0000148	C00025
CAR 14:1	1.8785e-13	1.06979e-12	2.1836	1.1267	0	NA
CAR 18:1	2.4003e-13	1.34417e-12	2.4723	1.3059	HMDB0005065	NA
Sorbitol^	2.4869e-13	1.36983e-12	0.19127	-2.3863	HMDB0000247	C00794
LPS 20:4	2.78e-13	1.50658e-12	0.69548	-0.52393	NA	NA
Sebacic acid	2.92877e-13	1.56201e-12	1.747	0.8049	HMDB0000792	C08277
2-Oxoglutaric acid	8.31113e-13	4.36334e-12	1.8239	0.86705	HMDB0000208	C00026
DOPA	1.05738e-12	5.46582e-12	2.3713	1.2457	HMDB0000181	C00355
FA 6:0;O	2.43361e-12	1.23893e-11	1.5225	0.60645	HMDB0000317	NA
N-Acetylglutamine	2.90368e-12	1.45617e-11	1.584	0.6636	HMDB0006029	NA
CAR 16:3	3.55471e-12	1.75645e-11	2.5532	1.3523	NA	NA
FA 18:4	4.36229e-12	2.12424e-11	2.7988	1.4848	NA	NA
LPC 22:6_1	4.96891e-12	2.38508e-11	0.70064	-0.51326	NA	NA
FA 18:2	5.3928e-12	2.55208e-11	0.53695	-0.89713	HMDB0000673	C01595
Glu-Met	7.86149e-12	3.66869e-11	3.4056	1.7679	HMDB0028825	NA
LPS 22:6	8.01004e-12	3.68681e-11	0.69828	-0.51812	NA	NA
Tetradecanedioic acid	3.52069e-11	1.57727e-10	2.0416	1.0297	HMDB0000872	C11002
FAHFA 36:3;O	7.09195e-11	3.13539e-10	0.3206	-1.6411	NA	NA
FA 22:5	8.45368e-11	3.68888e-10	1.7556	0.81193	HMDB0001976	NA
FA 16:0;O	9.87892e-11	4.25553e-10	1.3909	0.47597	HMDB0006294	C18218
Theobromine	1.27462e-10	5.35342e-10	0.66222	-0.59462	HMDB0002825	C07480
Carnitine	2.34484e-10	9.60812e-10	1.8645	0.89877	HMDB0000062	C00318
Glu-Tyr	3.80873e-10	1.54185e-09	4.2844	2.0991	HMDB0028831	NA
Xanthosine	4.64161e-10	1.85664e-09	0.44571	-1.1658	HMDB0000299	C01762
Phenylacetylglycine	6.83491e-10	2.7018e-09	0.43862	-1.1889	HMDB0000821	C05598
CAR 10:1	8.69097e-10	3.39554e-09	2.4819	1.3114	NA	NA
LPE 22:6	9.00248e-10	3.47682e-09	0.65952	-0.60051	NA	NA
Purine	9.10825e-10	3.47769e-09	0.62957	-0.66756	HMDB0001366	C15587
LPE 20:4	2.19766e-09	8.2046e-09	0.70763	-0.49893	NA	NA
N-Acetylaspartic acid	4.0135e-09	1.48191e-08	2.2662	1.1803	HMDB0000812	C01042
FA 18:1	1.03221e-08	3.76981e-08	0.74867	-0.41759	HMDB0000207	C00712
FA 16:3	1.25971e-08	4.55121e-08	1.5205	0.60458	HMDB0302991	NA
N-Acetylthreonine	1.34424e-08	4.80496e-08	1.5105	0.59504	HMDB0062557	NA
Ketoleucine	1.55308e-08	5.49302e-08	1.9755	0.98221	HMDB0000695	C00233
Lysine	2.37848e-08	8.32469e-08	1.9697	0.97795	HMDB0000182	C00047
FA 18:3	3.45381e-08	1.19637e-07	0.53532	-0.90152	HMDB0001388	C06427
Isobutyrylglycine	5.34629e-08	1.83302e-07	2.2768	1.187	HMDB0000730	NA
N-Acetylornithine	6.03264e-08	2.04744e-07	2.235	1.1603	HMDB0003357	C00437
LPS 20:3	6.21889e-08	2.08955e-07	0.75106	-0.41299	NA	NA
2-Oxovaleric acid	7.2288e-08	2.40483e-07	1.4377	0.52377	HMDB0001865	C06255
3-Dehydroxycarnitine	9.56269e-08	3.15006e-07	1.865	0.89921	HMDB0001161	C01181
Phenylacetic acid	1.51526e-07	4.89545e-07	1.7638	0.81869	HMDB0000209	C07086
CAR 16:1	2.12465e-07	6.73475e-07	2.2328	1.1589	NA	NA
NA	3.03797e-07	9.53979e-07	0.42331	-1.2402	HMDB0061112	NA
S-Lactoylglutathione	3.48874e-07	1.08539e-06	0.681	-0.55427	HMDB0001066	C03451
3,4-Dihydroxyhydrocinnamic acid	3.52581e-07	1.08686e-06	2.8638	1.5179	HMDB0000423	C10447
4-Hydroxybenzaldehyde	4.31556e-07	1.31821e-06	2.6953	1.4305	HMDB0011718	C00633
Pipecolic acid	4.4112e-07	1.33528e-06	1.3896	0.47469	HMDB0000070	C00408
LPE 18:2	5.90532e-07	1.7716e-06	0.74754	-0.41978	NA	NA
PC O-20:3	6.7642e-07	2.0113e-06	0.63786	-0.64869	NA	NA
FA 5:0;O_2	8.66276e-07	2.55323e-06	1.7419	0.80067	HMDB0000354	NA
LPC 18:4	1.1635e-06	3.39943e-06	2.6909	1.4281	NA	NA
Glycero-3-phosphate	1.27276e-06	3.68662e-06	2.2918	1.1965	HMDB0000126	C00093
5-Hydroxylysine	1.39463e-06	4.00508e-06	0.66057	-0.59822	HMDB0000450	C16741
FAHFA 36:5	1.70204e-06	4.84649e-06	0.39752	-1.3309	NA	NA
Sphinganine	1.73599e-06	4.90161e-06	0.84025	-0.25111	HMDB0000269	C00836
Acetoacetate	1.99988e-06	5.59968e-06	1.6453	0.71837	HMDB0304256	NA
CAR 8:1	2.3412e-06	6.50119e-06	1.588	0.66723	NA	NA
4-Acetamidobutanoic acid	2.55211e-06	7.00936e-06	0.58977	-0.76178	HMDB0003681	C02946
DAG 4:0	2.56593e-06	7.00936e-06	0.64068	-0.64232	NA	NA
Paraxanthine	2.9066e-06	7.87594e-06	0.42548	-1.2328	HMDB0001860	C13747
FA 4:1;O_1	3.09618e-06	8.25649e-06	0.47715	-1.0675	HMDB0000005	C00109
PE O-24:5	3.38719e-06	8.96139e-06	0.49967	-1.0009	NA	NA
NAE 18:1	4.94183e-06	1.28717e-05	0.78596	-0.34747	HMDB0002088	NA
LPE 20:5	7.29253e-06	1.85628e-05	0.72315	-0.46763	NA	NA
Proline	8.40697e-06	2.12387e-05	1.3143	0.39432	HMDB0000162	C00148
2-Hydroxyisocaproic acid	8.85482e-06	2.22031e-05	1.4664	0.55233	HMDB0000665	NA
Cinnamic acid	9.78639e-06	2.43572e-05	0.66076	-0.59781	HMDB0000567	C10438
CAR 18:2	1.00195e-05	2.47541e-05	1.6663	0.73661	0	NA
Methylmalonic acid	1.1524e-05	2.80584e-05	0.73569	-0.44282	HMDB0000202	C02170
Capryloylglycine	1.19779e-05	2.89537e-05	0.50867	-0.9752	HMDB0000832	NA
Theophylline	1.28126e-05	3.07501e-05	0.74394	-0.42674	HMDB0001889	C07130
LPC 24:6	1.30555e-05	3.1111e-05	0.62948	-0.66776	NA	NA
Deoxyinosine	1.51104e-05	3.57543e-05	2.1963	1.1351	HMDB0000071	C05512
Pterin	1.62825e-05	3.82582e-05	1.927	0.94636	HMDB0000802	C00715
3-Hexenedioic acid	1.84789e-05	4.282e-05	0.60735	-0.7194	HMDB0000393	NA
FA 22:6	2.44238e-05	5.62083e-05	1.2238	0.2914	HMDB0002183	C06429
Phenylalanine	2.60854e-05	5.96239e-05	0.68564	-0.54448	HMDB0000159	C00079
LPC 22:6_2	2.71043e-05	6.12847e-05	0.75241	-0.4104	NA	NA
Ornithine	2.71768e-05	6.12847e-05	2.1311	1.0916	HMDB0000214	C00077
Fructose^	3.3814e-05	7.57434e-05	0.83143	-0.26633	HMDB0000660	C02336
3-Methyladipic acid	3.72773e-05	8.29482e-05	0.6081	-0.71761	HMDB0000555	NA
Tyrosine	3.85212e-05	8.51521e-05	2.1094	1.0769	HMDB0000158	C00082
Pyroglutamic acid	5.1396e-05	0.000112137	1.4439	0.52999	HMDB0000267	C01879
Phosphoric acid	5.4389e-05	0.000117901	0.76746	-0.38184	HMDB0001429	C00009
Mannitol^	0.000100902	0.000217327	0.40781	-1.294	HMDB0000765	C00392
FA 18:1;O2_1	0.000166406	0.000352753	0.48879	-1.0327	HMDB0004705	C14829
Nicotinoylglycine	0.000168108	0.000353027	0.54143	-0.88515	HMDB0003269	C05380
Uric acid	0.00017236	0.000359708	1.555	0.63689	HMDB0000289	C00366
PC O-24:6	0.000179043	0.00036907	0.64746	-0.62714	NA	NA
N-Acetyltyrosine	0.00018184	0.00037255	0.61779	-0.6948	HMDB0000866	C01657
FAHFA 27:4	0.000192397	0.00038943	1.8844	0.91413	NA	NA
Phe-Phe	0.000258159	0.000507259	0.31207	-1.6801	HMDB0013302	NA
3-Hydroxyglutaric acid	0.000389621	0.000756721	1.4204	0.50628	HMDB0000428	NA
Betaine	0.000478822	0.000919338	1.2674	0.34192	HMDB0000043	C00719
Pentitol	0.000496718	0.000948279	0.57175	-0.80655	HMDB0000568	C01904
FA 18:2;O_1	0.000518794	0.000984829	0.57414	-0.80054	HMDB0004667	C14762
Choline phosphate	0.000535635	0.00101109	0.86896	-0.20265	HMDB0001565	C00588
Pyrrole-2-carboxylic acid	0.000639005	0.0011797	0.89365	-0.16222	HMDB0004230	C05942
LPC 20:4	0.000671925	0.0012337	0.82946	-0.26975	NA	NA
4-Hydroxybenzoic acid	0.000696487	0.00126497	0.75868	-0.39843	HMDB0000500	C00156
Quinone	0.000710808	0.00128404	0.85603	-0.22427	HMDB0003364	C00472
LPC 10:0	0.000729549	0.00131085	0.88621	-0.17428	HMDB0003752	NA
LPC 20:2	0.000754528	0.00134332	0.81458	-0.29587	NA	NA
Nicotinamide	0.000755615	0.00134332	0.45618	-1.1323	HMDB0001406	C00153
2-Aminophenol	0.000848575	0.00149278	0.85638	-0.22367	METPA0236	C01987
LPC 12:0	0.000895239	0.00156606	0.88209	-0.181	NA	NA
N-Acetyl-tryptophan	0.000972596	0.00167586	0.52511	-0.92932	HMDB0013713	NA
LPC 13:0	0.000988445	0.00169448	0.89694	-0.15692	NA	NA
beta-Estradiol	0.0010154	0.00173186	0.87643	-0.19029	HMDB0000151	C00951
MG 18:2	0.001158	0.00196509	0.34495	-1.5356	HMDB0011568	NA
Pyruvic acid	0.00116567	0.00196817	0.87712	-0.18915	HMDB0000243	C00022
Nicotine	0.00117747	0.00197815	0.73219	-0.44971	HMDB0001934	C00745
FAHFA 24:4	0.00118752	0.0019851	1.833	0.8742	NA	NA
3-Dehydrocholic acid	0.00123813	0.00205946	2.2396	1.1632	HMDB0000502	NA
Thyroxine	0.00132242	0.00217811	0.78426	-0.3506	HMDB0000248	C01829
5-Methoxyindoleacetic acid	0.00141699	0.00232248	0.76112	-0.3938	HMDB0004096	C05660
LPC 18:3	0.00173901	0.00282274	1.5211	0.60507	NA	NA
FA 18:1;O2_2	0.00188383	0.0030112	0.69731	-0.52014	HMDB0004704	C14828
Nicotinic acid	0.00189096	0.0030112	2.3981	1.2619	HMDB0001488	C00253
PC O-22:5	0.00231001	0.00357679	0.75954	-0.3968	NA	NA
Gluconolactone	0.00242338	0.00373512	0.72128	-0.47137	HMDB0000150	C00198
PC 24:0	0.0028151	0.00429942	0.89002	-0.16808	NA	NA
Suberic acid	0.00300984	0.00457605	0.79353	-0.33365	HMDB0000893	C08278
Dimethylbenzimidazole	0.00340713	0.00506546	0.74028	-0.43385	HMDB0003701	C03114
Citric acid	0.00340402	0.00506546	0.76281	-0.3906	HMDB0000094	C00158
FA 4:0	0.00373265	0.00550074	1.1286	0.17458	HMDB0001873	C02632
cis-Aconitic acid	0.00384487	0.00559254	0.84172	-0.24858	HMDB0247961	C00417
Adipic acid	0.00383409	0.00559254	0.84279	-0.24675	HMDB0000448	C06104
FA 20:4	0.00382775	0.00559254	1.1948	0.25673	HMDB0001043	C00219
CER 22:1;2O	0.00386205	0.00559331	1.8868	0.91595	0	NA
LPA 12:0	0.00388157	0.00559745	0.86825	-0.20382	NA	NA
Oxoadipic acid	0.00392534	0.00563639	1.7737	0.82675	HMDB0000225	C00322
Homovanillic acid	0.00424324	0.00606692	0.78897	-0.34195	HMDB0000118	C05582
Dodecanedioic acid	0.00433365	0.00616995	1.286	0.36294	HMDB0000623	C02678
Porphobilinogen	0.00451299	0.00637129	0.72279	-0.46834	HMDB0000245	C00931
CER 22:2;2O	0.00456525	0.00640456	1.9499	0.96342	0	NA
Valine	0.00457469	0.00640456	1.4066	0.49217	HMDB0000883	C00183
6-Hydroxycaproic acid	0.00465677	0.00649243	0.81858	-0.28881	HMDB0012843	C06103
Mannitol 1-phosphate^	0.00480598	0.00664531	0.73714	-0.43999	HMDB0001530	C00644
PI 39:8	0.00554784	0.00760846	1.2186	0.28527	0	NA
PC O-29:2	0.00561514	0.00766945	0.85466	-0.22659	NA	NA
PC O-20:4	0.00608094	0.00827205	0.83942	-0.25253	NA	NA
Kynurenine	0.00623941	0.00841944	0.65821	-0.60337	HMDB0000684	C00328
10-Hydroxydecanoic acid	0.00640427	0.00860733	1.231	0.29978	HMDB0244272	C02774
Dihydrothymine	0.00745398	0.00986038	1.5935	0.67224	HMDB0000079	C00906
N-Acetylalanine	0.00805687	0.0105746	1.1131	0.15462	HMDB0000766	NA
Hexanoylglycine	0.00854019	0.0111654	1.5293	0.61288	HMDB0000701	NA
CerP 34:2;O2	0.00866077	0.0112791	0.85629	-0.22382	NA	NA
FA 16:0	0.00891209	0.0115616	0.85792	-0.22108	HMDB0000220	C00249
LPC O-16:0	0.00927854	0.0119448	1.2225	0.28983	NA	NA
FAHFA 20:1	0.00952504	0.0122153	1.2384	0.30844	NA	NA
Hypoxanthine	0.0100199	0.0126717	1.5106	0.59509	HMDB0000157	C00262
LPC 18:0_1	0.0103145	0.0129316	1.2235	0.29097	HMDB0010384	C04230
LPE 18:1	0.0103045	0.0129316	0.86884	-0.20284	NA	NA
2-Phenylglycine	0.0104022	0.0129931	0.83849	-0.25413	HMDB0002210	NA
Pseudouridine	0.0107644	0.0133957	0.70034	-0.51387	HMDB0000767	C02067
LPC 20:5	0.0117166	0.0145268	0.76763	-0.38152	NA	NA
PC O-12:0	0.0118289	0.0146121	0.88971	-0.1686	NA	NA
5-Hydroxyindoleacetic acid	0.0127513	0.0156249	0.76008	-0.39578	HMDB0000763	C05635
Deoxyribose	0.0137004	0.0165588	0.73949	-0.43541	HMDB0003224	C01801
LPC O-18:1	0.0147107	0.0176529	1.2314	0.3003	NA	NA
PC 36:2	0.0146976	0.0176529	0.83086	-0.26733	NA	NA
Indolepyruvate	0.016003	0.019	1.6058	0.68325	HMDB0060484	C00331
p-Cresol	0.0169679	0.0200042	0.58107	-0.78322	HMDB0001858	C01468
Leu-Pro	0.0171994	0.0202063	1.6802	0.74867	HMDB0011175	NA
NA	0.0183466	0.0213303	0.92286	-0.11581	HMDB0000720	NA
Nitrotyrosine	0.0187957	0.021777	0.88345	-0.17878	NA	NA
LPC 17:0	0.0188726	0.0217911	1.2497	0.32163	HMDB0012108	C04230
Lactic acid	0.0193966	0.0223194	0.47117	-1.0857	HMDB0000190	C00186
Cortisol	0.0206706	0.0236733	0.78937	-0.34122	HMDB0000063	C00735
LPC 22:5	0.0208239	0.0237181	0.85426	-0.22725	NA	NA
PC 36:4	0.0211862	0.0240492	0.55481	-0.84993	NA	NA
Succinyladenosine	0.0269983	0.0300379	0.81016	-0.30371	HMDB0000912	NA
Imidazolelactic acid	0.0274227	0.0304093	1.4131	0.49884	HMDB0002320	C05132
Serine	0.0291661	0.0321305	0.87102	-0.19922	HMDB0000187	C00065
LPC 18:2	0.0295966	0.0324982	0.90165	-0.14936	NA	NA
PC 36:2	0.0302403	0.0330969	0.78633	-0.3468	NA	NA
LPC 17:1	0.0318228	0.0347158	1.2158	0.28191	NA	NA
LPC 24:5	0.0332071	0.0360411	0.80875	-0.30624	NA	NA
Carnosine	0.0338306	0.0365501	1.1965	0.25876	HMDB0000033	C00386
DEISOPROPYLATRAZINE	0.0347431	0.0374157	0.76396	-0.38843	HMDB0250961	C06556
Norleucine	0.0363903	0.0390643	1.3944	0.47966	HMDB0001645	C01933
Succinate semialdehyde	0.0373888	0.0400084	1.275	0.3505	HMDB0001259	C00232
3-Methylindole	0.0391148	0.0417224	0.82602	-0.27575	HMDB0000466	C08313
PC O-20:5	0.0401478	0.0426888	0.82886	-0.27081	NA	NA
LPC 18:0_2	0.0424117	0.0449538	1.1818	0.24101	HMDB0010384	C04230
Hexuronic acid	0.0431976	0.0456428	0.84848	-0.23705	HMDB0002545	C08348
Uracil	0.0445671	0.0468435	0.37768	-1.4047	HMDB0000300	C00106
PA 22:3	0.0476039	0.0495198	0.91812	-0.12325	NA	NA
LPC O-14:0	0.0487594	0.0505653	1.2599	0.33333	NA	NA
CAR 5:0	0.0490183	0.0506773	1.2843	0.36101	NA	NA
Creatinine	0.0505105	0.0515852	0.57518	-0.7979	HMDB0000562	C00791
Isoleucine	0.0504243	0.0515852	1.396	0.48132	HMDB0000172	C00407
LPE O-18:2	0.0504787	0.0515852	0.81049	-0.30313	NA	NA
LPE 18:0	0.0553166	0.055815	1.1453	0.19566	NA	NA
LPE 14:0	0.0555179	0.0558503	0.90724	-0.14045	NA	NA
CER 26:4;2O	0.0556909	0.0558571	2.5002	1.322	NA	NA
PC O-24:5	0.0577677	0.0575963	0.85198	-0.23111	NA	NA
Glycero-3-phosphocholine	0.0583055	0.0577895	0.90444	-0.1449	HMDB0000086	C00670
LPC 15:0	0.0585328	0.0578442	1.1895	0.25031	NA	NA
Taurocholic acid	0.0606091	0.0595457	0.53844	-0.89315	HMDB0000036	C05122
Urocanic acid	0.0605338	0.0595457	0.92004	-0.12023	HMDB0000301	C00785
FA 18:1	0.0614646	0.0602102	0.86735	-0.20531	HMDB0002080	C08363
PC O-17:1	0.0637093	0.0618679	1.205	0.26908	NA	NA
LPC O-18:4	0.063953	0.0619257	0.89475	-0.16045	NA	NA
PA 26:3	0.0643842	0.0620799	1.0703	0.098072	NA	NA
PE O-18:0	0.0644818	0.0620799	1.3165	0.39673	NA	NA
LPE 16:0	0.0657402	0.0631106	1.1268	0.17229	NA	NA
Hydroxysuberic acid	0.0686681	0.0657335	0.76051	-0.39496	HMDB0000325	NA
7-Methylxanthine	0.0692551	0.0661071	1.243	0.31383	HMDB0001991	C16353
2-Methylguanosine	0.069822	0.0664594	0.72803	-0.45793	HMDB0005862	NA
LPC 20:1	0.0702701	0.0665092	1.166	0.22156	NA	NA
SL 34:2;O	0.0701666	0.0665092	0.66861	-0.58076	NA	NA
Cytidine	0.0710324	0.0670418	0.90249	-0.14801	HMDB0000089	C00475
PC 38:4_1	0.071598	0.0673863	0.73069	-0.45267	NA	NA
FA 18:2;O_2	0.0740906	0.0695376	0.80264	-0.31718	HMDB0004670	C14767
Ethyl tetradecanoate	0.0772091	0.0720618	0.67438	-0.56836	HMDB0034153	NA
LPE 22:4	0.0792531	0.0735609	0.84355	-0.24545	NA	NA
Methyl tyrosinate	0.0790651	0.0735609	0.9096	-0.13669	HMDB0029217	C03404
PC 38:4_2	0.079584	0.0736645	0.74865	-0.41764	NA	NA
Choline	0.0821149	0.0757031	0.9124	-0.13226	HMDB0000097	C00114
Homogentisic acid	0.082237	0.0757031	0.75825	-0.39926	HMDB0000130	C00544
Methionine	0.0831653	0.0763485	0.88392	-0.17801	HMDB0000696	C00073
4-Hydroxyproline	0.0866804	0.0789285	0.87869	-0.18657	HMDB0000725	C01157
Undecanedioic acid	0.0894487	0.0810102	0.77103	-0.37515	HMDB0000888	NA
2-hydroxybutyric acid	0.0926303	0.0834007	0.88094	-0.18289	HMDB0000008	C05984
Allopregnanolone	0.0952668	0.0851321	0.67977	-0.55689	HMDB0001449	C13712
FA 15:0	0.0950974	0.0851321	0.91615	-0.12634	HMDB0000826	C16537
PC O-22:4	0.0979807	0.087325	0.86095	-0.216	NA	NA
CERP 21:0;2O	0.102745	0.0908486	0.89439	-0.16102	NA	NA
LPC O-18:5	0.103654	0.0914118	1.3971	0.48247	NA	NA
LPC 16:0	0.110764	0.0971718	1.1021	0.14021	NA	NA
Glycocholic acid	0.114097	0.0996235	0.75179	-0.4116	HMDB0000138	C01921
PC 20:0	0.114152	0.0996235	0.71895	-0.47603	NA	NA
^ Putative MDAs

## Sheet: EV2F
Dataset EV2F: Plasma MDAs-based pathway analysis result (SE-rGLU-GAAs vs. SE-sGLU)
Pathway	Total	Expected	Hits	Raw p	-LOG10(Raw p)	Holm adjust	FDR	Impact
Arginine biosynthesis	14	0.88296	9	1.6919e-08	7.7716	1.3535e-06	1.3535e-06	0.6875
Alanine, aspartate and glutamate metabolism	28	1.7659	10	3.1961e-06	5.4954	0.00025249	0.00012784	0.65625
Valine, leucine and isoleucine biosynthesis	8	0.50455	5	4.3434e-05	4.3622	0.0033879	0.0011582	0.25
Phenylalanine metabolism	10	0.63069	5	0.00017646	3.7534	0.013587	0.0035291	0.66666
Phenylalanine, tyrosine and tryptophan biosynthesis	4	0.25228	3	0.00092979	3.0316	0.070664	0.014877	1
Arginine and proline metabolism	36	2.2705	8	0.0013016	2.8855	0.097621	0.017355	0.28948
Lysine degradation	30	1.8921	6	0.0092868	2.0321	0.68722	0.10613	0.21426
Butanoate metabolism	15	0.94603	4	0.011842	1.9266	0.86447	0.1137	0.26668
Glyoxylate and dicarboxylate metabolism	32	2.0182	6	0.012791	1.8931	0.92096	0.1137	0.23076
Histidine metabolism	16	1.0091	4	0.015038	1.8228	1	0.12031	0.26667
Glycine, serine and threonine metabolism	34	2.1443	6	0.017136	1.7661	1	0.12463	0.18182
Biosynthesis of unsaturated fatty acids	36	2.2705	6	0.022407	1.6496	1	0.14938	0
Pyrimidine metabolism	38	2.3966	6	0.02868	1.5424	1	0.17586	0.10908
Pantothenate and CoA biosynthesis	20	1.2614	4	0.032974	1.4818	1	0.17586	0.15789
Citrate cycle (TCA cycle)	20	1.2614	4	0.032974	1.4818	1	0.17586	0.17241
Caffeine metabolism	12	0.75683	3	0.035278	1.4525	1	0.17639	0.625
beta-Alanine metabolism	21	1.3244	4	0.038814	1.411	1	0.18265	0.19048
Tyrosine metabolism	42	2.6489	6	0.044475	1.3519	1	0.19767	0.18605
Nitrogen metabolism	6	0.37841	2	0.049993	1.3011	1	0.20881	0.25
Cysteine and methionine metabolism	33	2.0813	5	0.052202	1.2823	1	0.20881	0.15151
Nicotinate and nicotinamide metabolism	15	0.94603	3	0.063627	1.1964	1	0.24239	0.09524
Glycerophospholipid metabolism	36	2.2705	5	0.071498	1.1457	1	0.25999	0.1923
Ubiquinone and other terpenoid-quinone biosynthesis	18	1.1352	3	0.099646	1.0015	1	0.34181	0.13334
Valine, leucine and isoleucine degradation	40	2.5228	5	0.10254	0.98909	1	0.34181	0.09435
Tryptophan metabolism	41	2.5858	5	0.11122	0.95383	1	0.35589	0.1282
Propanoate metabolism	22	1.3875	3	0.15732	0.80322	1	0.48406	0.08
Pentose phosphate pathway	23	1.4506	3	0.17309	0.76172	1	0.49455	0.09999
Pyruvate metabolism	23	1.4506	3	0.17309	0.76172	1	0.49455	0.17857
Lipoic acid metabolism	27	1.7029	3	0.23995	0.61988	1	0.66193	0.075
Glutathione metabolism	28	1.7659	3	0.25734	0.58949	1	0.68624	0.08109
Linoleic acid metabolism	5	0.31534	1	0.27831	0.55546	1	0.71823	0.75
Purine metabolism	71	4.4779	6	0.28781	0.5409	1	0.71952	0.08888
Taurine and hypotaurine metabolism	8	0.50455	1	0.4069	0.39051	1	0.98643	0
Biotin metabolism	10	0.63069	1	0.47974	0.31899	1	1	0
Glycolysis / Gluconeogenesis	26	1.6398	2	0.49608	0.30445	1	1	0.05882
alpha-Linolenic acid metabolism	13	0.8199	1	0.57272	0.24205	1	1	0.125
Porphyrin metabolism	31	1.9551	2	0.59293	0.227	1	1	0.07408
Sphingolipid metabolism	32	2.0182	2	0.61057	0.21426	1	1	0.08696
D-Amino acid metabolism	15	0.94603	1	0.62537	0.20386	1	1	0.125
Glycerolipid metabolism	16	1.0091	1	0.64923	0.1876	1	1	0.04545
Starch and sucrose metabolism	18	1.1352	1	0.69253	0.15956	1	1	0.04
Fatty acid degradation	39	2.4597	2	0.71814	0.14379	1	1	0.04082
Selenocompound metabolism	20	1.2614	1	0.73053	0.13636	1	1	0
Ether lipid metabolism	20	1.2614	1	0.73053	0.13636	1	1	0
Fructose and mannose metabolism	20	1.2614	1	0.73053	0.13636	1	1	0.09524
Primary bile acid biosynthesis	46	2.9012	2	0.79986	0.096986	1	1	0
Galactose metabolism	27	1.7029	1	0.83043	0.080698	1	1	0
Steroid hormone biosynthesis	78	4.9194	3	0.8831	0.053992	1	1	0.0851
Fatty acid elongation	39	2.4597	1	0.92375	0.034448	1	1	0
Arachidonic acid metabolism	44	2.775	1	0.94545	0.024362	1	1	0.28889
Fatty acid biosynthesis	47	2.9642	1	0.95541	0.019812	1	1	0.01449
