# Supplementary material for: Harnessing the glycolysis-TCA cycle axis to boost host defense against neonatal infection
Source: EMBO Mol Med. 2026 Jun 8;18(7):2896–919. doi: 10.1038/s44321-026-00463-z (PMC13365532; doi:10.1038/s44321-026-00463-z)
Supplement: Supplementary file 7 — Dataset EV3 [file 44321_2026_463_MOESM7_ESM.xlsx]

## Sheet: EV3A
Dataset EV3A: KEGG-based gene set enrichment analysis result (SE-rGLU-GAAs vs. SE-rGLU)
ID	Description	setSize	enrichmentScore	NES	pvalue	p.adjust	qvalue	rank	leading_edge	core_enrichment	Count	GeneRatio	Sign
ssc00190	Oxidative phosphorylation	111	0.785988	2.83156	2.72433e-24	9.1265e-22	4.93247e-22	1643	tags=68%, list=13%, signal=59%	100518016/100154443/100525083/100156967/100524873/100510948/100154130/100524308/733605/100155687/100513629/100622245/100170131/100579141/100154817/100156879/100514033/574054/100157156/100525371/100624335/448979/100157442/100523751/100523423/100513030/100623873/100624738/100522775/100739619/100152232/733678/100037990/808513/100038022/100037979/100522783/100156052/492822/100524239/100520950/1005203…	75	0.675676	Activated
ssc04714	Thermogenesis	198	0.660302	2.60908	2.53065e-21	4.23884e-19	2.29091e-19	1643	tags=44%, list=13%, signal=39%	100518016/100154443/100525083/100156967/100524873/100510948/100154130/100524308/733605/100155687/100513629/100622245/100520522/100579141/100154817/100156879/100514033/574054/100157156/100525371/100624335/448979/100157442/100523751/100523423/100513030/100623873/100514530/100624738/100522775/100739619/100152232/733678/100037990/100524459/397013/808513/100038022/100037979/100522783/492822/100524239/…	87	0.439394	Activated
ssc05208	Chemical carcinogenesis - reactive oxygen species	187	0.656809	2.58212	9.69786e-20	8.12196e-18	4.38956e-18	1506	tags=46%, list=12%, signal=41%	100517196/100518016/100154443/100525083/100152951/100156967/100524873/100510948/100154130/497236/100524308/733605/100155687/100513629/414425/100622245/100579141/100154817/100156879/100514033/574054/100157156/100625866/100525371/397010/100624335/448979/100152612/100157442/100523751/100523423/100513030/100623873/397659/100624738/397651/100152910/100522775/100739619/100152232/733678/100037990/808513…	86	0.459893	Activated
ssc05415	Diabetic cardiomyopathy	171	0.656885	2.55275	1.3117e-17	7.32367e-16	3.95812e-16	1643	tags=50%, list=13%, signal=44%	100517196/100518016/100154443/100525083/100154777/100156967/100524873/100510948/100154130/100524308/733605/100155687/100513629/100622245/100513634/100579141/100154817/100156879/100514033/574054/100157156/100525371/397010/100624335/448979/100152612/100157442/100523751/100523423/100513030/100623873/100516042/397659/100152055/397394/100624738/397651/100522775/100739619/100152232/733678/100037990/808…	85	0.497076	Activated
ssc05012	Parkinson disease	210	0.636359	2.53639	9.00846e-20	8.12196e-18	4.38956e-18	1963	tags=50%, list=16%, signal=42%	100517196/100518016/100154443/100525083/100156967/100524873/100510948/100154130/100524308/733605/100155687/100513629/100512354/100622245/100736584/100170131/100158080/100579141/100154817/100156879/100514033/574054/100157156/100525371/397010/100624335/414909/448979/100152612/100157442/100523751/100523423/100513030/100623873/100127131/397659/397394/100624738/397651/100522775/100739619/100152232/733…	104	0.495238	Activated
ssc05016	Huntington disease	235	0.61902	2.49634	3.22223e-19	2.15889e-17	1.16679e-17	1579	tags=40%, list=13%, signal=36%	100517196/396598/100518016/100154443/100525083/100156967/100524873/100510948/100154130/100524308/733605/100155687/100513629/100622245/100736584/100170131/100579141/100154817/100156879/100514033/574054/100157156/100525371/397010/100624335/448979/100152612/100157442/100523751/100523423/100513030/100623873/100127131/100521815/397659/100624738/100626761/397651/100522775/100739619/100152232/733678/100…	94	0.4	Activated
ssc00260	Glycine, serine and threonine metabolism	37	0.804231	2.41625	1.2464e-09	2.45615e-08	1.32744e-08	1630	tags=65%, list=13%, signal=57%	397371/397444/733654/100522516/100525563/110255229/414909/100154014/100155595/100154776/110256000/110261260/106504110/100625146/397134/414424/100513890/100155425/110256498/397129/100525698/100154365/397181/100154338	24	0.648649	Activated
ssc05020	Prion disease	211	0.586978	2.33682	3.53228e-14	1.47914e-12	7.99411e-13	1531	tags=39%, list=12%, signal=35%	100517196/100518016/100154443/100525083/100156967/100524873/100510948/100154130/100524308/733605/100155687/100513629/100622245/100736584/100170131/100579141/100154817/100156879/100514033/574054/100157156/100525371/397010/100624335/448979/100152612/100157442/100523751/100523423/100513030/100623873/100127131/397659/100152055/100624738/397651/100522775/100739619/100152232/733678/100037990/808513/100…	83	0.393365	Activated
ssc05014	Amyotrophic lateral sclerosis	274	0.566904	2.32961	3.36476e-16	1.61028e-14	8.70284e-15	1579	tags=34%, list=13%, signal=30%	396598/100518016/100154443/100525083/100156967/100152325/100524873/100510948/100154130/100522185/100524308/733605/100155687/100524985/100513629/100622245/100736584/100170131/100579141/100154817/100156879/100514033/574054/100157156/100525371/397010/100624335/448979/100157442/100523751/100523423/100513030/100623873/100127131/100521815/768103/100624738/100522775/100739619/100152232/733678/100037990/…	93	0.339416	Activated
ssc04723	Retrograde endocannabinoid signaling	95	0.652132	2.31644	7.0659e-10	1.57805e-08	8.52866e-09	1516	tags=43%, list=12%, signal=38%	100518016/100154443/100525083/100510948/100154130/733605/100579141/100514033/100525371/100624335/448979/100157442/100523751/100513030/100623873/100624738/100522775/100739619/100522783/100520950/100520312/808509/808508/100520115/102165618/396949/100517634/100521478/100156075/100513895/100037991/100620809/100524622/397184/100516161/100516402/397454/808510/808501/100514655/100515411	41	0.431579	Activated
ssc00350	Tyrosine metabolism	23	0.80593	2.18975	1.80404e-06	1.9321e-05	1.04422e-05	1131	tags=61%, list=9%, signal=55%	100624241/100626791/397443/396967/100523701/414909/396857/110256733/100155530/110256000/414424/396968/100623036/574066	14	0.608696	Activated
ssc01200	Carbon metabolism	98	0.607207	2.15863	4.76222e-08	6.64727e-07	3.59255e-07	1951	tags=48%, list=16%, signal=41%	397038/100515523/768107/396967/397690/100522516/100157242/396999/397054/100155595/100516042/733641/100157716/100154776/100521318/110261260/397039/100037986/100113422/100622692/100048954/100626793/100153866/414412/396968/397519/397568/100157750/100155425/397129/100158218/100514210/780433/100294678/100627128/100154365/397181/100628006/100514687/100738344/100524103/100738870/100515636/397546/692156/…	47	0.479592	Activated
ssc04146	Peroxisome	74	0.616928	2.12474	8.55754e-07	1.10261e-05	5.9591e-06	1034	tags=35%, list=8%, signal=32%	397082/494011/100134962/414425/110255229/100738827/100157173/110256846/100626343/100511182/100157485/100518218/100517713/100154884/733679/100312978/100516877/100127351/100113422/106504089/100515577/397134/397036/100626142/397568/110260044	26	0.351351	Activated
ssc00380	Tryptophan metabolism	37	0.696347	2.09213	9.77642e-06	6.68388e-05	3.61234e-05	1637	tags=59%, list=13%, signal=52%	100154768/397012/100515071/397690/100523701/414909/397604/396857/100514283/100152910/102166829/106504110/100738255/100519341/100626793/414424/397568/100512997/397129/100522477/100525303/100156278	22	0.594595	Activated
ssc05022	Pathways of neurodegeneration - multiple diseases	346	0.491092	2.0629	3.38684e-12	1.26066e-10	6.81328e-11	1579	tags=30%, list=13%, signal=27%	100517196/396598/100518016/100154443/100525083/780410/100156967/100524873/100510948/100154130/100522185/100524308/733605/100155687/100524985/100513629/100512354/100622245/100736584/100170131/733700/100579141/100154817/100156879/100514033/574054/100157156/100525371/397010/100624335/448979/100152612/100157442/100523751/100523423/100513030/100623873/100127131/100521815/397659/397394/100624738/397651…	104	0.300578	Activated
ssc01230	Biosynthesis of amino acids	62	0.619059	2.05831	9.11962e-06	6.36474e-05	3.43986e-05	1910	tags=50%, list=15%, signal=43%	100515523/100517757/733654/396967/414411/100157242/396999/100155595/733641/100157716/100154776/397438/100521318/100521900/396968/397519/100312961/100157750/110256498/100158218/100514210/397300/100154365/397181/100628006/100738344/396841/100738870/100156922/692156/397115	31	0.5	Activated
ssc00020	Citrate cycle (TCA cycle)	28	0.712189	2.03503	0.000155936	0.000746267	0.000403324	1951	tags=68%, list=16%, signal=57%	397690/100157242/396999/397054/100516042/733641/403165/397039/100048954/414412/397519/397129/780433/100294678/100627128/100628006/100515636/100524676/396894	19	0.678571	Activated
ssc00280	Valine, leucine and isoleucine degradation	43	0.652928	2.02351	6.8117e-05	0.000368052	0.000198916	1650	tags=51%, list=13%, signal=45%	397673/397012/100523701/100156545/397500/100516656/397604/397104/100156047/100154810/106504110/100037986/100515577/100626793/100513890/397129/100525303/100514687/100312959/100524103/100156278/396841	22	0.511628	Activated
ssc00982	Drug metabolism - cytochrome P450	29	0.697999	2.01949	0.000105275	0.000526376	0.000284483	1287	tags=45%, list=10%, signal=40%	100152951/100523701/100623255/100515741/100514063/414909/100152910/100152950/414424/100153094/100152209/733607/100151901	13	0.448276	Activated
ssc05010	Alzheimer disease	288	0.481337	1.98722	1.03674e-09	2.17067e-08	1.17315e-08	1658	tags=32%, list=13%, signal=28%	100517196/100518016/100154443/100525083/780410/100156967/100524873/100510948/100154130/100524308/733605/100155687/100513629/100622245/100736584/100170131/733700/100579141/100154817/100156879/100514033/574054/100157156/100525371/397010/100624335/448979/100152612/100157442/100523751/100523423/100513030/100623873/100127131/397659/100624738/397651/100522775/100739619/100152232/733678/100623778/100524…	91	0.315972	Activated
ssc01210	2-Oxocarboxylic acid metabolism	27	0.695577	1.97675	0.000368092	0.00162251	0.000876894	1815	tags=63%, list=15%, signal=54%	396967/397690/100157242/396999/397054/100516042/733641/102166829/100521318/396968/397519/100513890/397129/100294678/100628006/396841/100515636	17	0.62963	Activated
ssc04932	Non-alcoholic fatty liver disease	131	0.529472	1.96849	1.84559e-06	1.9321e-05	1.04422e-05	1324	tags=39%, list=11%, signal=35%	100518016/100154443/100525083/100156967/100524873/100510948/100154130/100524308/733605/100155687/100170131/100579141/100156879/100514033/100525371/100624335/448979/100157442/100523751/100513030/100623873/100624738/100522775/100739619/100152232/100037990/808513/100038022/100522783/492822/100524239/100520950/100520312/100048954/100038000/100520115/414412/100517634/100516480/100525869/100521478/1001…	51	0.389313	Activated
ssc00650	Butanoate metabolism	19	0.750937	1.94899	0.000314704	0.00144419	0.00078052	1521	tags=53%, list=12%, signal=46%	397673/397012/100156545/397500/397604/100511473/100511318/100626793/100157072/100510957	10	0.526316	Activated
ssc00480	Glutathione metabolism	40	0.633357	1.94282	0.000356773	0.00159359	0.000861263	1579	tags=45%, list=13%, signal=39%	396598/100152951/100512447/100153701/100515137/100152660/100153094/100152209/733607/100516363/102166900/399538/100151901/396625/100519401/397520/100153052/100519691	18	0.45	Activated
ssc00360	Phenylalanine metabolism	14	0.802823	1.93001	0.000273011	0.00128815	0.000696188	867	tags=57%, list=7%, signal=53%	397443/396967/414909/396857/110256000/100521900/414424/396968	8	0.571429	Activated
ssc00410	beta-Alanine metabolism	26	0.679822	1.90587	0.000504398	0.00206065	0.00111369	2376	tags=58%, list=19%, signal=47%	100515377/397012/397500/110256000/106504110/100113422/100155919/100525303/100514687/397109/100156278/100520329/100739347/396932/100153301	15	0.576923	Activated
ssc00071	Fatty acid degradation	37	0.625613	1.87961	0.000438897	0.00183788	0.000993294	1637	tags=46%, list=13%, signal=40%	397012/100520636/397604/397104/100154810/106504110/100113422/100515577/100626793/396931/100233169/100522477/100525303/100519491/399528/100312959/100156278	17	0.459459	Activated
ssc00830	Retinol metabolism	33	0.63332	1.87155	0.00057779	0.00227717	0.00123071	907	tags=39%, list=7%, signal=37%	397082/403107/100523701/100623255/100515741/100514063/100519223/100152910/100192320/100519138/397118/100517137/110261049	13	0.393939	Activated
ssc00760	Nicotinate and nicotinamide metabolism	31	0.634964	1.85922	0.00176719	0.00604089	0.00326483	1149	tags=35%, list=9%, signal=32%	100518171/100125966/100523701/100623339/100125971/102160928/100526144/100125349/106504089/100516661/100516203	11	0.354839	Activated
ssc05204	Chemical carcinogenesis - DNA adducts	30	0.637202	1.84847	0.0009792	0.00368575	0.00199199	1617	tags=43%, list=13%, signal=38%	403107/100152951/100623255/100515741/100514063/100152910/100153094/100152209/733607/100151901/397480/641359/403108	13	0.433333	Activated
ssc00785	Lipoic acid metabolism	14	0.757761	1.82168	0.00162071	0.00559729	0.00302508	1815	tags=71%, list=15%, signal=61%	397690/397054/100516042/102166829/110261260/100155425/397129/100294678/100627627/100515636	10	0.714286	Activated
ssc00062	Fatty acid elongation	24	0.667182	1.81637	0.000943776	0.00359278	0.00194174	2248	tags=50%, list=18%, signal=41%	397012/100153368/397604/100312970/100622268/100158115/100524592/100312959/100171403/100514773/102158186/100312972	12	0.5	Activated
ssc04260	Cardiac muscle contraction	49	0.572194	1.81536	0.00119623	0.00435584	0.00235414	2595	tags=55%, list=21%, signal=44%	100156967/100524873/100524308/100155687/100156879/100152232/100037990/808513/100038022/396898/492822/100524239/100038000/100516480/100525869/100524613/100522678/100522725/100514316/808507/100515755/100037999/100624067/100516606/808504/100736765/100622020	27	0.55102	Activated
ssc00591	Linoleic acid metabolism	15	0.731442	1.79888	0.00321215	0.00969433	0.00523935	444	tags=27%, list=4%, signal=26%	403107/396971/100524940/100152910	4	0.266667	Activated
ssc00270	Cysteine and methionine metabolism	44	0.577938	1.79767	0.00208639	0.00672059	0.00363218	1791	tags=48%, list=14%, signal=41%	397371/397444/100515071/733654/102161427/396967/100621540/100155595/100152660/397039/396968/100153230/100626434/100513890/110256498/397300/100154365/100153052/100512899/396841/100156922	21	0.477273	Activated
ssc01240	Biosynthesis of cofactors	122	0.486244	1.79446	9.90427e-05	0.000502717	0.000271696	2194	tags=36%, list=18%, signal=30%	100151790/397443/768107/100520587/100623255/110259917/100515741/100514063/100736908/100623339/100514283/102160928/102162360/100152660/100192320/100519341/100170844/100152913/100152573/414382/100154835/100516661/110261049/100156145/100157055/397129/100737784/100154684/397181/100525303/100156278/396841/100511474/100627627/100156922/100525912/100152929/100624788/100154551/100157459/100620859/1001530…	44	0.360656	Activated
ssc04976	Bile secretion	61	0.533432	1.7698	0.00121692	0.00438352	0.0023691	2583	tags=43%, list=21%, signal=34%	100526226/100127152/100154209/100048963/100623255/100515741/100514063/100153302/397049/100620829/100518154/396898/100521045/641359/100522455/100154873/100525144/733693/100144586/100624788/110255172/100152067/397652/100620994/397203/448985	26	0.42623	Activated
ssc01212	Fatty acid metabolism	55	0.535696	1.74525	0.00338186	0.0100259	0.00541854	2253	tags=42%, list=18%, signal=34%	397012/100520636/100153368/397604/397104/100312970/102162360/100154810/100113422/100515577/100626793/396931/100524592/100233169/100519491/399528/100312959/100171403/102158186/396932/100312972/100154372/397574	23	0.418182	Activated
ssc00030	Pentose phosphate pathway	25	0.626565	1.74211	0.00547753	0.0155087	0.00838179	713	tags=24%, list=6%, signal=23%	397038/100515523/768107/100522516/102163141/100622692	6	0.24	Activated
ssc00630	Glyoxylate and dicarboxylate metabolism	29	0.599961	1.73584	0.0050566	0.0147301	0.00796096	1615	tags=55%, list=13%, signal=48%	100153961/100522516/396999/100154014/110261260/397039/100037986/100626793/100153866/397519/397568/100155425/397129/397181/100628006/100524103	16	0.551724	Activated
ssc03320	PPAR signaling pathway	61	0.52102	1.72862	0.00207806	0.00672059	0.00363218	982	tags=21%, list=8%, signal=20%	100524667/494011/397673/397212/397104/574074/403165/100516877/100113422/100515577/406187/396931/397402	13	0.213115	Activated
ssc00250	Alanine, aspartate and glutamate metabolism	28	0.59958	1.71326	0.00829436	0.0220525	0.0119184	1217	tags=46%, list=10%, signal=42%	100517757/396967/414411/100625406/397500/100157716/100521318/100170844/100738224/396968/100312961/100513890/100157072	13	0.464286	Activated
ssc00040	Pentose and glucuronate interconversions	19	0.652056	1.69235	0.0064849	0.0178069	0.00962384	2233	tags=53%, list=18%, signal=43%	100628009/100623255/100515741/100514063/100158181/397337/100525819/100624788/100623666/396816	10	0.526316	Activated
ssc00983	Drug metabolism - other enzymes	49	0.525598	1.66752	0.00586513	0.0163735	0.00884915	1587	tags=31%, list=13%, signal=27%	100157630/100152951/100520587/100627619/100623255/100515741/100514063/100155919/100153094/100152209/733607/102166900/100151901/100515954/397109	15	0.306122	Activated
ssc00590	Arachidonic acid metabolism	35	0.552927	1.66005	0.00550907	0.0155087	0.00838179	222	tags=14%, list=2%, signal=14%	403107/397678/396971/414425/100524940	5	0.142857	Activated
ssc00053	Ascorbate and aldarate metabolism	17	0.639325	1.61748	0.0169163	0.0407614	0.0220297	510	tags=35%, list=4%, signal=34%	768107/100623255/100515741/100514063/397189/106504110	6	0.352941	Activated
ssc00220	Arginine biosynthesis	17	0.639026	1.61673	0.0169163	0.0407614	0.0220297	867	tags=47%, list=7%, signal=44%	100517757/396967/414411/100157716/397438/100521318/100738224/396968	8	0.470588	Activated
ssc00980	Metabolism of xenobiotics by cytochrome P450	33	0.54596	1.61339	0.00886148	0.0233748	0.012633	1495	tags=39%, list=12%, signal=35%	100152951/100623255/100515741/100514063/100152910/100153094/100152209/733607/397337/100151901/100511331/397480/641359	13	0.393939	Activated
ssc01040	Biosynthesis of unsaturated fatty acids	25	0.578331	1.608	0.0206995	0.0481552	0.0260257	2253	tags=48%, list=18%, signal=39%	100153368/100312970/100113422/100515577/100158115/100524592/100171403/100514773/102158186/110255172/100312972/397574	12	0.48	Activated
ssc00010	Glycolysis / Gluconeogenesis	50	0.502482	1.60203	0.00726823	0.0194789	0.0105275	1866	tags=46%, list=15%, signal=39%	397038/100515523/102161427/100134959/100621540/397054/100516042/100154776/403165/106504110/100153866/100517097/100157750/397129/100158218/399536/100294678/100525303/100738344/100156278/100738870/397566/692156	23	0.46	Activated
ssc00140	Steroid hormone biosynthesis	33	0.533897	1.57775	0.0128314	0.0320784	0.0173369	594	tags=24%, list=5%, signal=23%	403107/100623255/100515741/100514063/100152910/100155530/397687/100520923	8	0.242424	Activated
ssc00620	Pyruvate metabolism	37	0.524759	1.5766	0.0149916	0.0369279	0.0199579	1637	tags=54%, list=13%, signal=47%	102161427/100621540/397054/100154014/100516042/403165/106504110/100155997/397039/100626793/100153866/100516794/100738062/100624780/397129/100294678/100627128/100525303/100738344/100156278	20	0.540541	Activated
ssc04979	Cholesterol metabolism	45	0.499355	1.56538	0.0168384	0.0407614	0.0220297	1273	tags=24%, list=10%, signal=22%	100154209/100127160/100048963/397010/397659/397651/100518154/100381252/406187/100515544/399654	11	0.244444	Activated
ssc04722	Neurotrophin signaling pathway	98	-0.390282	-1.383	0.0201829	0.0472817	0.0255536	1719	tags=22%, list=14%, signal=20%	100524544/396606/100520187/100518251/100621111/100521986/100154922/397276/751869/100627149/406188/110259382/100621789/106505672/396913/100101471/100518835/397674/100511937/100519708/100153486/396617	22	0.22449	Suppressed
ssc04151	PI3K-Akt signaling pathway	261	-0.354464	-1.42465	0.003267	0.00977183	0.00528124	2244	tags=25%, list=18%, signal=21%	100156404/100519640/100516050/100621776/100101551/100627123/396658/396623/100154581/100523057/397192/100627126/100153454/100513084/100520187/397460/100518251/397063/100628113/397557/100155923/492313/100152439/100627508/100533555/100513441/396755/397276/397156/100622336/751869/100038030/780426/100627149/397090/100271930/100524280/100516663/448810/100516242/102167153/100153940/397488/397249/1001445…	66	0.252874	Suppressed
ssc04072	Phospholipase D signaling pathway	118	-0.406464	-1.47693	0.00976798	0.0249792	0.0135001	2369	tags=22%, list=19%, signal=18%	100233200/100622420/100516050/100152497/100156632/100627123/100520687/100520187/100518251/396755/100513970/100157073/100152827/110259382/100312967/100519210/100621789/100620989/100519764/110259297/100511937/100516558/100522824/100113360/396810/396880	26	0.220339	Suppressed
ssc04145	Phagosome	111	-0.409028	-1.47694	0.0068442	0.0186407	0.0100745	1692	tags=25%, list=14%, signal=22%	100135036/100153090/100135049/397063/100157996/100134857/100154598/397072/492313/100153386/100623583/100627149/100154525/100135050/100038025/100153196/100153940/100521769/100153387/100037921/396724/100135040/396650/100134977/100037938/100037288/733649/733650	28	0.252252	Suppressed
ssc04012	ErbB signaling pathway	69	-0.444701	-1.47869	0.0188471	0.0445436	0.0240738	1911	tags=28%, list=15%, signal=23%	100621690/100192438/100524544/100154503/100520187/100518251/100192439/100627508/448810/397340/102167153/110259382/100621789/396913/397674/100511937/100505411/397564/397550	19	0.275362	Suppressed
ssc04371	Apelin signaling pathway	105	-0.415779	-1.49169	0.0114248	0.0289946	0.0156703	1602	tags=21%, list=13%, signal=18%	100518251/397557/396665/654411/397279/100156773/100516293/100524280/100519210/733590/397121/100515165/110259297/100516558/397142/100522824/100524932/396856/397260/100155015/396945/100515992	22	0.209524	Suppressed
ssc04919	Thyroid hormone signaling pathway	103	-0.419769	-1.49768	0.00926917	0.0238859	0.0129093	3400	tags=36%, list=27%, signal=26%	100523270/100620215/397285/100520327/100513513/100525148/397653/100156226/100737448/100628203/100513770/100521394/100156170/396875/100516050/100152497/100523015/100524215/100153369/100154503/100518251/397063/100327037/100621221/397276/100511902/100514493/448810/100113425/100621789/396696/100135659/397435/100511937/414379/396655/414380	37	0.359223	Suppressed
ssc05211	Renal cell carcinoma	62	-0.463013	-1.51044	0.0170346	0.0407614	0.0220297	2029	tags=24%, list=16%, signal=20%	100152555/397078/100520187/100518251/100512186/100302363/100627149/397084/100621789/396696/396913/397400/100152368/110256140/100511937	15	0.241935	Suppressed
ssc05224	Breast cancer	105	-0.421393	-1.51183	0.00918189	0.0238444	0.0128869	1650	tags=26%, list=13%, signal=23%	100154407/100520187/100518251/100153078/100327037/397276/100156773/100499567/110256599/448810/110259382/100520560/100513691/100738655/100621789/100152163/100302504/110262227/100135659/396913/397435/100520319/100511937/100519058/100153829/100157952/396810	27	0.257143	Suppressed
ssc05226	Gastric cancer	109	-0.41931	-1.51989	0.00704687	0.0190379	0.0102891	1650	tags=22%, list=13%, signal=19%	100154407/100520187/100518251/100153078/100327037/396665/397276/397227/110256599/448810/110259382/100520560/100513691/100738655/397084/100621789/100302504/110262227/397400/100520319/100511937/397142/100519058/397260	24	0.220183	Suppressed
ssc04068	FoxO signaling pathway	116	-0.422885	-1.53912	0.00462073	0.0135784	0.00733855	1665	tags=25%, list=13%, signal=22%	100515638/100520187/100518251/100329128/396665/100101922/397251/396755/110261579/397227/100626704/100271930/751859/100144531/100523244/397084/100621789/397162/100101471/100156549/397400/100511937/397142/100621202/100523979/397260/100154319/406191/733657	29	0.25	Suppressed
ssc04110	Cell cycle	138	-0.41488	-1.55172	0.00202202	0.00666736	0.00360341	3379	tags=46%, list=27%, signal=34%	100621036/100620215/100621090/100523455/100101925/100135668/100154715/100514379/100512048/100156053/100519830/100156226/100524501/100157544/100519128/100337674/397136/100157957/397379/397584/100310797/100156170/110259871/100524037/100154672/100516227/100514440/100624779/100525560/100625621/100624231/397078/110257107/100523057/100519056/100524544/100515638/100154407/100157649/100329128/100515210/1…	63	0.456522	Suppressed
ssc04310	Wnt signaling pathway	128	-0.42214	-1.56221	0.00247916	0.00777668	0.00420295	3264	tags=38%, list=26%, signal=29%	110256598/100512949/397411/100624648/100511657/100525148/780402/100523725/100156226/100622728/100515777/100518646/100519266/100627903/100524037/100523218/100514516/100158100/100517445/100154208/100153078/100327037/100625806/100155489/397276/780426/397241/100627149/100515712/100737256/751859/110256599/448810/100520560/100156044/100513691/100738655/100523244/100520614/110262227/397162/396913/100154…	49	0.382812	Suppressed
ssc05418	Fluid shear stress and atherosclerosis	114	-0.430847	-1.56493	0.00275878	0.00855734	0.00462486	1746	tags=25%, list=14%, signal=21%	100145887/100154503/397063/397122/397557/396925/100134857/100169652/397276/751869/100627149/102167153/100113425/733590/396915/100621789/100126845/396913/397121/100625946/100101471/100519764/100511937/396742/448845/397094/396750/396991	28	0.245614	Suppressed
ssc04672	Intestinal immune network for IgA production	33	-0.544451	-1.56986	0.0211709	0.0489121	0.0264348	1623	tags=42%, list=13%, signal=37%	100135049/100157996/100153386/100135050/397315/100038026/492312/100153387/396659/100037921/100135040/733692/397395/397683	14	0.424242	Suppressed
ssc04148	Efferocytosis	134	-0.422242	-1.57367	0.00193324	0.00647635	0.00350018	1972	tags=31%, list=16%, signal=26%	100623100/397078/100152112/100515713/100513254/100621868/100514730/100513931/100738603/100621027/397344/100156777/100523658/397590/397063/492313/100525290/100521986/100520542/100627149/751859/494566/397244/102167153/397345/100144875/110259213/397249/100519210/396696/100154419/450248/397674/100134977/100621202/100514374/397319/397201/100523827/397042/100157144	41	0.30597	Suppressed
ssc05220	Chronic myeloid leukemia	70	-0.472933	-1.58095	0.00910735	0.0238356	0.0128821	1719	tags=29%, list=14%, signal=25%	100524544/100154407/100520187/100518251/396665/397276/751869/406188/448810/397340/110259382/397084/100621789/100101471/397400/100512633/100511937/397142/397260/397550	20	0.285714	Suppressed
ssc04623	Cytosolic DNA-sensing pathway	55	-0.500175	-1.59629	0.0136765	0.033938	0.018342	1773	tags=35%, list=14%, signal=30%	100144524/100156777/397122/100515607/100621111/100519508/396668/751869/100523784/406188/397244/100154500/494019/100037289/396613/595105/100101471/100217389/397319	19	0.345455	Suppressed
ssc04662	B cell receptor signaling pathway	69	-0.482477	-1.60431	0.00625691	0.0173229	0.00936224	1966	tags=29%, list=16%, signal=25%	100153830/100152350/100462718/100520187/100518251/100152890/100621111/100125346/751869/397241/100627149/406188/100621789/100155165/396913/100038011/100101471/100511937/100153486/100519082	20	0.289855	Suppressed
ssc05221	Acute myeloid leukemia	62	-0.494659	-1.61368	0.00539028	0.0154337	0.00834123	1638	tags=24%, list=13%, signal=21%	100520187/100518251/100627508/751869/100621339/448810/397340/100157336/100621789/100101471/100512633/100511937/100037938/397550/396810	15	0.241935	Suppressed
ssc04141	Protein processing in endoplasmic reticulum	139	-0.43128	-1.61728	0.000876875	0.00337647	0.00182483	3772	tags=45%, list=30%, signal=31%	100144518/100622592/407060/100522609/100523300/396610/100522734/397385/100156234/100511210/100513204/100156354/100625293/100739491/100154147/100154166/100737278/396938/100155472/396580/100622769/100155306/100510978/780418/100511525/100621635/100512008/100522679/100517335/100511986/100517665/100524037/100517839/100125961/100526009/100522951/100519794/100516343/100520400/100155117/100152304/1005234…	62	0.446043	Suppressed
ssc00532	Glycosaminoglycan biosynthesis - chondroitin sulfate / dermatan sulfate	18	-0.627405	-1.63142	0.0188812	0.0445436	0.0240738	2293	tags=39%, list=18%, signal=32%	100316855/100521649/100518720/102166124/100520288/100523125/100157186	7	0.388889	Suppressed
ssc04115	p53 signaling pathway	61	-0.504336	-1.63886	0.00528547	0.0152641	0.00824955	1480	tags=28%, list=12%, signal=25%	492313/100101922/397276/780426/397244/100151983/100517403/100525714/100520614/397162/595105/100523979/396945/100624226/100155762/397278/396826	17	0.278689	Suppressed
ssc03050	Proteasome	40	-0.540755	-1.64215	0.0126497	0.0318621	0.0172201	716	tags=12%, list=6%, signal=12%	100153923/100517820/396975/654294/396991	5	0.125	Suppressed
ssc04935	Growth hormone synthesis, secretion and action	93	-0.465933	-1.6423	0.00203006	0.00666736	0.00360341	1048	tags=43%, list=8%, signal=40%	100518733/100522613/100515824/100621541/100523358/396610/100514745/100736562/100620215/100525363/100525148/100520468/100144486/100156226/100737448/110255858/100624934/397322/100156630/397004/100152497/100520187/100518251/100513441/493186/100516663/397340/102167153/110259382/397488/100621789/100307052/100515980/100625946/100511937/100155015/397201/397550/396617/396655	40	0.430108	Suppressed
ssc04915	Estrogen signaling pathway	89	-0.472496	-1.64787	0.00234746	0.0074895	0.00404774	2173	tags=25%, list=17%, signal=21%	100141417/100622955/100519971/100521003/100154503/100520187/100518251/397557/100513441/396863/100516663/110259382/100511890/100621789/100135659/396913/397435/100511937/396742/397564/100155015/396906	22	0.247191	Suppressed
ssc04520	Adherens junction	83	-0.48143	-1.6609	0.0024839	0.00777668	0.00420295	3372	tags=41%, list=27%, signal=30%	100620215/100523778/100513412/100157978/100157760/100156181/100511657/100524973/397653/396667/100156226/100523918/100517669/397447/100516641/100152555/100511556/100511907/100154503/100522497/396665/396755/100157656/100038012/100627149/100737256/100627112/100627676/100152919/100152734/100514437/397142/397260/102162332	34	0.409639	Suppressed
ssc04660	T cell receptor signaling pathway	97	-0.471902	-1.66973	0.00151932	0.00535761	0.00289555	2625	tags=29%, list=21%, signal=23%	100156630/397136/100520402/100627903/100152497/100157729/100153830/100621690/396627/100192438/100520187/100518251/396661/100621111/100192439/100125346/100622217/751869/397241/397090/406188/100516242/100621789/396913/100101471/100511937/100153486/396991	28	0.28866	Suppressed
ssc04210	Apoptosis	107	-0.471582	-1.69631	0.000373982	0.00162706	0.000879355	1679	tags=26%, list=13%, signal=23%	100154896/100156777/100627029/100153090/100513348/100518251/100101922/397276/751869/406188/397244/100517403/100521910/100621789/100737564/396913/396595/595105/100101471/100511937/100153254/100155015/100513357/100624226/100622590/406191/397278/396826	28	0.261682	Suppressed
ssc04917	Prolactin signaling pathway	54	-0.535474	-1.70213	0.00302166	0.00928677	0.00501909	1662	tags=33%, list=13%, signal=29%	100154503/100520187/100518251/100514187/751869/493186/397340/110259382/100621789/100307052/397162/397435/100514142/100511937/397201/397550/396655/396611	18	0.333333	Suppressed
ssc04350	TGF-beta signaling pathway	94	-0.489381	-1.71638	0.000428255	0.00181602	0.000981476	1968	tags=27%, list=16%, signal=23%	100620350/397078/100624262/100152069/492315/100621221/492313/100169652/110257437/396665/100737299/397227/100153567/448810/100627676/654298/100113425/397084/397400/100625732/397016/397142/448845/397260/396991	25	0.265957	Suppressed
ssc04514	Cell adhesion molecules	98	-0.486846	-1.72518	0.000417508	0.00179314	0.000969115	3031	tags=40%, list=24%, signal=30%	100037284/445528/100519087/100622584/100157273/397269/100517508/102161349/397150/100153704/397528/396662/396941/396627/100135036/100135049/396925/100157996/100522817/100153386/100512264/100127486/100038012/100135050/100525346/106509452/574057/100127138/492312/100153387/396997/100037921/100135040/396650/106504882/396750/100037288/397395/574058	39	0.397959	Suppressed
ssc05171	Coronavirus disease - COVID-19	179	-0.448238	-1.73053	4.21471e-05	0.000235321	0.000127181	3127	tags=35%, list=25%, signal=27%	100517165/100626178/100170119/397202/100514354/100144442/100135671/100144486/399543/780432/414390/100736789/100049695/733593/397150/100156630/396629/397422/100622613/397363/100152497/641351/403164/396658/414397/396623/100514637/100037952/396606/397122/100621111/397128/100519508/397072/100533555/396923/100101927/751869/100523784/406188/100037294/100145895/445467/100156182/100627256/100621789/39732…	63	0.351955	Suppressed
ssc05202	Transcriptional misregulation in cancer	139	-0.465801	-1.74673	0.000137942	0.000669716	0.000361952	1672	tags=27%, list=13%, signal=23%	100627029/100520800/100626141/100621221/100515210/100738665/100101922/397276/751869/100157726/100520981/397479/110260086/100523533/448810/100157336/654298/102167153/100626235/100517170/100525104/733590/397162/100157328/100513560/397121/100156549/396763/100519764/100512633/397016/100156210/100037938/397395/100622590/396880/100153985	37	0.266187	Suppressed
ssc04640	Hematopoietic cell lineage	66	-0.53219	-1.75883	0.000560262	0.00223438	0.00120758	1826	tags=33%, list=15%, signal=29%	396627/100513084/100135049/397063/397122/396661/100157996/100153386/396743/100622336/100271930/100135050/397067/397249/396814/100153387/100037921/100135040/100037938/397253/397094/396810	22	0.333333	Suppressed
ssc04064	NF-kappa B signaling pathway	85	-0.510052	-1.76812	0.000298172	0.00138733	0.00074979	2534	tags=42%, list=20%, signal=34%	396629/100623776/100125555/396985/100520402/100156860/100152497/100037300/100153830/100152350/100627029/396606/397590/397122/396925/100152890/100101922/100125346/396668/751869/100737256/406188/100038026/100156182/396616/100622609/100101471/494464/100037938/100153829/396750/397395/100624570/100622590/100622156/396880	36	0.423529	Suppressed
ssc04010	MAPK signaling pathway	225	-0.449606	-1.77235	4.70681e-06	3.84581e-05	2.07849e-05	1670	tags=23%, list=13%, signal=20%	100513084/396606/100520187/100622259/100518251/397122/100626141/100155923/396665/100513441/100153404/100521986/396755/397276/100622217/751869/397241/100627149/100621234/100154002/100738389/448810/397244/100517170/110259213/100511890/733590/100156182/397084/100302504/100622609/396913/100517416/100625946/100101471/396763/397400/100519764/110259297/100516558/100037938/100512235/100153829/100514374/3…	52	0.231111	Suppressed
ssc04218	Cellular senescence	134	-0.477183	-1.77843	9.39909e-05	0.000484414	0.000261805	2226	tags=36%, list=18%, signal=30%	100516050/100523218/100516227/100511027/100620677/397078/733612/397378/100192318/100135036/100515638/100154407/100518251/100153794/100627508/396665/100101922/100156877/100302363/100521986/397276/751869/780426/397241/397227/751859/448810/100738197/397084/100621789/100126845/397162/100515770/100625946/397400/100153233/110259297/100511937/396650/100516558/397260/100155015/397094/396945/100037288/100…	48	0.358209	Suppressed
ssc05165	Human papillomavirus infection	251	-0.44578	-1.78164	1.54169e-06	1.72156e-05	9.30424e-06	1840	tags=27%, list=15%, signal=23%	100153369/397192/100627126/100153454/100151957/100135036/100522059/100158154/100520187/397460/100518251/397590/397063/100518262/100153078/100327037/397128/100519508/492313/100627508/100101922/100516124/100739654/100533555/396923/397276/100156773/751869/780426/397090/100499567/100520231/100154525/100516663/100516242/397244/100517563/102167153/100520560/100153940/100513691/100145895/445520/10052176…	67	0.266932	Suppressed
ssc05206	MicroRNAs in cancer	140	-0.475351	-1.78345	7.77331e-05	0.000413343	0.000223393	2968	tags=41%, list=24%, signal=32%	100049662/100156226/100737448/100157844/100157266/110255858/100624050/100152815/100519128/396775/100517207/396985/397584/397447/100156170/100516641/100625497/100152497/100525150/100627123/100153369/100524544/100154407/100520800/100520187/397460/100518251/397590/397063/100153078/100155923/492313/100101922/397276/751869/399525/751859/110261428/448810/397244/503545/100625479/100286741/100626235/4455…	58	0.414286	Suppressed
ssc05150	Staphylococcus aureus infection	39	-0.590947	-1.78557	0.00182079	0.00616126	0.00332989	1623	tags=36%, list=13%, signal=31%	100135049/100157996/397072/100153386/100135050/445467/100516921/414437/100153387/100037921/100135040/100124383/396750/448981	14	0.358974	Suppressed
ssc04062	Chemokine signaling pathway	146	-0.474591	-1.78602	9.1296e-05	0.000477877	0.000258272	1743	tags=25%, list=14%, signal=22%	100038010/100621027/100154503/100520187/396870/100518251/100152890/100134857/100621111/100513842/100152937/396923/396668/751869/494467/100627149/396735/406188/100524280/397340/102167153/110259382/100621789/414376/494019/396613/396659/100101471/494464/100511937/397201/100515992/396655/396880/100135681/553951/100169744	37	0.253425	Suppressed
ssc05134	Legionellosis	44	-0.583784	-1.79128	0.00157661	0.0055017	0.00297343	1679	tags=34%, list=13%, signal=30%	100156777/397122/397072/751869/406188/397244/100511890/100521252/100141471/595105/100037938/100153829/397319/396906/396880	15	0.340909	Suppressed
ssc04061	Viral protein interaction with cytokine and cytokine receptor	60	-0.556928	-1.79782	0.000486748	0.00201309	0.00108799	606	tags=28%, list=5%, signal=27%	397156/396668/494467/100037294/494019/396814/396613/396659/396657/494464/100624226/396880/100515346/406191/100135681/553951/100169744	17	0.283333	Suppressed
ssc05416	Viral myocarditis	47	-0.57766	-1.79853	0.00134009	0.00477584	0.00258113	1719	tags=40%, list=14%, signal=35%	100524544/100135036/100135049/100157996/100153386/396743/100627149/100135050/100515546/397244/100153387/396595/595105/100037921/100135040/396650/396750/100037288/397395	19	0.404255	Suppressed
ssc05133	Pertussis	62	-0.557027	-1.81713	0.000334813	0.00151571	0.000819173	1750	tags=29%, list=14%, signal=25%	396859/100156777/396606/397122/397072/100144304/751869/397244/445467/396913/414437/396645/100037938/397319/397094/396880/448981/396611	18	0.290323	Suppressed
ssc04360	Axon guidance	149	-0.485467	-1.82785	1.74525e-05	0.000106302	5.74513e-05	1763	tags=28%, list=14%, signal=24%	100151957/100192438/100626085/100524544/100522059/100154503/100518251/100517310/492315/100153078/100327037/100155923/100192439/100135673/100525245/100512264/100156938/397241/100627149/100154343/100518625/102167153/100620243/100153225/100624619/100621789/100523915/100624579/396659/100620331/100517028/397674/100511937/100516558/100525283/100157147/100737739/100627504/733600/100624791/100623369/1001…	42	0.281879	Suppressed
ssc04621	NOD-like receptor signaling pathway	120	-0.504795	-1.83757	2.8331e-05	0.000163636	8.84381e-05	2096	tags=36%, list=17%, signal=30%	396658/100622955/595123/100037300/397581/100513853/100738603/100622032/397122/100515607/100621111/100519508/100153794/100533555/396923/100739102/751869/100523638/406188/100125838/100156182/396616/100522887/100037289/396913/595128/396613/595105/100101471/100048946/100518835/396742/100217389/780415/100153137/100151938/100155015/397319/100169932/396655/100622590/100622156/396880	43	0.358333	Suppressed
ssc05203	Viral carcinogenesis	143	-0.491331	-1.83916	1.16225e-05	7.63438e-05	4.12604e-05	1860	tags=30%, list=15%, signal=26%	100627559/100523057/100135036/100627029/100154503/100158154/100518251/100518262/100329128/100152890/397072/100513441/100521986/397276/751869/780426/397227/100627149/406188/100037294/100516663/397244/397340/100517563/100525104/100621789/396616/397162/100037289/397588/396913/595105/100515165/100511937/396650/780415/100517129/100153829/100738859/397550/100037288/100155762/397278	43	0.300699	Suppressed
ssc05143	African trypanosomiasis	26	-0.654351	-1.84138	0.00307747	0.0093723	0.00506531	120	tags=23%, list=1%, signal=23%	397122/396925/100519877/396750/396826/396991	6	0.230769	Suppressed
ssc05322	Systemic lupus erythematosus	49	-0.587749	-1.84144	0.000999322	0.00370923	0.00200467	1623	tags=31%, list=13%, signal=27%	100135049/100157996/397072/100153386/100135050/445467/100302538/414437/100153387/100037921/100135040/100738859/397395/448981/396991	15	0.306122	Suppressed
ssc05166	Human T-cell leukemia virus 1 infection	183	-0.477508	-1.84684	3.59055e-06	3.08419e-05	1.66687e-05	1692	tags=30%, list=14%, signal=26%	100135036/100154407/100135049/100518251/396661/100626141/100157996/100515210/100153386/396665/100101922/100302363/106509633/100513441/397276/397156/751869/780426/397241/397227/100135050/397330/406188/100516663/448810/397340/100517563/100302364/397084/100621789/100154449/397162/396814/100622609/396913/100153387/100101471/100037921/397400/100135040/100511937/396650/397142/733692/396592/100153829/39…	54	0.295082	Suppressed
ssc05163	Human cytomegalovirus infection	172	-0.482645	-1.85763	2.4589e-06	2.42274e-05	1.30938e-05	1703	tags=25%, list=14%, signal=22%	100621027/100135036/100154503/100154407/100520187/100518251/397590/397063/397122/100627508/100513441/397276/396668/751869/397241/100627149/406188/100524280/100516663/448810/397244/102167153/100621789/396616/396613/595105/396659/100625946/100101471/396657/100511937/396650/100217389/100522824/100155428/100155015/100037288/100515992/110255236/733649/733650/396880/396826	43	0.25	Suppressed
ssc04622	RIG-I-like receptor signaling pathway	46	-0.601532	-1.8667	0.000632783	0.00246491	0.00133217	1893	tags=41%, list=15%, signal=35%	100524520/100154896/100621111/100519508/100101927/100739102/100624243/751869/100523784/406188/100145895/494019/100037289/595105/100101471/100217389/396617/100624570/396880	19	0.413043	Suppressed
ssc05170	Human immunodeficiency virus 1 infection	155	-0.492419	-1.86786	1.1085e-05	7.42697e-05	4.01395e-05	1692	tags=23%, list=14%, signal=20%	100135036/100515638/396606/100518251/396661/100101922/100521487/751869/397241/100627149/100302088/406188/100524280/397244/102167153/100154500/100156182/100621789/396616/396913/595105/396659/100625946/100101471/100511937/396650/100217389/100155428/100155015/100037288/100515992/110255236/733649/733650/100155762/396826	36	0.232258	Suppressed
ssc05205	Proteoglycans in cancer	166	-0.488136	-1.87546	4.92312e-06	3.86266e-05	2.0876e-05	2483	tags=30%, list=20%, signal=24%	396985/397528/397447/100516641/100524961/494458/100152497/100525150/396623/397078/733612/397192/110259938/397378/100154503/100520187/100518251/397063/100153078/100327037/100516171/492313/397276/100157656/100627149/448810/397244/102167153/100520560/100513691/100519927/100738655/397084/100621789/396696/100521017/110262227/397435/100512728/100520319/110259297/397674/100511937/100516558/100134977/397…	50	0.301205	Suppressed
ssc05161	Hepatitis B	131	-0.509135	-1.88884	1.49962e-05	9.30317e-05	5.02795e-05	1662	tags=28%, list=13%, signal=25%	100154503/396606/100154407/100520187/100518251/100519508/396665/100513441/396923/100101927/397276/751869/406188/100516663/448810/397244/397340/397261/100156182/397084/100621789/100037289/396913/595105/100625946/100101471/397400/100511937/397142/397260/397201/397550/100037937/396617/396655/396880/396826	37	0.282443	Suppressed
ssc05144	Malaria	37	-0.632703	-1.89616	0.000557719	0.00223438	0.00120758	2227	tags=41%, list=18%, signal=33%	396941/396623/397078/100154447/397122/396925/492313/100153940/396737/397084/397400/396750/397395/396880/396991	15	0.405405	Suppressed
ssc04390	Hippo signaling pathway	124	-0.518068	-1.89785	1.79499e-05	0.000107379	5.80337e-05	1957	tags=32%, list=16%, signal=27%	397078/733612/100523057/397378/100151957/100522059/492315/100153078/100327037/100169652/100415907/396665/100516124/780426/100622418/397090/448810/654298/100520560/100113425/100513691/100517403/100738655/100523244/397084/110262227/397162/110256128/100516830/100152085/397400/100520319/397016/397142/100519058/397260/100625350/396945/100622590/102162332	40	0.322581	Suppressed
ssc04550	Signaling pathways regulating pluripotency of stem cells	103	-0.532021	-1.89818	2.26068e-05	0.000132865	7.18075e-05	1641	tags=27%, list=13%, signal=24%	100520800/100518251/100153078/100327037/100169652/100153567/100037294/448810/654298/100520560/100113425/100628192/100513691/100738655/100621789/595111/110262227/100520162/100522283/100520319/100511937/397016/397142/448845/100519058/397260/399503/397201	28	0.271845	Suppressed
ssc05152	Tuberculosis	131	-0.515636	-1.91296	8.51766e-06	6.20308e-05	3.35249e-05	2095	tags=34%, list=17%, signal=29%	594852/396623/100153830/397078/100154896/396859/100154503/396606/100525580/100153090/100135049/397122/100157996/100154598/397072/100153386/100151920/100125346/751869/397241/100154525/100135050/397244/100038025/100126864/100519210/100521769/100125838/397084/106505672/100153387/595105/100037921/397400/100517711/100518835/396657/100135040/397674/100037938/397201/110260748/397094/396655/396991	45	0.343511	Suppressed
ssc05145	Toxoplasmosis	89	-0.552041	-1.9253	4.15012e-05	0.000235321	0.000127181	2085	tags=37%, list=17%, signal=31%	396623/100037300/397078/100154581/396859/396606/100135049/100157996/100621111/100153386/751869/100135050/406188/397244/100126864/100511890/100156182/397084/100307052/100153387/595105/100625946/100101471/100037921/397400/396657/100135040/397201/396906/397395/396655/100622590/396991	33	0.370787	Suppressed
ssc05167	Kaposi sarcoma-associated herpesvirus infection	142	-0.513914	-1.93004	1.48329e-06	1.71346e-05	9.26049e-06	1692	tags=30%, list=14%, signal=26%	100135036/100154503/100154407/100518251/397590/100152890/100519508/397072/100533555/396923/100521986/397276/100125968/751869/397241/100627149/100511902/406188/100524280/100037294/448810/397244/100621789/396696/100037289/397588/396913/100520839/595105/100625946/100101471/100511937/396650/780415/100155015/397201/100037937/396750/100037288/100515992/396655/396880/396826	43	0.302817	Suppressed
ssc05320	Autoimmune thyroid disease	22	-0.714066	-1.93914	0.00100758	0.00370923	0.00200467	1692	tags=59%, list=14%, signal=51%	100135036/100135049/100157996/100153386/100135050/100153387/396595/100037921/100135040/396650/100037288/397395/396826	13	0.590909	Suppressed
ssc05417	Lipid and atherosclerosis	159	-0.510761	-1.9403	1.23772e-06	1.49596e-05	8.08499e-06	2848	tags=44%, list=23%, signal=34%	100620416/100622769/397105/100520421/100510978/100511385/397150/100156630/396629/100623776/100125555/397422/100627903/397507/403103/100152497/100516343/594852/396623/100524853/733630/100523371/100152555/100152112/100628163/100158076/100156777/100154503/396606/100513348/100518251/397122/397557/396925/100152890/100134857/100519508/100192435/397276/751869/397241/100627149/406188/397244/102167153/100…	70	0.440252	Suppressed
ssc05200	Pathways in cancer	397	-0.463798	-1.94151	1.34939e-10	4.52044e-09	2.4431e-09	1768	tags=25%, list=14%, signal=22%	100153454/396859/100524544/100156777/100627029/100154407/100520187/100518251/397590/100329128/100153078/100327037/397615/100512186/396665/100533555/100302363/396923/397276/100156773/397156/100622336/751869/780426/397227/100627149/100499567/100271930/100513970/100157073/406188/100524280/110256599/100037294/100621339/448810/397244/397340/100157336/102167153/100520560/100113425/100126864/100517170/1…	100	0.251889	Suppressed
ssc04933	AGE-RAGE signaling pathway in diabetic complications	86	-0.56453	-1.9583	1.19056e-05	7.66998e-05	4.14528e-05	1602	tags=31%, list=13%, signal=28%	100518251/397122/397557/396925/396665/751869/100627149/100157073/397244/397340/396915/397084/100621789/396913/100515336/397400/100511937/397142/100524932/397260/397201/397550/397094/396945/396750/396655/396880	27	0.313953	Suppressed
ssc05160	Hepatitis C	116	-0.539815	-1.9647	2.61928e-06	2.43739e-05	1.3173e-05	1831	tags=30%, list=15%, signal=26%	100523057/100156671/100154407/100520187/100513348/100518251/397128/100519508/100533555/396923/100127486/397276/751869/397090/493186/406188/448810/397244/100519005/100153038/100621789/494019/100037289/397588/396997/595128/595105/100101471/100048946/100511937/780415/100037937/396655/396826/396991	35	0.301724	Suppressed
ssc04380	Osteoclast differentiation	106	-0.551298	-1.98193	4.96944e-06	3.86266e-05	2.0876e-05	1670	tags=29%, list=13%, signal=26%	100513084/397063/397122/100134857/396665/100533555/396923/751869/397241/100627149/493186/406188/494566/100126864/100623777/100156182/397084/100621789/100307052/100622609/396913/100625946/100101471/100511937/780415/100153829/100155015/397094/100624570/396655/396991	31	0.292453	Suppressed
ssc04217	Necroptosis	103	-0.555616	-1.98236	4.02543e-06	3.3713e-05	1.82204e-05	971	tags=24%, list=8%, signal=23%	397340/100126864/397261/396616/397588/595105/397674/396742/106508765/780415/396944/397319/397201/397550/397094/100037937/100624226/100624570/100169932/396655/100622590/100622156/406191/396826/396991	25	0.242718	Suppressed
ssc05235	PD-L1 expression and PD-1 checkpoint pathway in cancer	78	-0.593964	-2.00875	8.97008e-06	6.36474e-05	3.43986e-05	1602	tags=42%, list=13%, signal=37%	100513491/397202/100144486/100737448/100520421/100152238/100156630/396629/100623776/100627903/100152497/396623/100621683/100518251/396661/100621111/751869/397241/100737256/406188/100126864/100621789/396696/396913/100625946/100101471/100511937/100153486/100515875/397201/574058/396655/396991	33	0.423077	Suppressed
ssc04625	C-type lectin receptor signaling pathway	84	-0.581959	-2.00957	5.84825e-06	4.3537e-05	2.35298e-05	1662	tags=35%, list=13%, signal=30%	100154503/100518251/397590/397122/100519508/100125346/396923/100521986/751869/397241/406188/100038025/100623580/100621789/100622609/396913/595105/100101471/110259297/100511937/100516558/780415/100153829/100155015/397319/110260748/100624570/396655/396611	29	0.345238	Suppressed
ssc05142	Chagas disease	88	-0.582408	-2.02406	3.47601e-06	3.06438e-05	1.65616e-05	1750	tags=26%, list=14%, signal=23%	396859/396606/397122/396661/397072/396665/751869/397090/406188/100126864/397084/100621789/100736677/396913/396613/595105/100101471/397400/100511937/396945/396880/396826/396991	23	0.261364	Suppressed
ssc05168	Herpes simplex virus 1 infection	261	-0.506237	-2.03465	4.54852e-10	1.26979e-08	6.86268e-09	1692	tags=27%, list=14%, signal=24%	100135036/106504195/100154503/396606/100513348/100135049/397063/397122/100620865/100157996/100514768/102158443/100519508/397072/100153386/100627508/100511135/100627762/106510597/100533555/396923/100101927/397276/100525521/751869/100038012/100302088/100135050/493186/406188/397244/100157336/100126864/100737868/100521730/100512052/100156182/100621789/396616/100037289/100624662/397588/100737509/41443…	70	0.268199	Suppressed
ssc04940	Type I diabetes mellitus	24	-0.740032	-2.04896	0.000131969	0.000650143	0.000351374	1692	tags=62%, list=14%, signal=54%	100135036/100135049/397122/100157996/100153386/100135050/100153387/396595/100037921/100135040/396650/397094/100037288/396826/396991	15	0.625	Suppressed
ssc05330	Allograft rejection	21	-0.771004	-2.05966	6.28577e-05	0.000345202	0.000186566	1692	tags=67%, list=14%, signal=58%	100135036/100135049/100157996/100153386/100135050/100153387/396595/100037921/100135040/396650/100037288/397395/396826/396991	14	0.666667	Suppressed
ssc04650	Natural killer cell mediated cytotoxicity	73	-0.618104	-2.07481	3.16783e-06	2.86817e-05	1.55012e-05	1638	tags=26%, list=13%, signal=23%	100520187/100518251/100533555/397241/100627149/397244/100523789/110259382/100126864/396737/100621789/396595/100511130/100511937/396750/100624226/406191/396826/396991	19	0.260274	Suppressed
ssc05140	Leishmaniasis	59	-0.64616	-2.07682	5.07335e-06	3.86266e-05	2.0876e-05	1750	tags=44%, list=14%, signal=38%	396859/396606/100135049/397590/397122/100157996/100134857/100621111/397072/100153386/751869/100135050/406188/100126864/100156182/397084/396913/100153387/100037921/397400/100135040/397201/397094/100628001/396655/396991	26	0.440678	Suppressed
ssc05321	Inflammatory bowel disease	44	-0.682561	-2.09437	1.31379e-05	8.30413e-05	4.48801e-05	1623	tags=50%, list=13%, signal=44%	100135049/397122/100157996/100153386/397156/751869/100135050/100126864/397261/100125838/397084/100518723/396913/100153387/100037921/397400/100156637/100135040/397260/397094/396655/396991	22	0.5	Suppressed
ssc05162	Measles	103	-0.589268	-2.10243	1.74621e-07	2.33992e-06	1.26462e-06	1654	tags=39%, list=13%, signal=34%	396606/100513348/397122/396661/100621111/397128/100519508/100533555/396923/100101927/397276/397156/751869/780426/100523784/100511325/100737256/406188/397244/397340/100517403/100511890/100156182/100621789/397162/100037289/397588/396814/396913/595128/595105/100101471/100511937/780415/397550/397094/396906/396655/100622156/396826	40	0.38835	Suppressed
ssc05323	Rheumatoid arthritis	64	-0.646447	-2.12125	2.08291e-06	2.11447e-05	1.14278e-05	1670	tags=38%, list=13%, signal=33%	100513084/100135049/397122/100157996/100153386/100154525/100135050/100038026/100521769/397084/397320/396913/100153387/396613/100037921/396763/397400/100135040/397094/396750/396880/397683/553951/396991	24	0.375	Suppressed
ssc04657	IL-17 signaling pathway	61	-0.660474	-2.14623	1.25035e-06	1.49596e-05	8.08499e-06	1807	tags=33%, list=14%, signal=28%	100628105/100038010/397590/397122/100519508/751869/406188/397244/100156182/397320/396616/494019/396913/595105/100101471/396742/100622156/396880/553951/396991	20	0.327869	Suppressed
ssc05164	Influenza A	121	-0.596724	-2.17201	1.55998e-08	2.37542e-07	1.28381e-07	1623	tags=40%, list=13%, signal=35%	100135049/397122/100157996/100621111/397128/100519508/100153386/100533555/396923/100101927/100521422/751869/780426/100523784/100135050/397330/493186/406188/397244/100157336/100523089/100126864/100621789/494019/100037289/397588/100153387/595128/396613/595105/100101471/100037921/100048946/100135040/100511937/780415/396741/397319/397201/397094/100037937/396750/100624226/396655/396880/406191/396826/3…	48	0.396694	Suppressed
ssc04060	Cytokine-cytokine receptor interaction	163	-0.569631	-2.17732	6.64689e-10	1.57805e-08	8.52866e-09	1743	tags=34%, list=14%, signal=29%	100038010/100621027/100513084/396870/397122/492315/397615/100169652/396665/100524628/100533555/396836/397156/396668/100622336/100522085/494467/396735/100271930/100037294/100514573/100038026/100113425/397488/100126864/397249/397084/100519398/100518723/414376/494019/396814/396613/396659/397400/100511742/396657/494464/733692/448845/397253/100153254/399503/397094/100624226/397395/396880/100515346/397…	55	0.337423	Suppressed
ssc05169	Epstein-Barr virus infection	158	-0.582785	-2.20753	2.12607e-10	6.47484e-09	3.49936e-09	1692	tags=37%, list=14%, signal=33%	100135036/397298/396606/100154407/100135049/100518262/100329128/396661/100152890/100157996/100621111/100621221/100519508/100153386/100533555/396923/397276/751869/780426/100627149/100499567/100135050/406188/448810/397244/100145895/100622884/100156182/100621789/396616/494019/397162/100037289/397588/100622609/396913/100153387/595128/595105/100625946/100101471/100037921/100514504/100135040/100511937/…	59	0.373418	Suppressed
ssc04620	Toll-like receptor signaling pathway	81	-0.650969	-2.2307	1.2077e-08	1.92658e-07	1.04123e-07	1654	tags=35%, list=13%, signal=30%	396606/397122/100519508/100533555/396923/100622217/396668/751869/100627149/406188/100156182/100621789/494019/100037289/396913/396613/595105/100625946/100101471/100511937/780415/100037938/100037937/397395/396655/396880/100135681/100169744	28	0.345679	Suppressed
ssc05332	Graft-versus-host disease	22	-0.821654	-2.23131	2.56099e-06	2.43739e-05	1.3173e-05	1692	tags=73%, list=14%, signal=63%	100135036/100135049/397122/100157996/100153386/100135050/100523789/100153387/396595/100037921/100135040/396650/397094/100037288/396826/396991	16	0.727273	Suppressed
ssc04630	JAK-STAT signaling pathway	105	-0.624539	-2.24065	6.48127e-09	1.14275e-07	6.17606e-08	1371	tags=35%, list=11%, signal=32%	100533555/396923/396836/397156/100514187/100622336/780426/100271930/493186/100037294/448810/397340/397488/100126864/397261/397249/100519005/100621789/100519398/100518723/100307052/397162/396814/100519764/100511742/396657/100511937/733692/780415/397253/100153254/399503/397201/397550/396655/397683/396991	37	0.352381	Suppressed
ssc04658	Th1 and Th2 cell differentiation	70	-0.682202	-2.2805	7.62267e-09	1.2768e-07	6.90052e-08	1623	tags=43%, list=13%, signal=37%	100135049/100518262/396661/100157996/100621111/100153386/100739654/100156773/397156/751869/397241/100520231/100135050/406188/397340/100126864/397261/100622884/100152163/396814/396913/100153387/100101471/100037921/100135040/100153486/397201/397550/396655/396991	30	0.428571	Suppressed
ssc04612	Antigen processing and presentation	45	-0.74346	-2.29251	2.62459e-08	3.82277e-07	2.06604e-07	1826	tags=53%, list=15%, signal=46%	396627/100135036/100153090/100135049/100157996/100153386/100151920/100135050/100523789/100511890/100153387/100037921/100517711/100135040/100174943/396650/396742/100155428/396906/100037288/110255236/733649/733650/396991	24	0.533333	Suppressed
ssc04659	Th17 cell differentiation	87	-0.664163	-2.30226	5.88646e-10	1.5169e-08	8.19815e-09	1623	tags=40%, list=13%, signal=35%	100135049/397122/396661/100157996/100621111/100153386/396665/397156/751869/397241/100135050/406188/100037294/397340/100126864/396696/100518723/396814/396913/100153387/100101471/100037921/100156637/100511742/100512633/100135040/397142/396742/100153486/397260/397201/397550/102167710/396655/396991	35	0.402299	Suppressed
ssc04668	TNF signaling pathway	93	-0.659829	-2.32573	1.63442e-09	3.04184e-08	1.64398e-08	1779	tags=41%, list=14%, signal=35%	100154896/100621027/100156777/100627029/100513084/397590/397122/396925/100513441/100156773/100622217/751869/493186/406188/100516663/397244/396915/100125838/100156182/100621789/396616/494019/396913/396613/595105/100625946/100101471/100511937/106508765/399503/396750/100624570/100622590/100622156/397683/396611/396826/553951	38	0.408602	Suppressed

## Sheet: EV3B
Dataset EV3B: Plasma metabolites with differential abundance (SE-rGLU-GAAs vs. SE-rGLU)
Metabolites	P.Value	adj.P.Val	FC	log2FoldChange	HMDB ID	KEGG ID
Asparagine	4.0739e-12	2.5869e-09	32.2404	5.0108	HMDB0000168	C00152
2-Hydroxyvaleric acid	7.516e-09	2.2572e-06	4.73129	2.24224	HMDB0001863	NA
5-Aminopentanoic acid	1.9245e-08	3.0552e-06	5.3723	2.42554	HMDB0003355	C00431
2-Methylcitric acid	1.0525e-07	1.3349e-05	2.4632	1.30053	HMDB0000379	C02225
CAR 4:0	1.2613e-07	1.3349e-05	3.99963	1.99987	HMDB0002013	C02862
Ureidopropionic acid	1.8347e-07	1.6643e-05	25.3805	4.66565	HMDB0000026	C02642
2-Hydroxyisobutyric acid	2.6672e-06	0.00021171	2.79924	1.48503	HMDB0000729	NA
Methylacetoacetic acid	3.0334e-06	0.00021402	3.93251	1.97545	HMDB0000310	NA
Indole-3-lactic acid	1.4972e-05	0.00095069	0.328058	-1.60798	HMDB0000671	C02043
Aspartate	2.453e-05	0.0014161	2.21269	1.1458	HMDB0000191	C00049
2-hydroxy-3-methylpentanoic acid	4.6371e-05	0.002265	1.88882	0.917483	HMDB0000317	NA
CAR 3:0	5.2262e-05	0.0023705	2.96804	1.56951	HMDB0000824	C03017
Asp-Phe	0.00019232	0.0071837	3.30043	1.72265	HMDB0000706	NA
2-Hydroxy-4-(methylthio)butanoic acid	0.00057684	0.02035	0.377398	-1.40584	HMDB0037115	NA
4-Toluic acid	0.00077167	0.02579	0.574354	-0.799987	HMDB0029635	C01454
4-Hydroxyphenyllactic acid	0.00082074	0.026058	0.541701	-0.88443	HMDB0000755	C03672
Gly-Leu	0.0014644	0.042592	1.37366	0.458027	HMDB0000759	C02155
Tetradecanedioic acid	0.0014756	0.042592	1.70506	0.769824	HMDB0000872	C11002
3-Hydroxybutyric acid	0.0016845	0.046507	1.83519	0.875926	HMDB0000011	C01089
Cinnamic acid	0.0020257	0.053598	0.677517	-0.561672	HMDB0000567	C10438
Thymidine	0.0023768	0.060372	0.656644	-0.606817	HMDB0000273	C00214
Isobutyrylglycine	0.0028774	0.070275	2.37722	1.24928	HMDB0000730	NA
Allopregnanolone	0.0038058	0.089506	0.19767	-2.33884	HMDB0001449	C13712
