# Supplementary material for: Harnessing the glycolysis-TCA cycle axis to boost host defense against neonatal infection
Source: EMBO Mol Med. 2026 Jun 8;18(7):2896–919. doi: 10.1038/s44321-026-00463-z (PMC13365532; doi:10.1038/s44321-026-00463-z)
Supplement: Supplementary file 8 — Dataset EV4 [file 44321_2026_463_MOESM8_ESM.xlsx]

## Sheet: EV4
Dataset EV4: List of primers for qPCR analysis for in vitro experiments
Target	Forward	Reverse	Reference
IL-10	CAACCTGCCTAACATGCTTCGAGAT	CCTCCAGCAAGGACTCCTTTAACAAC	Li 2022.
TNF-a	CCCAGGGACCTCTCTCTAATC	ATGGGCTACAGGCTTGTCACT	Van Belleghem 2017
B-actin	AAGGTGACAGCAGTCGGTT	TGTGTGGACTTGGGAGAGG	Wei 2023.
References
Li 2022. Brief report Human MD2 deficiency — an inborn error of immunity with pleiotropic features
Van Belleghem 2017. Pro- and anti-inflammatory responses of peripheral blood mononuclear cells induced by Staphylococcus aureus and Pseudomonas aeruginosa phages
Wei 2023. The potential immunotoxicity of emamectin benzoate on the human THP-1 macrophages
