# Supplementary material for: Harnessing the glycolysis-TCA cycle axis to boost host defense against neonatal infection
Source: EMBO Mol Med. 2026 Jun 8;18(7):2896–919. doi: 10.1038/s44321-026-00463-z (PMC13365532; doi:10.1038/s44321-026-00463-z)
Supplement: Supplementary file 10 — Source data Fig. 1 [file 44321_2026_463_MOESM10_ESM.zip]

Archive with 13 entries (6 files):
- Figure 1 - Updated/
- Figure 1 - Updated/Figure 1B/
- Figure 1 - Updated/Figure 1B/Rawfile.xlsx
- Figure 1 - Updated/Figure 1C/
- Figure 1 - Updated/Figure 1C/Rawfile.xlsx
- Figure 1 - Updated/Figure 1D/
- Figure 1 - Updated/Figure 1D/Rawfile.xlsx
- Figure 1 - Updated/Figure 1E/
- Figure 1 - Updated/Figure 1E/Rawfile.xlsx
- Figure 1 - Updated/Figure 1F/
- Figure 1 - Updated/Figure 1F/Rawfile_updated.xlsx
- Figure 1 - Updated/Figure 1G/
- Figure 1 - Updated/Figure 1G/Rawfile.xlsx
