# Supplementary material for: Harnessing the glycolysis-TCA cycle axis to boost host defense against neonatal infection
Source: EMBO Mol Med. 2026 Jun 8;18(7):2896–919. doi: 10.1038/s44321-026-00463-z (PMC13365532; doi:10.1038/s44321-026-00463-z)
Supplement: Supplementary file 10 — Source data Fig. 1 [file 44321_2026_463_MOESM10_ESM.zip › Figure 1 - Updated/Figure 1B/Rawfile.xlsx]

## Sheet: Sheet1
Infection Type	IRR	Lower CI	Upper CI
Gastroenteritis	0.974509	1.04157	0.911765
Cold	0.958771	0.99393	0.924857
Fever	0.973948	1.01193	0.937387
Tonsilitis	0.889383	0.9973	0.79308
Otitis Media	0.982619	1.05893	0.911837
Pneumonia	0.972024	1.09135	0.865748
All Infections	0.971332	0.998384	0.945013
