# Supplementary material for: Harnessing the glycolysis-TCA cycle axis to boost host defense against neonatal infection
Source: EMBO Mol Med. 2026 Jun 8;18(7):2896–919. doi: 10.1038/s44321-026-00463-z (PMC13365532; doi:10.1038/s44321-026-00463-z)
Supplement: Supplementary file 10 — Source data Fig. 1 [file 44321_2026_463_MOESM10_ESM.zip › Figure 1 - Updated/Figure 1C/Rawfile.xlsx]

## Sheet: Sheet1
Days after Birth	Low TCA Score	High TCA Score
96	1
128	1			0	=	No Event
148	1			1	=	Event
189	1
201	1
212	1
217	1
223	1
232	1
243	1
258	1
278	1
285	1
314	1
315	1
329	1
332	1
333	1
336	1
338	1
338	1
343	1
344	1
349	1
350	1
350	1
351	1
372	1
373	1
375	1
383	1
385	1
387	1
394	1
395	1
400	1
424	1
445	1
447	1
452	1
460	1
464	1
464	1
467	1
476	1
486	1
491	1
500	1
506	1
508	1
534	1
538	1
557	1
570	1
577	1
580	1
594	1
596	1
600	1
601	1
607	1
607	1
620	1
661	1
680	1
686	1
695	1
696	1
698	1
700	1
703	1
724	1
736	1
742	1
749	1
803	1
804	1
805	1
817	1
857	1
861	1
899	1
908	1
939	1
948	1
966	1
1048	1
1068	1
1091	1
1096	0
1096	0
1096	0
1096	0
1096	0
1096	0
1096	0
1096	0
1096	0
1096	0
1096	0
1096	0
1096	0
1096	0
1096	0
1096	0
1096	0
1096	0
1096	0
1096	0
1096	0
1096	0
1096	0
1096	0
1096	0
1096	0
1096	0
1096	0
1096	0
1096	0
1096	0
1096	0
1096	0
1096	0
1096	0
1096	0
1096	0
1096	0
1096	0
1096	0
1096	0
1096	0
1096	0
1096	0
1096	0
1096	0
1096	0
1096	0
1096	0
1096	0
1096	0
1096	0
1096	0
1096	0
1096	0
1096	0
1096	0
1096	0
1096	0
1096	0
1096	0
1096	0
1096	0
1096	0
1096	0
1096	0
1096	0
1096	0
1096	0
1096	0
1096	0
1096	0
1096	0
1096	0
1096	0
1096	0
1096	0
1096	0
1096	0
1096	0
1096	0
1096	0
1096	0
1096	0
1096	0
1096	0
1096	0
1096	0
1096	0
1096	0
1096	0
1096	0
1096	0
1096	0
1096	0
1096	0
1096	0
1096	0
1096	0
1096	0
1096	0
1096	0
1096	0
1096	0
1096	0
1096	0
1096	0
1096	0
1096	0
1096	0
1096	0
1096	0
1096	0
1096	0
1096	0
1096	0
1096	0
1096	0
1096	0
1096	0
1096	0
1096	0
1096	0
1096	0
1096	0
1096	0
1096	0
1096	0
1096	0
1096	0
1096	0
1096	0
1096	0
1096	0
1096	0
1096	0
1096	0
1096	0
1096	0
1096	0
1096	0
1096	0
1096	0
1096	0
1096	0
1096	0
1096	0
1096	0
1096	0
1096	0
1096	0
1096	0
1096	0
1096	0
1096	0
1096	0
1096	0
1096	0
1096	0
1096	0
1096	0
1096	0
1096	0
1096	0
1096	0
1096	0
1096	0
1096	0
1096	0
1096	0
1096	0
1096	0
1096	0
1096	0
1096	0
1096	0
1096	0
1096	0
1096	0
1096	0
1096	0
1096	0
1096	0
1096	0
1096	0
1096	0
1096	0
1096	0
1096	0
1096	0
1096	0
1096	0
1096	0
1096	0
1096	0
1096	0
1096	0
1096	0
1096	0
1096	0
1096	0
1096	0
1096	0
1096	0
1096	0
1096	0
1096	0
1096	0
1096	0
1096	0
1096	0
1096	0
1096	0
1096	0
1096	0
1096	0
1096	0
1096	0
1096	0
1096	0
1096	0
1096	0
1096	0
1096	0
1096	0
1096	0
1096	0
1096	0
1096	0
1096	0
1096	0
1096	0
1096	0
1096	0
1096	0
79		1
98		1
158		1
219		1
227		1
229		1
251		1
265		1
274		1
290		1
298		1
305		1
311		1
337		1
338		1
342		1
345		1
354		1
361		1
363		1
379		1
384		1
407		1
423		1
427		1
432		1
439		1
448		1
451		1
455		1
456		1
469		1
477		1
479		1
488		1
500		1
522		1
530		1
539		1
551		1
564		1
583		1
585		1
603		1
611		1
619		1
625		1
638		1
647		1
648		1
652		1
653		1
662		1
663		1
701		1
704		1
722		1
727		1
731		1
742		1
742		1
763		1
800		1
819		1
852		1
890		1
897		1
954		1
1002		1
1019		1
1049		1
1051		1
1076		1
1096		0
1096		0
1096		0
1096		0
1096		0
1096		0
1096		0
1096		0
1096		0
1096		0
1096		0
1096		0
1096		0
1096		0
1096		0
1096		0
1096		0
1096		0
1096		0
1096		0
1096		0
1096		0
1096		0
1096		0
1096		0
1096		0
1096		0
1096		0
1096		0
1096		0
1096		0
1096		0
1096		0
1096		0
1096		0
1096		0
1096		0
1096		0
1096		0
1096		0
1096		0
1096		0
1096		0
1096		0
1096		0
1096		0
1096		0
1096		0
1096		0
1096		0
1096		0
1096		0
1096		0
1096		0
1096		0
1096		0
1096		0
1096		0
1096		0
1096		0
1096		0
1096		0
1096		0
1096		0
1096		0
1096		0
1096		0
1096		0
1096		0
1096		0
1096		0
1096		0
1096		0
1096		0
1096		0
1096		0
1096		0
1096		0
1096		0
1096		0
1096		0
1096		0
1096		0
1096		0
1096		0
1096		0
1096		0
1096		0
1096		0
1096		0
1096		0
1096		0
1096		0
1096		0
1096		0
1096		0
1096		0
1096		0
1096		0
1096		0
1096		0
1096		0
1096		0
1096		0
1096		0
1096		0
1096		0
1096		0
1096		0
1096		0
1096		0
1096		0
1096		0
1096		0
1096		0
1096		0
1096		0
1096		0
1096		0
1096		0
1096		0
1096		0
1096		0
1096		0
1096		0
1096		0
1096		0
1096		0
1096		0
1096		0
1096		0
1096		0
1096		0
1096		0
1096		0
1096		0
1096		0
1096		0
1096		0
1096		0
1096		0
1096		0
1096		0
1096		0
1096		0
1096		0
1096		0
1096		0
1096		0
1096		0
1096		0
1096		0
1096		0
1096		0
1096		0
1096		0
1096		0
1096		0
1096		0
1096		0
1096		0
1096		0
1096		0
1096		0
1096		0
1096		0
1096		0
1096		0
1096		0
1096		0
1096		0
1096		0
1096		0
1096		0
1096		0
1096		0
1096		0
1096		0
1096		0
1096		0
1096		0
1096		0
1096		0
1096		0
1096		0
1096		0
1096		0
1096		0
1096		0
1096		0
1096		0
1096		0
1096		0
1096		0
1096		0
1096		0
1096		0
1096		0
1096		0
1096		0
1096		0
1096		0
1096		0
1096		0
1096		0
1096		0
1096		0
1096		0
1096		0
1096		0
1096		0
1096		0
1096		0
1096		0
1096		0
1096		0
1096		0
1096		0
1096		0
1096		0
1096		0
1096		0
1096		0
1096		0
1096		0
1096		0
1096		0
1096		0
1096		0
1096		0
1096		0
1096		0
1096		0
1096		0
1096		0
1096		0
1096		0
1096		0
1096		0
1096		0
1096		0
1096		0
1096		0
1096		0
1096		0
1096		0
1096		0
1096		0
1096		0
