# Supplementary material for: Harnessing the glycolysis-TCA cycle axis to boost host defense against neonatal infection
Source: EMBO Mol Med. 2026 Jun 8;18(7):2896–919. doi: 10.1038/s44321-026-00463-z (PMC13365532; doi:10.1038/s44321-026-00463-z)
Supplement: Supplementary file 10 — Source data Fig. 1 [file 44321_2026_463_MOESM10_ESM.zip › Figure 1 - Updated/Figure 1D/Rawfile.xlsx]

## Sheet: Sheet1
Infection	IRR	Lower CI	Upper CI
Gastroenteritis	0.9442	1.01	0.88
Cold	0.9771	1	0.95
Fever	1	1.04	0.96
Tonsilitis	1.03	1.16	0.91
Otitis Media	0.9211	0.9999	0.85
Pneumonia	1.021	1.11	0.91
All Infections	0.9795	0.9999	0.96
