# Supplementary material for: Harnessing the glycolysis-TCA cycle axis to boost host defense against neonatal infection
Source: EMBO Mol Med. 2026 Jun 8;18(7):2896–919. doi: 10.1038/s44321-026-00463-z (PMC13365532; doi:10.1038/s44321-026-00463-z)
Supplement: Supplementary file 10 — Source data Fig. 1 [file 44321_2026_463_MOESM10_ESM.zip › Figure 1 - Updated/Figure 1E/Rawfile.xlsx]

## Sheet: Sheet1
	TCA Score	Citrate	α-Ketogluterate	Succinate	Fumarate	Malate
Total Adaptive Cells	0.273969	0.15731	0.384906	0.266204	0.227297	0.0807101
Total Innate Cells	-0.35019	-0.0175415	-0.547563	-0.235986	-0.283006	-0.209564
Granulocytes	-0.40999	0.0470992	-0.555474	-0.465766	-0.252435	-0.267727
Neutrophils	-0.3827	0.060617	-0.582853	-0.412219	-0.213699	-0.254021
Eosinophils	-0.08798	0.273056	0.130191	-0.300162	-0.182037	-0.128271
Dendritic cells - Total	0.480416	0.528262	0.595858	0.0983841	0.199085	0.193982
Dendritic cells - BDCA1+	0.374161	0.615021	0.532352	-0.0207603	0.100173	0.0209334
Dendritic cells - BDCA3+	-0.06373	0.518316	0.17498	-0.455732	-0.13958	-0.203136
pDendritic Cells	0.422493	0.170182	0.440344	0.213948	0.257496	0.344596
Monocytes Total	-0.01291	-0.0312297	-0.306197	0.232675	-0.0821824	-0.0846092
Monocytes (Classical)	0.135698	0.061704	-0.269804	0.374442	-0.017913	0.0026118
Monocytes - Intermediary	-0.38943	-0.353225	-0.205743	-0.0668995	-0.2808	-0.248506
Monocytes - Inflammatory	-0.14652	0.115445	-0.257708	-0.0726676	0.0085103	-0.0938912
NK Cells - Total	0.287996	-0.0164765	0.36803	0.876625	-0.164188	0.277514
NK Cells -CD56low	0.139714	-0.18485	0.245138	0.885121	-0.25311	0.13998
NK Cells -CD56high	0.839378	0.715102	0.847217	0.180179	0.404961	0.744139
B cells	0.122761	0.207894	0.394449	-0.0554438	0.230998	-0.0852615
T cells - Total	0.303634	0.124354	0.332832	0.348033	0.185748	0.152998
T cells - CD4	0.138863	0.112129	0.20089	0.157632	0.0558351	0.0618657
T cells - Regulatory	0.201773	0.708782	0.188374	0.11269	-0.0553472	0.269574
T cells - CD4 - Activated	0.069148	0.120808	0.168437	0.378262	-0.251057	0.291372
T cells - CD8	0.382101	0.0270323	0.425993	0.350797	0.341247	0.205486
T cells - CD8 - Activated	0.158913	0.19062	0.0495036	0.218836	-0.0594331	0.398365
T cells - Gamma/Delta	0.418257	0.183065	0.226509	0.693737	0.0471687	0.236272
iNK Cells	0.0961	-0.131984	0.129366	0.0392218	-0.0754217	0.0777987
