# Supplementary material for: Harnessing the glycolysis-TCA cycle axis to boost host defense against neonatal infection
Source: EMBO Mol Med. 2026 Jun 8;18(7):2896–919. doi: 10.1038/s44321-026-00463-z (PMC13365532; doi:10.1038/s44321-026-00463-z)
Supplement: Supplementary file 10 — Source data Fig. 1 [file 44321_2026_463_MOESM10_ESM.zip › Figure 1 - Updated/Figure 1F/Rawfile_updated.xlsx]

## Sheet: Sheet1
	LPS	PGN	Poly(I:C)	R848	SEB	HDMAPP
IL-12p70	-0.0098344	0.0242497	-0.0039361	0.0070508	0.012082	0.0074692
IFN-γ	-0.0149129	-0.0076594	-0.0104459	-0.0049594	-0.0148328	-0.0272654
IFN-β	-0.036796	0.0200964	-0.0247565	-0.0229582	0.003138	-0.012815
CXCL-10	-0.0204979	-0.039226	-0.0288497	-0.0218736	-0.0252343	-0.0125377
IL-18	-0.0583601	-0.0331057	-0.0534365	-0.0342916	-0.0677625	-0.0593055
IL-4	0.0103216	0.0377526	0.0370363	0.0275037	0.057385	0.0295934
IL-5	0.0092218	-0.007399	0.0127346	0.0118671	-0.0009556	0.0087329
IL-13	0.0143062	0.0214709	0.0201248	-0.0033644	0.0213831	0.0044745
IL-31	0.03669	0.0195877	0.0091021	0.0059771	-0.0264857	-0.0340957
CCL-17	-0.0165776	-0.0199137	-0.022198	-0.0068347	-0.0213641	0.0190752
CCL-24	-0.0125274	-0.0342696	-0.0275634	-0.0091328	-0.046168	-0.057193
IL-17A	-0.0087395	-0.0082487	-0.0309884	0.0227193	-0.047132	-0.0355526
IL-23	-0.0092764	-0.0138371	-0.0093886	0.0089856	-0.0064288	-0.0267279
CXCL-8	-0.0196267	-0.0465867	-0.0416837	-0.036555	-0.0639122	-0.0274723
IL-1β	-0.0725448	-0.0496325	-0.0792906	-0.0463037	-0.0562115	-0.0675842
IL-6	-0.0203448	-0.0173855	-0.0246232	-0.0151328	-0.0280781	-0.0439807
CCL-20	-0.0132806	-0.0140732	-0.0170055	-0.0117014	-0.0144408	0.0058781
IL-22	0.0213536	0.0257033	0.020429	0.0284348	-0.0263673	0.0082859
CCL-27	-0.0188756	-0.0169703	-0.0444635	-0.0251481	-0.0283085	-0.0097661
TGF-β	-0.0259021	0.0055799	-0.0370852	-0.0133699	-0.0129909	-0.0196034
IL-10	-0.0028862	-0.0210343	-0.0017569	-0.0003659	0.0029751	0.0071119
