# Supplementary material for: Harnessing the glycolysis-TCA cycle axis to boost host defense against neonatal infection
Source: EMBO Mol Med. 2026 Jun 8;18(7):2896–919. doi: 10.1038/s44321-026-00463-z (PMC13365532; doi:10.1038/s44321-026-00463-z)
Supplement: Supplementary file 10 — Source data Fig. 1 [file 44321_2026_463_MOESM10_ESM.zip › Figure 1 - Updated/Figure 1G/Rawfile.xlsx]

## Sheet: Sheet1
	Infected Survivors
Citrate	2.7847	6.5096	0.8966	6.4353	14.7416	4.3314	0.6509	6.0011	4.71	3.8754	5.5071	1.9902	4.3026	1.6901
α-Ketogluterate	9.8913	11.7486	7.854	3.7771	8.7858	8.8709	7.3639	9.8149	5.5048	6.7313	7.9319	7.9063	6.8984	5.6693
Succinate	41.9302	39.9634	56.303	25.4341	13.398	21.0777	16.5878	54.5579	29.2263	26.2547	34.8242	18.503	44.7531	17.4361
Fumarate	6.1421	23.4691	12.2094	19.9372	7.8644	21.9124	26.7494	17.4678	15.4334	19.0836	15.0212	16.1849	26.0865	16.411
Malate	22.5138	93.1396	47.9311	85.541	44.5319	78.7397	149.72	89.9627	58.0678	74.3156	66.555	59.3789	132.442	57.2542
	Infected Non-survivors
Citrate	1.2744	8.5634	0.4728	10.6791	2.7901	4.8471	0.8239	12.8711	4.703	5.792	2.1402	6.5729	1.4704	7.6376
α-Ketogluterate	9.6718	4.5887	4.7356	8.0186	3.804	6.5777	4.0273	17.8755	29.0545	17.2682	12.3375	7.9055	5.0928	7.8341
Succinate	10.6932	31.8628	4.8334	17.8168	32.8665	33.5945	28.2921	10.5169	58.162	32.0168	23.7308	37.6674	26.2498	34.0637
Fumarate	12.1625	20.184	13.8983	10.0848	7.7062	17.0614	7.0945	6.1264	11.9949	7.8466	4.9549	11.9177	14.582	24.9047
Malate	36.5042	75.5359	45.7622	57.9641	27.9708	81.2283	26.0941	29.7929	56.0869	30.6173	14.8644	51.1469	53.4157	135.384
	Uninfected
Citrate	1.3877	2.7389	1.3259	6.8922	1.9969	0.7295
α-Ketogluterate	8.6814	7.1588	8.9261	6.6564	5.521	5.4066
Succinate	27.2677	36.9652	21.8308	33.261	16.2441	11.1619
Fumarate	15.2729	16.028	21.9755	15.4994	21.3846	23.6764
Malate	55.0683	65.4138	81.0289	70.6077	112.647	112.984
