# Supplementary material for: Harnessing the glycolysis-TCA cycle axis to boost host defense against neonatal infection
Source: EMBO Mol Med. 2026 Jun 8;18(7):2896–919. doi: 10.1038/s44321-026-00463-z (PMC13365532; doi:10.1038/s44321-026-00463-z)
Supplement: Supplementary file 11 — Source data Fig. 2 [file 44321_2026_463_MOESM11_ESM.zip]

Archive with 50 entries (37 files):
- Figure 2/
- __MACOSX/._Figure 2
- Figure 2/Figure 2G/
- __MACOSX/Figure 2/._Figure 2G
- Figure 2/Figure 2I/
- __MACOSX/Figure 2/._Figure 2I
- Figure 2/Figure 2H/
- __MACOSX/Figure 2/._Figure 2H
- Figure 2/Figure 2A/
- __MACOSX/Figure 2/._Figure 2A
- Figure 2/Figure 2F/
- __MACOSX/Figure 2/._Figure 2F
- Figure 2/Figure 2C/
- __MACOSX/Figure 2/._Figure 2C
- Figure 2/Figure 2M/
- __MACOSX/Figure 2/._Figure 2M
- Figure 2/Figure 2J/
- __MACOSX/Figure 2/._Figure 2J
- Figure 2/Figure 2K/
- __MACOSX/Figure 2/._Figure 2K
- Figure 2/Figure 2L/
- __MACOSX/Figure 2/._Figure 2L
- Figure 2/Figure 2E/
- __MACOSX/Figure 2/._Figure 2E
- Figure 2/Figure 2B/
- __MACOSX/Figure 2/._Figure 2B
- Figure 2/Figure 2G/rawdata.xlsx
- __MACOSX/Figure 2/Figure 2G/._rawdata.xlsx
- Figure 2/Figure 2I/rawdata.xlsx
- __MACOSX/Figure 2/Figure 2I/._rawdata.xlsx
- Figure 2/Figure 2H/rawdata.xlsx
- __MACOSX/Figure 2/Figure 2H/._rawdata.xlsx
- Figure 2/Figure 2A/rawdata.xlsx
- __MACOSX/Figure 2/Figure 2A/._rawdata.xlsx
- Figure 2/Figure 2F/rawdata.xlsx
- __MACOSX/Figure 2/Figure 2F/._rawdata.xlsx
- Figure 2/Figure 2C/rawdata.xlsx
- __MACOSX/Figure 2/Figure 2C/._rawdata.xlsx
- Figure 2/Figure 2M/rawdata.xlsx
- __MACOSX/Figure 2/Figure 2M/._rawdata.xlsx
- Figure 2/Figure 2J/rawdata.xlsx
- __MACOSX/Figure 2/Figure 2J/._rawdata.xlsx
- Figure 2/Figure 2K/rawdata.xlsx
- __MACOSX/Figure 2/Figure 2K/._rawdata.xlsx
- Figure 2/Figure 2L/rawdata.xlsx
- __MACOSX/Figure 2/Figure 2L/._rawdata.xlsx
- Figure 2/Figure 2E/rawdata.xlsx
- __MACOSX/Figure 2/Figure 2E/._rawdata.xlsx
- Figure 2/Figure 2B/rawdata.xlsx
- __MACOSX/Figure 2/Figure 2B/._rawdata.xlsx
