# Supplementary material for: Harnessing the glycolysis-TCA cycle axis to boost host defense against neonatal infection
Source: EMBO Mol Med. 2026 Jun 8;18(7):2896–919. doi: 10.1038/s44321-026-00463-z (PMC13365532; doi:10.1038/s44321-026-00463-z)
Supplement: Supplementary file 11 — Source data Fig. 2 [file 44321_2026_463_MOESM11_ESM.zip › Figure 2/Figure 2G/rawdata.xlsx]

## Sheet: Sheet 1
Pig_ID	Timepoints(h)	Litter	Group	Gender	Birth_weight	IL10
1Æ	3	1	GALSE	m	1103	460.347
1Æ	6	1	GALSE	m	1103	1023.25
1Æ	12	1	GALSE	m	1103	1743.73
1Æ	15	1	GALSE	m	1103	774.784
1D	3	1	GLUCON	f	1041	335.003
1D	6	1	GLUCON	f	1041	167.219
1D	12	1	GLUCON	f	1041	280.719
1D	15	1	GLUCON	f	1041	235.305
1E	3	1	GLUSE	m	1073	340.924
1E	6	1	GLUSE	m	1073	351.452
1E	12	1	GLUSE	m	1073	596.877
1E	15	1	GLUSE	m	1073	268.638
1H	3	1	GALSE	m	1048	605.102
1H	6	1	GALSE	m	1048	827.827
1H	12	1	GALSE	m	1048	646.883
1H	15	1	GALSE	m	1048	158.931
1I	3	1	GALSE	f	1065	498.181
1I	6	1	GALSE	f	1065	1002.19
1I	12	1	GALSE	f	1065	2055.61
1I	15	1	GALSE	f	1065	1581.25
1J	3	1	GALSE	f	626	335.661
1J	6	1	GALSE	f	626	924.221
1J	12	1	GALSE	f	626	1131.81
1J	15	1	GALSE	f	626	236.6
1K	3	1	GLUSE	f	832	531.738
1K	6	1	GLUSE	f	832	1008.77
1K	12	1	GLUSE	f	832	1697.01
1K	15	1	GLUSE	f	832	544.365
1M	3	1	GALCON	m	937	387.312
1M	6	1	GALCON	m	937	232.029
1M	12	1	GALCON	m	937	300.459
1M	15	1	GALCON	m	937	69.287
1N	3	1	GALSE	f	800	549.174
1N	6	1	GALSE	f	800	717.945
1N	12	1	GALSE	f	800	747.225
1N	15	1	GALSE	f	800	113.3
1O	3	1	GALCON	m	491	269.205
1O	6	1	GALCON	m	491	480.744
1O	12	1	GALCON	m	491	390.273
1O	15	1	GALCON	m	491	80.614
1Ø	3	1	GLUSE	m	1009	661.688
1Ø	6	1	GLUSE	m	1009	827.498
1Ø	12	1	GLUSE	m	1009	1396.65
1Ø	15	1	GLUSE	m	1009	138.219
1R	3	1	GLUCON	m	729	144.847
1R	6	1	GLUCON	m	729	157.02
1R	12	1	GLUCON	m	729	165.574
1R	15	1	GLUCON	m	729	35.307
1T	3	1	GLUSE	f	786	425.474
1T	6	1	GLUSE	f	786	440.608
1T	12	1	GLUSE	f	786	570.887
1T	15	1	GLUSE	f	786	205.209
1U	3	1	GLUSE	f	967	387.97
1U	6	1	GLUSE	f	967	650.831
1U	12	1	GLUSE	f	967	510.353
1U	15	1	GLUSE	f	967	278.994
1V	3	1	GLUSE	f	996	990.347
1V	6	1	GLUSE	f	996	516.933
1V	12	1	GLUSE	f	996	621.222
1V	15	1	GLUSE	f	996	271.551
1X	3	1	GLUCON	f	1087	189.261
1X	6	1	GLUCON	f	1087	154.717
1X	12	1	GLUCON	f	1087	101.75
1X	15	1	GLUCON	f	1087	146.309
1Z	3	1	GALSE	m	890	345.201
1Z	6	1	GALSE	m	890	781.769
1Z	12	1	GALSE	m	890	2057.26
1Z	15	1	GALSE	m	890	1677.37
2A	3	2	GALSE	m	932	509.776
2A	6	2	GALSE	m	932	787.186
2A	12	2	GALSE	m	932	859.928
2A	15	2	GALSE	m	932	637.244
2Å	3	2	GALSE	f	1012	355.035
2Å	6	2	GALSE	f	1012	708.824
2Å	12	2	GALSE	f	1012	1172.39
2Å	15	2	GALSE	f	1012	2416.2
2Æ	3	2	GALSE	m	669	726.017
2Æ	6	2	GALSE	m	669	1001.11
2Æ	12	2	GALSE	m	669	821.573
2Æ	15	2	GALSE	m	669	808.764
2Alpha	3	2	GALSE	f	945	481.341
2Alpha	6	2	GALSE	f	945	307.422
2Alpha	12	2	GALSE	f	945	791.154
2Alpha	15	2	GALSE	f	945	1231.09
2C	3	2	GALSE	m	972	214.842
2C	6	2	GALSE	m	972	414.882
2C	12	2	GALSE	m	972	608.639
2C	15	2	GALSE	m	972	732.065
2E	3	2	GLUCON	f	992	153.342
2E	6	2	GLUCON	f	992	96.141
2E	12	2	GLUCON	f	992	47.867
2E	15	2	GLUCON	f	992	81.261
2F	3	2	GLUSE	f	539	301.471
2F	6	2	GLUSE	f	539	943.581
2F	12	2	GLUSE	f	539	474.728
2F	15	2	GLUSE	f	539	1093.55
2G	3	2	GLUSE	m	942	312.713
2G	6	2	GLUSE	m	942	377.188
2G	12	2	GLUSE	m	942	272.705
2G	15	2	GLUSE	m	942	449.543
2J	3	2	GLUCON	m	755	127.883
2J	6	2	GLUCON	m	755	165.576
2J	12	2	GLUCON	m	755	141.109
2J	15	2	GLUCON	m	755	162.167
2Q	3	2	GLUSE	m	1101	580.534
2Q	6	2	GLUSE	m	1101	310.729
2Q	12	2	GLUSE	m	1101	563.341
2Q	15	2	GLUSE	m	1101	491.291
2R	3	2	GLUSE	f	993	402.978
2R	6	2	GLUSE	f	993	400.333
2R	12	2	GLUSE	f	993	282.293
2R	15	2	GLUSE	f	993	438.864
2T	3	2	GLUSE	m	962	494.897
2T	6	2	GLUSE	m	962	301.471
2T	12	2	GLUSE	m	962	223.77
2T	15	2	GLUSE	m	962	169.286
2U	3	2	GLUCON	m	767	238.649
2U	6	2	GLUCON	m	767	114.988
2U	12	2	GLUCON	m	767	58.778
2U	15	2	GLUCON	m	767	91.617
2V	3	2	GALSE	f	1034	580.865
2V	6	2	GALSE	f	1034	789.17
2V	12	2	GALSE	f	1034	193.681
2V	15	2	GALSE	f	1034	303.266
2Y	3	2	GALCON	m	851	263.777
2Y	6	2	GALCON	m	851	189.383
2Y	12	2	GALCON	m	851	224.431
2Y	15	2	GALCON	m	851	186.762
2Z	3	2	GALCON	f	887	313.705
2Z	6	2	GALCON	f	887	367.93
2Z	12	2	GALCON	f	887	223.77
2Z	15	2	GALCON	f	887	231.422
3D	3	3	GLUSE	m	1009	116.774
3D	6	3	GLUSE	m	1009	267.436
3D	12	3	GLUSE	m	1009	345.458
3D	15	3	GLUSE	m	1009	686.111
3F	3	3	GLUSE	f	962	135.271
3F	6	3	GLUSE	f	962	282.57
3F	12	3	GLUSE	f	962	503.855
3F	15	3	GLUSE	f	962	541.452
3G	3	3	GLUSE	m	1045	239.86
3G	6	3	GLUSE	m	1045	217.664
3G	12	3	GLUSE	m	1045	352.856
3G	15	3	GLUSE	m	1045	643.393
3I	3	3	GALSE	m	1123	245.913
3I	6	3	GALSE	m	1123	432.223
3I	12	3	GALSE	m	1123	114.084
3I	15	3	GALSE	m	1123	899.378
3Q	3	3	GLUSE	f	881	188.406
3Q	6	3	GLUSE	f	881	169.573
3Q	12	3	GLUSE	f	881	123.164
3Q	15	3	GLUSE	f	881	420.741
3R	3	3	GALSE	f	694
3R	6	3	GALSE	f	694
3R	15	3	GALSE	f	694	688.053
3T	3	3	GLUSE	f	900	363.954
3T	6	3	GLUSE	f	900	259.029
3T	12	3	GLUSE	f	900	169.573
3T	15	3	GLUSE	f	900	230.451
3U	3	3	GALSE	f	1088	350.502
3U	6	3	GALSE	f	1088	188.07
3U	12	3	GALSE	f	1088	357.228
3U	15	3	GALSE	f	1088	410.709
3V	3	3	GALSE	f	1237	154.44
3V	6	3	GALSE	f	1237	423.143
3V	12	3	GALSE	f	1237	387.831
3V	15	3	GALSE	f	1237	788.376
