# Supplementary material for: Harnessing the glycolysis-TCA cycle axis to boost host defense against neonatal infection
Source: EMBO Mol Med. 2026 Jun 8;18(7):2896–919. doi: 10.1038/s44321-026-00463-z (PMC13365532; doi:10.1038/s44321-026-00463-z)
Supplement: Supplementary file 11 — Source data Fig. 2 [file 44321_2026_463_MOESM11_ESM.zip › Figure 2/Figure 2I/rawdata.xlsx]

## Sheet: Sheet 1
Pig_ID	Timepoints(h)	Litter	Group	Gender	Birth_weight	pH	S.epidermidis
1Æ	3	1	GALSE	m	1103	7.426
1Æ	6	1	GALSE	m	1103	7.512	6.17609
1Æ	15	1	GALSE	m	1103	6.937	5.39794
1E	3	1	GLUSE	m	1073	7.273	5.4523
1E	6	1	GLUSE	m	1073	7.426	5.65321
1E	15	1	GLUSE	m	1073	7.03	5.33579
1H	3	1	GALSE	m	1048	7.61	4.5006
1H	6	1	GALSE	m	1048	7.563	4.81291
1H	15	1	GALSE	m	1048	7.188	5
1I	3	1	GALSE	f	1065	7.522	6
1I	6	1	GALSE	f	1065	7.501	5.83463
1I	15	1	GALSE	f	1065	7.087	5.26324
1J	3	1	GALSE	f	626	7.548	5.12494
1J	6	1	GALSE	f	626	7.567	5.58358
1J	15	1	GALSE	f	626	7.248	5.30103
1K	3	1	GLUSE	f	832	7.541
1K	6	1	GLUSE	f	832	7.237	6.17609
1K	15	1	GLUSE	f	832	7.082	5.39794
1N	3	1	GALSE	f	800	7.429	4.12494
1N	6	1	GALSE	f	800	7.512	5.42597
1N	15	1	GALSE	f	800	6.985	4.56427
1Ø	3	1	GLUSE	m	1009	7.437	6.12494
1Ø	6	1	GLUSE	m	1009	7.447	5.92082
1Ø	15	1	GLUSE	m	1009	7.099	5.12494
1T	3	1	GLUSE	f	786	7.438	5.26324
1T	6	1	GLUSE	f	786	7.516	5.65321
1T	15	1	GLUSE	f	786	7.036	4.63682
1U	3	1	GLUSE	f	967	7.304	4.52288
1U	6	1	GLUSE	f	967	7.506	5.42597
1U	15	1	GLUSE	f	967	7.065	4.65321
1V	3	1	GLUSE	f	996	7.458	5.17609
1V	6	1	GLUSE	f	996	7.491	5.39794
1V	15	1	GLUSE	f	996	7.02	5.47712
1Z	3	1	GALSE	m	890	7.503	5.92082
1Z	6	1	GALSE	m	890	7.539	6.39794
1Z	15	1	GALSE	m	890	6.919	6
2A	3	2	GALSE	m	932	7.496	4.17609
2A	6	2	GALSE	m	932	7.551	5.47712
2A	15	2	GALSE	m	932	7.249	5.06695
2Å	3	2	GALSE	f	1012	7.479	4.33579
2Å	6	2	GALSE	f	1012	7.448
2Å	15	2	GALSE	f	1012	7.253	5.06695
2Æ	3	2	GALSE	m	669	7.44	4
2Æ	6	2	GALSE	m	669	7.538	4.68425
2Æ	15	2	GALSE	m	669	7.415	5.22185
2Alpha	3	2	GALSE	f	945	7.546	3.92082
2Alpha	6	2	GALSE	f	945	7.583	5.33579
2Alpha	15	2	GALSE	f	945	7.286	5.56427
2C	3	2	GALSE	m	972	7.396	4.33579
2C	6	2	GALSE	m	972	7.466	4.92082
2C	15	2	GALSE	m	972	7.204	5.22185
2F	3	2	GLUSE	f	539	7.488	4.06695
2F	6	2	GLUSE	f	539	7.441	5
2F	15	2	GLUSE	f	539	7.216	6.36798
2G	3	2	GLUSE	m	942	7.549	4.56427
2G	6	2	GLUSE	m	942	7.561	5.4523
2G	15	2	GLUSE	m	942	7.263	5.65321
2Q	3	2	GLUSE	m	1101	7.587	4.33579
2Q	6	2	GLUSE	m	1101	7.52	5.24304
2Q	15	2	GLUSE	m	1101	7.108	4.82391
2R	3	2	GLUSE	f	993	7.543	4.26324
2R	6	2	GLUSE	f	993	7.468	5.42597
2R	15	2	GLUSE	f	993	7.092	4.58358
2T	3	2	GLUSE	m	962	7.467	3.82391
2T	6	2	GLUSE	m	962	7.502	5.47712
2T	15	2	GLUSE	m	962	7.31	4.58358
2V	3	2	GALSE	f	1034	7.469	4.06695
2V	6	2	GALSE	f	1034	7.522	5.36798
2V	15	2	GALSE	f	1034	7.195	4.82391
3D	3	3	GLUSE	m	1009	7.559	5.33579
3D	6	3	GLUSE	m	1009	7.468	5.61979
3D	15	3	GLUSE	m	1009	7.174	6.35218
3F	3	3	GLUSE	f	962	7.48	4.39794
3F	6	3	GLUSE	f	962	7.538	5.13033
3F	15	3	GLUSE	f	962	7.422	5.33579
3G	3	3	GLUSE	m	1045	7.358	4.65321
3G	6	3	GLUSE	m	1045	7.411	5.54407
3G	15	3	GLUSE	m	1045	7.105	5.26324
3I	3	3	GALSE	m	1123	7.559	4.83463
3I	6	3	GALSE	m	1123	7.395	5.22185
3I	15	3	GALSE	m	1123	7.167	4.76592
3Q	3	3	GLUSE	f	881	7.464	3.92082
3Q	6	3	GLUSE	f	881	7.581	4.79005
3Q	15	3	GLUSE	f	881	7.385	4.12494
3R	3	3	GALSE	f	694		4.47712
3R	6	3	GALSE	f	694		5.22185
3R	15	3	GALSE	f	694	7.284	4.33579
3T	3	3	GLUSE	f	900	7.402	4.42597
3T	6	3	GLUSE	f	900	7.49	5.30103
3T	15	3	GLUSE	f	900	7.125	4.06695
3U	3	3	GALSE	f	1088	7.374	4.22185
3U	6	3	GALSE	f	1088	7.469	5.58358
3U	15	3	GALSE	f	1088	7.491	4.65321
3V	3	3	GALSE	f	1237	7.418	3.82391
3V	6	3	GALSE	f	1237	7.526	4.75333
3V	15	3	GALSE	f	1237	7.57	4.47712
