# Supplementary material for: Harnessing the glycolysis-TCA cycle axis to boost host defense against neonatal infection
Source: EMBO Mol Med. 2026 Jun 8;18(7):2896–919. doi: 10.1038/s44321-026-00463-z (PMC13365532; doi:10.1038/s44321-026-00463-z)
Supplement: Supplementary file 11 — Source data Fig. 2 [file 44321_2026_463_MOESM11_ESM.zip › Figure 2/Figure 2H/rawdata.xlsx]

## Sheet: Sheet 1
Pig_ID	Timepoints(h)	Litter	Group	Gender	Birth_weight	S.epidermidis
1Æ	3	1	GALSE	m	1103
1Æ	6	1	GALSE	m	1103	6.17609
1Æ	15	1	GALSE	m	1103	5.39794
1E	3	1	GLUSE	m	1073	5.4523
1E	6	1	GLUSE	m	1073	5.65321
1E	15	1	GLUSE	m	1073	5.33579
1H	3	1	GALSE	m	1048	4.5006
1H	6	1	GALSE	m	1048	4.81291
1H	15	1	GALSE	m	1048	5
1I	3	1	GALSE	f	1065	6
1I	6	1	GALSE	f	1065	5.83463
1I	15	1	GALSE	f	1065	5.26324
1J	3	1	GALSE	f	626	5.12494
1J	6	1	GALSE	f	626	5.58358
1J	15	1	GALSE	f	626	5.30103
1K	3	1	GLUSE	f	832
1K	6	1	GLUSE	f	832	6.17609
1K	15	1	GLUSE	f	832	5.39794
1N	3	1	GALSE	f	800	4.12494
1N	6	1	GALSE	f	800	5.42597
1N	15	1	GALSE	f	800	4.56427
1Ø	3	1	GLUSE	m	1009	6.12494
1Ø	6	1	GLUSE	m	1009	5.92082
1Ø	15	1	GLUSE	m	1009	5.12494
1T	3	1	GLUSE	f	786	5.26324
1T	6	1	GLUSE	f	786	5.65321
1T	15	1	GLUSE	f	786	4.63682
1U	3	1	GLUSE	f	967	4.52288
1U	6	1	GLUSE	f	967	5.42597
1U	15	1	GLUSE	f	967	4.65321
1V	3	1	GLUSE	f	996	5.17609
1V	6	1	GLUSE	f	996	5.39794
1V	15	1	GLUSE	f	996	5.47712
1Z	3	1	GALSE	m	890	5.92082
1Z	6	1	GALSE	m	890	6.39794
1Z	15	1	GALSE	m	890	6
2A	3	2	GALSE	m	932	4.17609
2A	6	2	GALSE	m	932	5.47712
2A	15	2	GALSE	m	932	5.06695
2Å	3	2	GALSE	f	1012	4.33579
2Å	6	2	GALSE	f	1012
2Å	15	2	GALSE	f	1012	5.06695
2Æ	3	2	GALSE	m	669	4
2Æ	6	2	GALSE	m	669	4.68425
2Æ	15	2	GALSE	m	669	5.22185
2Alpha	3	2	GALSE	f	945	3.92082
2Alpha	6	2	GALSE	f	945	5.33579
2Alpha	15	2	GALSE	f	945	5.56427
2C	3	2	GALSE	m	972	4.33579
2C	6	2	GALSE	m	972	4.92082
2C	15	2	GALSE	m	972	5.22185
2F	3	2	GLUSE	f	539	4.06695
2F	6	2	GLUSE	f	539	5
2F	15	2	GLUSE	f	539	6.36798
2G	3	2	GLUSE	m	942	4.56427
2G	6	2	GLUSE	m	942	5.4523
2G	15	2	GLUSE	m	942	5.65321
2Q	3	2	GLUSE	m	1101	4.33579
2Q	6	2	GLUSE	m	1101	5.24304
2Q	15	2	GLUSE	m	1101	4.82391
2R	3	2	GLUSE	f	993	4.26324
2R	6	2	GLUSE	f	993	5.42597
2R	15	2	GLUSE	f	993	4.58358
2T	3	2	GLUSE	m	962	3.82391
2T	6	2	GLUSE	m	962	5.47712
2T	15	2	GLUSE	m	962	4.58358
2V	3	2	GALSE	f	1034	4.06695
2V	6	2	GALSE	f	1034	5.36798
2V	15	2	GALSE	f	1034	4.82391
3D	3	3	GLUSE	m	1009	5.33579
3D	6	3	GLUSE	m	1009	5.61979
3D	15	3	GLUSE	m	1009	6.35218
3F	3	3	GLUSE	f	962	4.39794
3F	6	3	GLUSE	f	962	5.13033
3F	15	3	GLUSE	f	962	5.33579
3G	3	3	GLUSE	m	1045	4.65321
3G	6	3	GLUSE	m	1045	5.54407
3G	15	3	GLUSE	m	1045	5.26324
3I	3	3	GALSE	m	1123	4.83463
3I	6	3	GALSE	m	1123	5.22185
3I	15	3	GALSE	m	1123	4.76592
3Q	3	3	GLUSE	f	881	3.92082
3Q	6	3	GLUSE	f	881	4.79005
3Q	15	3	GLUSE	f	881	4.12494
3R	3	3	GALSE	f	694	4.47712
3R	6	3	GALSE	f	694	5.22185
3R	15	3	GALSE	f	694	4.33579
3T	3	3	GLUSE	f	900	4.42597
3T	6	3	GLUSE	f	900	5.30103
3T	15	3	GLUSE	f	900	4.06695
3U	3	3	GALSE	f	1088	4.22185
3U	6	3	GALSE	f	1088	5.58358
3U	15	3	GALSE	f	1088	4.65321
3V	3	3	GALSE	f	1237	3.82391
3V	6	3	GALSE	f	1237	4.75333
3V	15	3	GALSE	f	1237	4.47712
