# Supplementary material for: Harnessing the glycolysis-TCA cycle axis to boost host defense against neonatal infection
Source: EMBO Mol Med. 2026 Jun 8;18(7):2896–919. doi: 10.1038/s44321-026-00463-z (PMC13365532; doi:10.1038/s44321-026-00463-z)
Supplement: Supplementary file 11 — Source data Fig. 2 [file 44321_2026_463_MOESM11_ESM.zip › Figure 2/Figure 2F/rawdata.xlsx]

## Sheet: Sheet 1
Pig_ID	Timepoints(h)	Litter	Group	Gender	Birth_weight	Glucose
1Æ	3	1	GALSE	m	1103	3.7
1Æ	6	1	GALSE	m	1103	2.5
1Æ	12	1	GALSE	m	1103	3.4
1Æ	15	1	GALSE	m	1103	6.9
1D	3	1	GLUCON	f	1041	4.4
1D	6	1	GLUCON	f	1041
1D	12	1	GLUCON	f	1041	5.5
1D	15	1	GLUCON	f	1041
1E	3	1	GLUSE	m	1073	8.3
1E	6	1	GLUSE	m	1073	3.4
1E	12	1	GLUSE	m	1073	4.3
1E	15	1	GLUSE	m	1073	21.5
1H	3	1	GALSE	m	1048	2.6
1H	6	1	GALSE	m	1048	2.2
1H	12	1	GALSE	m	1048	2.6
1H	15	1	GALSE	m	1048	3.9
1I	3	1	GALSE	f	1065	1.9
1I	6	1	GALSE	f	1065	2.9
1I	12	1	GALSE	f	1065	3.9
1I	15	1	GALSE	f	1065	3.6
1J	3	1	GALSE	f	626	1.5
1J	6	1	GALSE	f	626	1.9
1J	12	1	GALSE	f	626	2.9
1J	15	1	GALSE	f	626	2.7
1K	3	1	GLUSE	f	832	3
1K	6	1	GLUSE	f	832	8.4
1K	12	1	GLUSE	f	832	7.4
1K	15	1	GLUSE	f	832	10.2
1M	3	1	GALCON	m	937	2.8
1M	6	1	GALCON	m	937	3.7
1M	12	1	GALCON	m	937	3.5
1M	15	1	GALCON	m	937	4
1N	3	1	GALSE	f	800	1.8
1N	6	1	GALSE	f	800	1.8
1N	12	1	GALSE	f	800	3.5
1N	15	1	GALSE	f	800	5.1
1O	3	1	GALCON	m	491	2.6
1O	6	1	GALCON	m	491	3
1O	12	1	GALCON	m	491	3.5
1O	15	1	GALCON	m	491	5.2
1Ø	3	1	GLUSE	m	1009	4.2
1Ø	6	1	GLUSE	m	1009	4
1Ø	12	1	GLUSE	m	1009	5.4
1Ø	15	1	GLUSE	m	1009	8
1R	3	1	GLUCON	m	729	7.1
1R	6	1	GLUCON	m	729	7.2
1R	12	1	GLUCON	m	729	7.3
1R	15	1	GLUCON	m	729	7.4
1T	3	1	GLUSE	f	786	4.1
1T	6	1	GLUSE	f	786	4.3
1T	12	1	GLUSE	f	786	4.8
1T	15	1	GLUSE	f	786	11.3
1U	3	1	GLUSE	f	967	5
1U	6	1	GLUSE	f	967	3.5
1U	12	1	GLUSE	f	967	3.5
1U	15	1	GLUSE	f	967	6.8
1V	3	1	GLUSE	f	996	7.5
1V	6	1	GLUSE	f	996	5.9
1V	12	1	GLUSE	f	996	10
1V	15	1	GLUSE	f	996	11
1X	3	1	GLUCON	f	1087	4.6
1X	6	1	GLUCON	f	1087	5.5
1X	12	1	GLUCON	f	1087	5.8
1X	15	1	GLUCON	f	1087	6.4
1Z	3	1	GALSE	m	890	3.1
1Z	6	1	GALSE	m	890	2.5
1Z	12	1	GALSE	m	890	3.8
1Z	15	1	GALSE	m	890	5.9
2A	3	2	GALSE	m	932	2.3
2A	6	2	GALSE	m	932	2.6
2A	12	2	GALSE	m	932	3
2A	15	2	GALSE	m	932	5
2Å	3	2	GALSE	f	1012	2.8
2Å	6	2	GALSE	f	1012	2.6
2Å	12	2	GALSE	f	1012	3.2
2Å	15	2	GALSE	f	1012	3
2Æ	3	2	GALSE	m	669	2.7
2Æ	6	2	GALSE	m	669	2
2Æ	12	2	GALSE	m	669	2.9
2Æ	15	2	GALSE	m	669	2.8
2Alpha	3	2	GALSE	f	945	1.7
2Alpha	6	2	GALSE	f	945	2
2Alpha	12	2	GALSE	f	945	3.4
2Alpha	15	2	GALSE	f	945	3.9
2C	3	2	GALSE	m	972	2.2
2C	6	2	GALSE	m	972	3.3
2C	12	2	GALSE	m	972	3.5
2C	15	2	GALSE	m	972	5.1
2E	3	2	GLUCON	f	992	8.4
2E	6	2	GLUCON	f	992	5.9
2E	12	2	GLUCON	f	992	11.7
2E	15	2	GLUCON	f	992	6.9
2F	3	2	GLUSE	f	539	5.9
2F	6	2	GLUSE	f	539	4.8
2F	12	2	GLUSE	f	539	5.1
2F	15	2	GLUSE	f	539	6.1
2G	3	2	GLUSE	m	942	4.6
2G	6	2	GLUSE	m	942	7.2
2G	12	2	GLUSE	m	942	5.4
2G	15	2	GLUSE	m	942	6.3
2J	3	2	GLUCON	m	755	4.7
2J	6	2	GLUCON	m	755	5.5
2J	12	2	GLUCON	m	755	6.2
2J	15	2	GLUCON	m	755	5.1
2Q	3	2	GLUSE	m	1101	3.4
2Q	6	2	GLUSE	m	1101	5.1
2Q	12	2	GLUSE	m	1101	6.9
2Q	15	2	GLUSE	m	1101	10.4
2R	3	2	GLUSE	f	993	5.9
2R	6	2	GLUSE	f	993	7.8
2R	12	2	GLUSE	f	993	9.8
2R	15	2	GLUSE	f	993	11.8
2T	3	2	GLUSE	m	962	4.7
2T	6	2	GLUSE	m	962	8.4
2T	12	2	GLUSE	m	962	8.6
2T	15	2	GLUSE	m	962	22.4
2U	3	2	GLUCON	m	767	7.2
2U	6	2	GLUCON	m	767	7.3
2U	12	2	GLUCON	m	767	7.4
2U	15	2	GLUCON	m	767	6.3
2V	3	2	GALSE	f	1034	2.2
2V	6	2	GALSE	f	1034	2.1
2V	12	2	GALSE	f	1034	4
2V	15	2	GALSE	f	1034	3.2
2Y	3	2	GALCON	m	851	2.3
2Y	6	2	GALCON	m	851	2.2
2Y	12	2	GALCON	m	851	3.2
2Y	15	2	GALCON	m	851	3.3
2Z	3	2	GALCON	f	887	2.9
2Z	6	2	GALCON	f	887	2.4
2Z	12	2	GALCON	f	887	4.4
2Z	15	2	GALCON	f	887	4.2
3D	3	3	GLUSE	m	1009	15.4
3D	6	3	GLUSE	m	1009	6.6
3D	12	3	GLUSE	m	1009	6.1
3D	15	3	GLUSE	m	1009	5.8
3F	3	3	GLUSE	f	962	5.9
3F	6	3	GLUSE	f	962	4.5
3F	12	3	GLUSE	f	962	3.7
3F	15	3	GLUSE	f	962	4.6
3G	3	3	GLUSE	m	1045	13.3
3G	6	3	GLUSE	m	1045	9.8
3G	12	3	GLUSE	m	1045	10.5
3G	15	3	GLUSE	m	1045	7.5
3I	3	3	GALSE	m	1123	2.2
3I	6	3	GALSE	m	1123	3.2
3I	12	3	GALSE	m	1123	4
3I	15	3	GALSE	m	1123	3.5
3Q	3	3	GLUSE	f	881	22
3Q	6	3	GLUSE	f	881	6.3
3Q	12	3	GLUSE	f	881	4.4
3Q	15	3	GLUSE	f	881	4.6
3R	3	3	GALSE	f	694
3R	6	3	GALSE	f	694
3R	15	3	GALSE	f	694	2.6
3T	3	3	GLUSE	f	900	8.6
3T	6	3	GLUSE	f	900	5.7
3T	12	3	GLUSE	f	900	15.2
3T	15	3	GLUSE	f	900	13.9
3U	3	3	GALSE	f	1088	2.3
3U	6	3	GALSE	f	1088	2
3U	12	3	GALSE	f	1088	2.3
3U	15	3	GALSE	f	1088	2.5
3V	3	3	GALSE	f	1237	2.7
3V	6	3	GALSE	f	1237	1.6
3V	12	3	GALSE	f	1237	2
3V	15	3	GALSE	f	1237	3
