# Supplementary material for: Harnessing the glycolysis-TCA cycle axis to boost host defense against neonatal infection
Source: EMBO Mol Med. 2026 Jun 8;18(7):2896–919. doi: 10.1038/s44321-026-00463-z (PMC13365532; doi:10.1038/s44321-026-00463-z)
Supplement: Supplementary file 11 — Source data Fig. 2 [file 44321_2026_463_MOESM11_ESM.zip › Figure 2/Figure 2C/rawdata.xlsx]

## Sheet: Sheet1
Group	4_hours	6_hours
GLU 10mM	1.15025	0.752995
	1.81059	0.757951
	0.955635	0.7505
	0.983871	0.985726
	1.60433	0.970684
	1.24859	1.10454
GAL 10mM	1.27133	0.917855
	2.03501	0.716873
	0.99694	0.614885
	1.02964	0.890563
	1.26463	1.70521
	1.24296	1.07692
GLU 50mM	1.36434	0.996007
	1.97307	0.675353
	1.32738	0.730769
	0.942459	0.920698
	1.38422	1.34365
	1.49366	1.10848
GAL 50mM	1.20143	0.900171
	1.78007	0.661219
	1.30648	0.542957
	0.984307	0.680148
	1.32316	0.982085
	1.50986	1.38856
