# Supplementary material for: Harnessing the glycolysis-TCA cycle axis to boost host defense against neonatal infection
Source: EMBO Mol Med. 2026 Jun 8;18(7):2896–919. doi: 10.1038/s44321-026-00463-z (PMC13365532; doi:10.1038/s44321-026-00463-z)
Supplement: Supplementary file 11 — Source data Fig. 2 [file 44321_2026_463_MOESM11_ESM.zip › Figure 2/Figure 2M/rawdata.xlsx]

## Sheet: Sheet 1
EntrezID	ENSEMBL_ID	Species	Gene.Name	Gene.symbol	baseMean_group1	baseMean_group2	baseMean_group3	baseMean_group4	foldChange_group1_group2	log2FoldChange_group1_group2	lfcSE_group1_group2	PValue_group1_group2	FDR_group1_group2	falsePos_group1_group2	foldChange_group3_group4	log2FoldChange_group3_group4	lfcSE_group3_group4	PValue_group3_group4	FDR_group3_group4	falsePos_group3_group4	C117	C120	C123	C144	C148	C150	C118	C121	C145	C147	C102	C104	C105	C106	C109	C111	C126	C127	C132	C135	C138	C152	C153	C160	C163	C167	C101	C103	C107
100738344	ENSSSCG00000026149	Sus scrofa	pyruvate kinase L/R(PKLR)	PKLR	1086.66	381.581	5392.15	1396.58	2.33402	1.22282	0.237039	1.58332e-09	5.29778e-06	0.0633138	1.65518	0.726986	0.609166	1.56012e-05	0.00966262	115.478	993.9	619.7	784.3	1814.6	1590.4	2576.6	5653.2	6370.5	3447.8	6097.1	876.3	289.1	561.2	611.5	265.1	503.4	325.5	255.2	188.7	195.3	340.4	291.1	325.4	695.5	284.2	97.4	557.7	404.8	1565.6
100625192	ENSSSCG00000028672	Sus scrofa	glucokinase regulator(GCKR)	GCKR	3863.9	1591.78	7941.57	4277.57	2.14178	1.09881	0.198577	6.84843e-10	5.29778e-06	0.0578464	1.19743	0.259947	0.209499	0.0186572	0.176657	1928.91	4862.3	4858.1	4071.2	3495.9	5051.4	3326.5	8196.5	8620.9	7615.7	7333.2	2723.4	1785.1	2669.5	1879.4	878.1	2780.1	1251.8	1674.7	545.9	631.3	879.6	2111.2	851.8	2096.8	1488.2	1221.6	2989.6	2745.7	5124.3
100520121	ENSSSCG00000013087	Sus scrofa	triokinase and FMN cyclase(TKFC)	TKFC	2203.57	947.913	9426.83	1678.7	2.08219	1.0581	0.216028	1.67439e-08	4.482e-05	0.345786	4.88222	2.28754	0.446794	1.61587e-09	1.70134e-05	0.131259	1663.9	1259.4	1265.6	1935.6	1959.1	1988.6	7563.8	9817.3	6965.3	13360.9	2521.6	969	1993	1164.3	880.8	1518.5	471.7	562.6	582	435.1	486.7	895.3	433.5	999	628.5	625	1866.8	1765.9	5524.3
100158218	ENSSSCG00000010664	Sus scrofa	enolase 4(ENO4)	ENO4	222.431	78.4813	678.8	147.317	2.01477	1.01062	0.409779	3.11457e-06	0.00286024	12.1417	1.35654	0.439935	0.520295	0.000177501	0.0287524	122.054	106.4	150.2	126.2	174.9	142	184.2	209.3	309.7	518.4	1677.8	431.8	40.8	94.3	119.8	50.1	134.4	34.4	35.4	19.1	35.8	22.1	126.5	17.2	52	25	17	360.3	341.4	468.5
100521423	ENSSSCG00000005627	Sus scrofa	adenylate kinase 1(AK1)	AK1	88.2812	38.5	183.1	135.217	1.941	0.956803	0.238909	3.70759e-07	0.00062028	5.03233	1.08082	0.112121	0.208418	0.287093	0.59803	4851.81	163.4	194.8	132.7	86.5	187.7	46.2	178.6	243.9	122.5	187.4	38.1	28.8	49.9	39.2	24.6	70.7	25.8	65.2	32.1	23.2	40.5	49.1	21.2	46.8	40	20.8	44.4	39.9	61.6
100511410	ENSSSCG00000011521	Sus scrofa	PDZ domain containing ring finger 3(PDZRN3)	PDZRN3	168.387	70.7313	568.25	222.017	1.87061	0.903507	0.320696	3.75123e-06	0.0031379	15.1341	1.20425	0.268137	0.233986	0.00695322	0.112805	544.059	287.2	220.7	173.5	206.5	276.3	167.9	674	912.8	283.8	402.4	32.5	134.5	142	70.2	124.8	48.3	31.9	56.8	9	91.8	59.8	106.8	12.1	99.8	65.1	46.3	60.5	109.1	197.2
397038	ENSSSCG00000031174	Sus scrofa	fructose-bisphosphatase 1(FBP1)	FBP1	4385.76	1882.17	13197.4	5801.35	1.86407	0.898452	0.305906	3.20559e-06	0.00286024	0.875235	1.18778	0.248272	0.226776	0.0126811	0.150529	46.062	5743.1	6787.8	6140.6	4926	5240.2	5970.4	12234.8	15479.4	11298.9	13776.4	6047.9	1618.5	970.4	1749.3	750.6	1631.7	1904.1	2726.3	728.5	1681.3	1798.7	1094.3	1066	3530.4	2155.8	660.9	2390	2157.8	5668.1
397049	ENSSSCG00000004041	Sus scrofa	solute carrier family 22 member 1(SLC22A1)	SLC22A1	2167.67	938.75	7909.05	3220.72	1.83938	0.879222	0.313309	4.17387e-06	0.00328606	1.03511	1.20919	0.274039	0.233324	0.00640792	0.109041	34.348	2228.6	3781.8	1664.6	3994.3	4066.1	3588.9	6115.9	7268	6161.6	12090.7	2527.2	382	982.6	739.3	308.8	841.8	1393.1	1290.9	794.8	833.4	1212.6	1172.9	791.2	787	511.4	451	1381.9	1985.3	3602.5
100155425	ENSSSCG00000005199	Sus scrofa	glycine decarboxylase(GLDC)	GLDC	2990.69	1567.26	6360.12	4276.93	1.81435	0.859455	0.150344	9.4318e-10	5.29778e-06	0.016688	1.18135	0.240437	0.184956	0.0438705	0.257476	811.051	4140	3329.9	3340.7	4506.9	4755.7	5588.4	7070.3	4927.5	6725.5	6717.2	1485.9	2074.2	2646.2	1745.8	2579.6	2287.3	934.9	1055.3	1198.1	1168.9	1058	1333.8	741.7	1946.1	1538.3	1282.1	1990.2	3061.3	2882
397639	ENSSSCG00000010853	Sus scrofa	epoxide hydrolase 1(EPHX1)	EPHX1	5950.2	2683.26	8737.1	3480.67	1.70427	0.76915	0.311324	9.62913e-06	0.00644382	4.76842	1.29445	0.372337	0.266438	0.000744068	0.0460841	34.1022	3083.3	987.1	1679.3	5543.4	2217.9	7373	12035.1	8557.9	8038	6317.4	1801.9	3052.9	2289.1	2086.7	3261.9	4191.3	1336.6	695.8	1109.8	1816.6	2134.5	3250.9	1726.8	6615.8	4471.7	3089.8	2808.2	3206.8	3212.1
100512595	ENSSSCG00000030033	Sus scrofa	acyl-CoA synthetase medium-chain family member 4(ACSM4)	ACSM4	1917.21	672.9	8607.85	5935.82	1.67394	0.743252	0.475476	2.69982e-05	0.0164247	85.9014	1.05431	0.0763023	0.226885	0.341528	0.648907	3393.78	7382.9	4123.4	5259.4	3730.8	6638	8480.4	14096.4	5964.5	7254.2	7116.3	931.3	224.2	401.5	69.1	127.5	437.4	793.6	1358	391.4	1065.4	1034.1	427.4	303.1	2097.8	979.8	124.8	1863.1	829.6	783.5
100155945	ENSSSCG00000010093	Sus scrofa	serpin family D member 1(SERPIND1)	SERPIND1	10398.9	5210.02	32625.7	19142.7	1.6548	0.726658	0.282389	8.58329e-06	0.00638215	21.3738	1.16015	0.214305	0.209435	0.0471794	0.265389	888.788	19452	18100.3	18160.3	18943.1	18045.3	22154.9	39333.1	33930.2	25225.8	32013.5	7293.8	4138	6651.1	6419	3032.4	6374.8	4915.2	5957.3	3108.8	1977.1	4361.9	5101.7	2830.2	12038.2	7044.9	2116	4884.8	3709	13422.3
100154810	ENSSSCG00000010723	Sus scrofa	acyl-CoA dehydrogenase short/branched chain(ACADSB)	ACADSB	8743.24	5023.3	9836.65	7828.57	1.60711	0.684468	0.190944	8.70623e-07	0.00129471	3.81552	1.10367	0.142303	0.18689	0.226952	0.539895	1591.07	6057.3	6477.9	6975.3	9195.9	8671	9594	12548.7	8542.6	9923.3	8332	6409.1	5683.7	4466.2	3636.7	3752.9	5215.9	4389.4	6034.6	2990.4	4186.3	3802.5	4169.5	3540.6	8812.4	9324.8	3957.8	4928	4459.9	8220
396759	ENSSSCG00000009667	Sus scrofa	gulonolactone (L-) oxidase(GULO)	GULO	1763.39	697.969	14409.9	10322.3	1.57847	0.658524	0.460332	4.90963e-05	0.0226588	2.85501	1.046	0.0648805	0.225114	0.433514	0.723182	91.1209	11831.3	10177.5	6271.7	9654.6	9220.6	14777.9	16347	13451.3	17786.8	10054.4	2538.5	537.4	836.2	374.3	1251.6	510.5	298.5	1050.6	200.7	412.8	399.3	384.4	144.5	1304.7	610.5	313	683.6	605.5	552
100620195	ENSSSCG00000024296	Sus scrofa	NFKB inhibitor interacting Ras like 1(NKIRAS1)	NKIRAS1	118.456	69.35	231	201.783	1.57324	0.653739	0.201386	1.74099e-06	0.0021183	20.6069	1.05664	0.0794899	0.183461	0.501807	0.765841	7450.1	279.4	189	180.8	161.7	223.7	176.1	263.1	200.7	266.9	193.3	19.8	84.9	88.7	43.8	78.3	95.5	46.7	94.1	34.1	28	64.4	79.8	74.8	100.8	103.1	72.8	103.6	127.9	120.5
100516042	ENSSSCG00000025881	Sus scrofa	pyruvate dehydrogenase E1 subunit beta(PDHB)	PDHB	4896.34	3004.11	7758.6	4181.83	1.55737	0.639108	0.154922	1.43683e-07	0.000274722	1.75492	1.35651	0.439896	0.183438	0.000362838	0.0367013	234.448	3990.2	4203.2	3147.6	4695.1	4077.7	4977.2	7572.4	8324.8	7450.7	7686.5	4312.2	3114.5	4570.5	5147.6	2547.8	5076.8	1889.4	1822.8	2027	1997.4	1855.7	4072.5	1701.6	3113.5	2637.2	2179.3	4494.9	4475.2	6944.7
110259345	ENSSSCG00000036965	Sus scrofa	angiopoietin like 8(ANGPTL8)	ANGPTL8	2051.8	771.6	1974.88	2979.4	1.54174	0.624557	0.455622	6.2022e-05	0.0244148	319.98	0.943967	-0.0831916	0.225195	0.319279	0.629295	8247.54	3351.1	3896.8	2758.4	4124.5	2538.9	1206.7	2331.2	2360.3	2084.7	1123.3	64.9	741.6	826.3	776.2	727.8	1298.1	234.6	2232.6	463.6	306.5	260.4	887.9	626.5	1245.4	811.7	841.5	1077.2	1433.8	2030
100514231	ENSSSCG00000006821	Sus scrofa	glutathione S-transferase mu 3(GSTM3)	GSTM3	518.181	263.113	434.925	268.867	1.49502	0.580162	0.337437	5.42781e-05	0.0227018	131.103	1.12428	0.168997	0.211868	0.104144	0.382881	2211.14	333.6	138.5	315.2	349.9	307.4	168.6	274.6	634.6	513.3	317.2	187.7	211.4	149.7	401.9	249.6	246.4	110.6	76.4	638.2	225.3	201.5	380.7	292	308.8	344.3	185.3	709.5	261.7	745.2
100153961	ENSSSCG00000010523	Sus scrofa	4-hydroxy-2-oxoglutarate aldolase 1(HOGA1)	HOGA1	336.625	173.613	1110.42	476.4	1.48808	0.573452	0.3119	4.31524e-05	0.0226588	59.2075	1.27612	0.351758	0.228314	0.00177546	0.0671746	175.527	583	370.9	605.1	375.3	431.9	492.2	1471.9	866	1104.3	999.5	183.4	197.8	221.8	119.8	149.4	225.2	129	136	110.4	177.9	110.4	170.7	57.6	348.3	265.2	174.9	169	152.5	208.2
397326	ENSSSCG00000039556	Sus scrofa	potassium voltage-gated channel subfamily Q member 1(KCNQ1)	KCNQ1	278.5	172.688	596.275	312.25	1.48419	0.569676	0.199226	3.09168e-06	0.00286024	1.46445	1.34144	0.423781	0.191204	0.000570603	0.0407679	20.8732	194.3	324	321.7	312.3	410.5	310.7	683.6	622.9	473.7	604.9	143.9	222.6	171.9	206.1	196.8	238.2	201.5	187.2	214.7	150.8	173	180.5	140.5	137.2	76.1	122	243.1	205.3	443.8
100517467	ENSSSCG00000000216	Sus scrofa	acid sensing ion channel subunit 1(ASIC1)	ASIC1	149	81.925	368.1	226.317	1.4545	0.540524	0.314524	5.89799e-05	0.0239208	163.953	1.15324	0.205694	0.20727	0.0592833	0.29835	2044.89	158.6	137.3	196.3	344.8	215	305.9	382.1	457.3	375.4	257.6	175	56.9	82.1	89.8	31	67.2	56.5	139.7	66.2	46.4	81	110.5	85.9	109.2	51	62.4	88.8	78.6	200
100154890	ENSSSCG00000002436	Sus scrofa	tetratricopeptide repeat domain 7B(TTC7B)	TTC7B	1098.82	741.138	909.875	678.367	1.44048	0.526549	0.108437	1.53519e-09	5.29778e-06	0.015745	1.21115	0.276378	0.139875	0.0149137	0.159095	472.83	658.4	659.6	504.9	855.4	669.2	722.7	1019.6	936.2	801.5	882.2	632.2	792.9	905	794.6	847.1	1168.4	598.3	546.7	752.6	667.1	605.4	723.4	804.3	779.7	665.6	574.9	837.8	1053.7	1360.2
100517000	ENSSSCG00000017926	Sus scrofa	solute carrier family 16 member 13(SLC16A13)	SLC16A13	1159.9	699.587	3714.9	2016.87	1.43536	0.521409	0.2915	5.11692e-05	0.0227018	152.011	1.21015	0.275189	0.206925	0.0146146	0.157338	1053.54	1972.4	2834.6	1930.1	1911.2	1991.2	1461.7	3474.7	4646.7	2562	4176.2	1095	1316.6	1503.9	773.9	785.2	1162.5	410.3	564.4	416.4	256.2	376.3	641.1	333.4	724.6	455.4	378.2	739.1	953.9	1573.9
733693	ENSSSCG00000027796	Sus scrofa	solute carrier family 22 member 7(SLC22A7)	SLC22A7	20866.7	12014.1	63766.7	24755.5	1.43034	0.516357	0.354326	0.000105937	0.0354466	43.8474	1.24324	0.314107	0.238722	0.00282593	0.0812958	100.563	24225.3	30524.4	22850.4	28056.6	28887.5	13988.6	56817.8	89041.4	43921.1	65286.6	32844.1	16742.8	28599.7	19672.8	7424.7	26487.3	7090.8	8678.9	3405.8	2274.9	4084	11244.9	6516.3	10182.6	3034.5	3940.8	18064.8	14170.7	30447.2
100511318	ENSSSCG00000026453	Sus scrofa	acyl-CoA synthetase medium chain family member 5(ACSM5)	ACSM5	196.338	112.494	403.975	191.583	1.41649	0.502318	0.32095	8.94547e-05	0.0323584	154.738	1.22085	0.287889	0.216317	0.00844469	0.1234	590.099	186.6	84.5	119.7	198.3	213	347.4	419.6	343.9	478.8	373.6	201.8	169	291.7	110.6	132.1	149.7	94.6	118.3	27.1	54.1	73.6	78.6	69.7	99.8	97.1	32.1	171.5	185.4	254.8
100156419	ENSSSCG00000001804	Sus scrofa	homer scaffold protein 2(HOMER2)	HOMER2	677.95	446.781	582.55	480.95	1.40145	0.48692	0.174987	2.2626e-06	0.00252355	8.90561	1.10383	0.142518	0.166736	0.23454	0.548549	1935.83	582	507.1	468.3	305.1	372.6	650.6	773.9	552.7	483.2	520.4	307.6	484.5	464.7	415.7	554.7	377.3	541.8	296.2	440.5	387.7	451.7	364.8	408.2	675.7	628.5	348.9	488.6	550.3	786.2
100736928	ENSSSCG00000003541	Sus scrofa	sperm tail PG-rich repeat containing 1(STPG1)	STPG1	7.58125	1.5375	5.275	1.98333	1.39424	0.479484	0.587758	1.95566e-05	0.0124641	146.017	1.05802	0.0813629	0.239889	0.147798			1	1.2	3.3	1	0	5.4	5.8	7.2	2.2	5.9	0	0.8	0	0	0	1.2	2.5	0	4	0	1.8	1.2	0	6.2	5	1.9	6.2	1.2	1.4
100511084	ENSSSCG00000002868	Sus scrofa	peptidase D(PEPD)	PEPD	3062.04	2160.56	4434.25	2933.37	1.35771	0.441181	0.115825	2.32191e-08	5.1794e-05	0.24338	1.33035	0.411801	0.138036	0.000258206	0.0333298	156.617	2361	2542.3	2804.8	3351.5	2999.9	3540.7	4548.1	3959	4918.7	4311.2	2628.8	1846	1995.2	2052.1	2062.3	2497.1	1878.3	2068.7	2164.5	1923	2308.4	2550.8	2441.2	2368.1	1977.6	1806.8	3327.7	1734.2	3932.6
100155341	ENSSSCG00000001882	Sus scrofa	nei like DNA glycosylase 1(NEIL1)	NEIL1	155.425	74.2938	705	364.367	1.35517	0.438473	0.364575	0.000219797	0.0534866	166.932	1.14032	0.189436	0.219528	0.0538043	0.28535	890.577	390.6	327.5	470.7	358	448.4	191	767.1	523	828.6	701.3	59.3	111.3	103.1	32.2	37.3	96.7	34.4	120.2	52.2	15.5	62.6	98.3	47.5	139.3	122.1	56.7	64.2	82.1	87.7
100134962	ENSSSCG00000039244	Sus scrofa	phytanoyl-CoA 2-hydroxylase(PHYH)	PHYH	763.675	419.387	2991.7	2096	1.35356	0.43676	0.306864	0.000147182	0.0413462	66.3193	1.10793	0.147861	0.205814	0.171927	0.479021	768.349	2597	1259.4	1699.6	2487.9	2561.2	1970.9	3424.7	2534	3679.5	2328.6	733.8	454.9	351.6	267.2	249.6	439.8	340.3	746.1	294	344.2	403	399.1	301.1	613.3	438.4	333.8	345.5	227.6	394.5
100518427	ENSSSCG00000000368	Sus scrofa	matrix metallopeptidase 19(MMP19)	MMP19	420.875	232.706	589.875	234.483	1.32856	0.409859	0.312042	0.000207854	0.0520294	372.374	1.3207	0.401297	0.261402	0.000483857	0.0402286	287.916	169.2	136.2	197.1	221.7	228.6	454.1	711.4	541.9	455.4	650.8	145.3	200.2	241.8	190	231.4	306.5	124.1	44.7	152.5	151.8	195	184.2	158.6	547.9	637.5	211.8	165.3	206.5	360.2
100620331	ENSSSCG00000023483	Sus scrofa	plexin A3(PLXNA3)	PLXNA3	121.412	71.0938	200.9	209.167	1.32736	0.408564	0.286456	0.000158922	0.0434085	423.624	0.986327	-0.0198622	0.199421	0.858426	0.94606	9232.6	203	140.8	295.6	300.1	196.5	119	218.9	219.6	167.2	197.9	40.9	55.3	143.1	38	81.1	93.1	43	138.8	78.3	61.9	57	36.8	99	63.4	53	54.8	66.6	92.7	200
100623963	ENSSSCG00000033394	Sus scrofa	von Willebrand factor A domain containing 3B(VWA3B)	VWA3B	49.0438	19.0813	224.725	119.267	1.32631	0.407414	0.428613	0.00025918	0.0577173	613.65	1.08672	0.119983	0.228112	0.141667			76.4	136.2	70	120	73	240	224.7	157.5	219.2	297.5	53.6	20.8	20	6.9	15.5	24.8	3.7	16.8	12	27.1	14.7	11.1	6.1	23.9	36	12.3	9.9	21.1	28.8
100624241	ENSSSCG00000021227	Sus scrofa	homogentisate 1,2-dioxygenase(HGD)	HGD	3468.22	1890.57	6911.93	6328.27	1.31718	0.397453	0.308318	0.000230656	0.0541597	579.184	1.02212	0.0315685	0.206672	0.765662	0.9056	9684.49	6226.5	5305.3	7253.8	6383.5	6546.6	6253.9	7760.6	5266.9	8044.6	6575.6	3246.9	2489.9	1663.6	1088.3	1487.5	1859.3	1151.1	2152.5	1066.7	1626.2	1737.9	1174.1	1184.2	2598.9	2477.1	3244.9	844	1734.2	1953.3
396857	ENSSSCG00000022009	Sus scrofa	dopa decarboxylase(DDC)	DDC	3287.59	2318.43	2697.93	1972.37	1.31711	0.397381	0.144203	1.52281e-06	0.00203814	0.348521	1.21144	0.276722	0.151426	0.0185089	0.176207	30.1315	1646.5	1983.6	1918.7	2340.4	1895.9	2049.1	2312.9	2606.9	2809.9	3062	3032.4	2906.3	2473.2	3088.6	3005	2767.1	2127.7	2460.8	1605.6	2141.5	1655.1	2049.8	1402.5	2264.2	2466.1	1648.9	2638	2974.5	4002.5
100152724	ENSSSCG00000006624	Sus scrofa	selenium binding protein 1(SELENBP1)	SELENBP1	39.2437	21.3625	166	108.333	1.30792	0.387275	0.328056	0.000299681	0.0598647	128.709	1.11614	0.158512	0.209512	0.133378			118	149.1	116.5	71.2	97.3	97.9	138.3	236.7	117.3	171.7	36.7	23.2	14.4	27.6	16.4	33	30.7	20.5	9	21.3	28.5	12.3	20.2	16.6	3	28.4	21	14.1	38.4
110255291	ENSSSCG00000013057	Sus scrofa	solute carrier family 22 member 9-like(LOC110255291)	LOC110255291	688.581	330.069	3159.25	3281.45	1.30332	0.382196	0.36699	0.00035948	0.0668233	856.808	0.99611	-0.00562334	0.218897	0.9512	0.98381	12614.4	3496.1	2872.2	3558.9	3500	2951.3	3310.2	4345.5	2660.9	3395	2235.6	359.8	269.9	140.9	102.5	241.4	253.5	136.4	769.3	122.4	759.9	308.2	156	231.4	669.5	476.4	283.6	134.5	167.8	190.4
100154771	ENSSSCG00000035243	Sus scrofa	RAB27B, member RAS oncogene family(RAB27B)	RAB27B	918.406	482.275	530.725	318.9	1.28973	0.36707	0.342124	0.000392602	0.0682414	199.674	1.10982	0.150321	0.218093	0.121035	0.408377	1194.91	131.5	187.8	307.8	425.2	272.4	588.7	707.6	487.9	574.1	353.3	773.3	565.4	448.1	427.2	181.3	767.5	106.9	152.8	231.8	803.4	240.1	459.3	165.7	501.1	1190	702.5	551.5	776.8	1078
100626712	ENSSSCG00000026387	Sus scrofa	receptor accessory protein 6(REEP6)	REEP6	309.369	177.125	748.1	529.25	1.28436	0.361045	0.303291	0.000338023	0.0655667	738.806	1.09214	0.12716	0.208515	0.228391	0.541241	6098.7	663.3	382.6	350.2	608.2	460.1	711.1	709.5	541.9	613.7	1127.3	241.3	84.1	123.1	200.4	104.8	121.4	223.6	250.6	133.5	110.2	244.7	250.5	190	224.5	228.2	103.1	166.6	201.8	461.6
100623616	ENSSSCG00000031367	Sus scrofa	arylacetamide deacetylase-like(LOC100623616)	LOC100623616	13.3125	3.53125	135.75	146.333	1.27826	0.354177	0.477633	0.000143656	0.0413462	436.492	0.991359	-0.0125202	0.23235	0.8488			282.3	83.3	131.9	102.7	195.5	82.3	223.7	24.3	123.9	171.1	0	0.8	0	2.3	1.8	1.2	1.2	27.9	1	4.8	2.8	0	3	1	3	5.7	12.3	7	8.2
397492	ENSSSCG00000015894	Sus scrofa	dipeptidyl peptidase 4(DPP4)	DPP4	987.956	555.644	2826.18	2051.23	1.27799	0.35388	0.295279	0.000345305	0.0660223	41.264	1.09066	0.125203	0.207404	0.239596	0.554197	346.373	2651.1	1502.4	1650	1723	1676	3104.9	3676.3	2091.1	3084.8	2452.5	1260.1	277.1	280.6	608	307.9	376.1	636.4	609.1	500.7	730.9	765.5	590.7	463.8	754.7	439.4	289.3	544.1	637.1	1067
397029	ENSSSCG00000012536	Sus scrofa	proteolipid protein 1(PLP1)	PLP1	8495.89	5116.93	13121.1	5604.53	1.27127	0.346267	0.265473	0.000278637	0.0582699	17.4227	1.32917	0.410529	0.23418	0.00052191	0.0403633	12.0686	6696.4	4328.8	4931.2	5689.8	6031	5950	15514.5	15895.2	11349.5	9725.4	12298.9	4819.6	6623.4	5246.7	4555.4	5447	3920.1	2598.7	2511.7	3119.9	3692.1	4772.6	2535.2	9690.8	7156	2882.8	5372.2	5680.2	9537.7
100515954	ENSSSCG00000021259	Sus scrofa	cytidine deaminase(CDA)	CDA	67.125	35.2125	97.575	74.4	1.26968	0.344469	0.334448	0.000480085	0.0764936	486.499	1.0578	0.0810636	0.215353	0.405856			75.4	45.8	101.8	104.8	98.2	20.4	96	89.1	68.2	137	35.3	37.6	61	24.2	14.6	58.9	25.8	20.5	20.1	12.6	33.1	72.5	15.2	78	19	35	58	43.4	119.2
100153650	ENSSSCG00000040013	Sus scrofa	microtubule associated scaffold protein 1(MTUS1)	MTUS1	7335.66	3697.75	1755	1170.63	1.24737	0.31889	0.34352	0.000619215	0.0862079	215.433	1.07398	0.102966	0.221101	0.256604	0.571082	1427.13	973.6	846.3	1456.1	1152.4	1333.6	1261.8	1645.6	2993.1	1143.9	1237.4	8251.9	1358.3	1696.9	2517.4	642.2	1858.1	6529.4	2549.3	4383.2	3164.4	8005.2	4056.5	2306.8	1652.9	6788.7	3402.8	8153.3	13201.5	7315.9
100513030	ENSSSCG00000039494	Sus scrofa	NADH:ubiquinone oxidoreductase subunit C2(NDUFC2)	NDUFC2	1646.79	1132.29	2086	1778.17	1.2439	0.314872	0.181793	9.38321e-05	0.0330487	177.703	1.0803	0.111438	0.173465	0.352502	0.659047	3543.7	1905.7	1642.1	1996.9	1942.7	1823.9	1357.7	2294.7	2176.6	2196.9	1675.8	856.5	1619.3	1182.3	937.4	892.7	1299.3	868.5	1383.2	757.6	696.1	948.6	1281	865.9	1972.1	1601.3	954.9	1277	1114.7	1678
100513229	ENSSSCG00000017226	Sus scrofa	fatty acid desaturase 6(FADS6)	FADS6	900.481	486.9	3335.32	2525.6	1.2357	0.305328	0.302346	0.000660563	0.0862079	469.488	1.06623	0.092522	0.213408	0.354856	0.660821	3598.83	3196.4	2787.6	2871.6	2581.5	1916.3	1800.2	5454.4	3102	2189.5	2595.4	596.9	305.9	332.7	276.4	402.6	450.4	583.5	1063.7	300	365.5	441.6	339	340.5	907.5	764.6	319.6	297.4	282.8	437
100516976	ENSSSCG00000034192	Sus scrofa	G protein subunit alpha o1(GNAO1)	GNAO1	135.188	64.8063	157.95	69.5833	1.23135	0.300246	0.341144	0.000729896	0.0902743	603.574	1.13532	0.183101	0.227663	0.0417418	0.251862	1683.95	47.4	64.6	30.1	39.7	60.3	175.4	152.7	270.1	54.3	154.7	40.9	65.7	189.7	50.7	45.5	115.5	16	33.5	16.1	32.9	25.8	148.6	27.3	44.7	78.1	105.9	122.2	239.4	315
100152951	ENSSSCG00000002627	Sus scrofa	glutathione S-transferase alpha 4(GSTA4)	GSTA4	816.969	526.219	3144.32	2185.87	1.22798	0.29629	0.22744	0.000380051	0.0682414	152.588	1.13895	0.187699	0.194518	0.104382	0.382938	856.25	2669.5	2363.9	2166.3	1787.1	1694.5	2433.9	4122.7	3446.8	2875.1	2132.7	972.2	529.4	542.3	490.6	521.9	472.8	469.3	591.4	373.3	443.8	557.5	350	465.8	646.6	595.5	397.1	450.4	350.8	679.4
100127133	ENSSSCG00000014047	Sus scrofa	fibroblast growth factor receptor 4(FGFR4)	FGFR4	1024.66	593.269	3022.15	1842.53	1.21806	0.284588	0.270208	0.000729667	0.0902743	140.377	1.13986	0.188854	0.210402	0.0749983	0.332778	517.47	1920.2	1791.1	2115.8	1595.9	1742.2	1890	4144.8	3825.7	1866.2	2251.9	970.8	841.7	552.3	398.5	962.8	606	331.7	404.2	339.2	666.1	437	377	436.5	1289.1	548.5	330.9	362.8	333.2	654.7
503659	ENSSSCG00000011713	Sus scrofa	purinergic receptor P2Y12(P2RY12)	P2RY12	8.55625	3.24375	28.5	58.1333	1.21729	0.283678	0.393003	0.000533506	0.0820741	85.1929	0.910625	-0.135071	0.228785	0.101165			57	41.1	52.9	63.1	90.5	44.2	38.4	13.5	29.3	32.8	9.9	0.8	1.1	1.2	2.7	0	3.7	0	0	1.9	3.7	8.6	0	8.3	10	0	0	4.7	5.5
100517196	ENSSSCG00000015790	Sus scrofa	solute carrier family 25 member 4(SLC25A4)	SLC25A4	3244.4	1996.59	9458.8	7177.38	1.21719	0.28356	0.248413	0.000618411	0.0862079	583.369	1.08554	0.118413	0.202315	0.282528	0.594947	4026.01	6820.1	6461.5	6559.2	7960.1	7640.9	7622.5	8971.3	7958.4	9995.1	10910.4	3064.8	1833.2	2049.6	1554.7	1867.3	2881.5	1686.7	2754.2	1042.6	1840.8	1358	1219.5	1063	3921.2	2973.5	834.9	2498.5	2264.6	3125.8
100625920	ENSSSCG00000021255	Sus scrofa	adenosine deaminase(ADA)	ADA	163.95	108.125	346.575	384.083	1.21553	0.281583	0.210055	0.000390236	0.0682414	756.933	0.960996	-0.0573973	0.187419	0.624208	0.834405	9255.22	416.7	380.3	561.1	286.8	397.9	261.7	374.4	325.9	349.8	336.2	62.1	141.8	110.9	94.4	113.9	112	98.3	176	162.6	83.1	98.4	59	115.2	137.2	61.1	104	149.3	99.7	67.1
100513779	ENSSSCG00000028537	Sus scrofa	solute carrier family 22 member 9(LOC100513779)	LOC100513779	331.306	209.544	1035.5	1666.53	1.20861	0.273352	0.231927	0.000622107	0.0862079	486.299	0.850348	-0.233875	0.200769	0.0399147	0.246784	1392.11	1884.4	2102.2	2046.6	1280.6	1650.7	1034.7	1323	715.6	891.6	1211.8	104.4	257.1	165.3	96.7	179.4	291.2	94.6	345.6	147.5	302.6	208.8	217.4	134.4	258.9	230.2	318.6	109.8	192.4	237
493772	ENSSSCG00000026852	Sus scrofa	natriuretic peptide C(NPPC)	NPPC	17.725	4.56875	24.4	21.7833	1.20656	0.270906	0.431523	0.000207546	0.0520294	51.7692	1.00838	0.0120334	0.234895	0.837396			25.1	32.9	27.7	11.2	26.3	7.5	46.1	21.6	22.7	7.2	0	3.2	1.1	0	0.9	4.7	6.1	14.9	0	1	0.9	3.7	1	22.9	7	5.7	1.2	2.3	1.4
110260889	ENSSSCG00000035629	Sus scrofa	carbonic anhydrase 5A(CA5A)	CA5A	306.631	173.213	1106.42	784.117	1.20466	0.268629	0.27314	0.00093475	0.0963453	1275.13	1.08709	0.120473	0.211196	0.241951	0.555792	7355.9	978.5	633.8	820.9	812.7	726.6	732.2	1352.8	1021.7	1145.4	905.8	180.6	165.8	96.5	63.3	264.2	235.8	92.1	173.2	133.5	69.6	121.4	183	118.2	402.3	343.3	128.6	96.2	99.7	276.7
100513003	ENSSSCG00000013311	Sus scrofa	KIAA1549 like(KIAA1549L)	KIAA1549L	426.019	223.8	671	674.133	1.20187	0.265276	0.309924	0.00105067	0.0990289	531.29	1.00629	0.00904086	0.219277	0.921153	0.973128	5220.83	118.9	645.6	60.3	1154.4	712	1353.6	592.4	604.9	984	502.7	232.8	277.9	84.3	141.6	222.3	272.3	234.6	205.8	172.6	258.1	217.1	226	34.4	388.8	332.3	279.9	334.4	357.9	426
100516877	ENSSSCG00000011477	Sus scrofa	acyl-CoA oxidase 2(ACOX2)	ACOX2	2287.2	1439.54	8642.12	7126.73	1.20075	0.263937	0.230364	0.000729635	0.0902743	600.505	1.0624	0.0873296	0.19933	0.434588	0.724387	4818.62	6804.7	8935.7	7370.3	6045.8	6451.2	7152.7	9671.3	8404.9	7534.3	8958	2356.5	1681	1324.2	1144.7	1254.3	1662.4	1667.1	2121.8	730.5	1568.2	1276.1	835.1	1266.1	2131.1	1087.9	925.6	953.8	980.9	1908.1
100510957	ENSSSCG00000007858	Sus scrofa	acyl-CoA synthetase medium chain family member 2B(ACSM2B)	ACSM2B	1691.93	1012.12	5115.95	2576.88	1.19919	0.262065	0.270477	0.00101368	0.0969079	450.816	1.18213	0.24139	0.218454	0.0199907	0.181351	843.643	1983	3112.8	2900.9	2329.2	2162.4	2973	6031.5	5616.2	2713.1	6103	984.9	601.4	797.4	84.1	454.5	726.3	668.3	1481	808.8	1608.8	918.2	1061.1	1258	2676.9	1494.2	570.1	951.3	457.6	816.4
106508348	ENSSSCG00000036705	Sus scrofa	rabphilin 3A like (without C2 domains)(RPH3AL)	RPH3AL	272.025	180.225	474.8	231.2	1.19897	0.261796	0.205423	0.000560025	0.0838086	1065.88	1.31703	0.397284	0.206991	0.000970905	0.0531416	675.855	177.9	165.5	177.5	316.3	212.1	337.9	289	794.9	327	488.3	77.6	264.3	276.2	179.6	257.8	234.6	113	129.5	213.7	145	122.4	184.2	111.1	233.9	161.1	179.6	155.5	288.6	272.6
100154739	ENSSSCG00000010031	Sus scrofa	SFI1 centrin binding protein(SFI1)	SFI1	126.669	73.4562	1774.65	599.217	1.19614	0.258382	0.272177	0.00107569	0.0991635	288.268	1.33377	0.415512	0.300497	0.000310972	0.0348669	101.358	614.9	544.6	454.4	563.5	547.7	870.2	1530.4	1090.1	2670.5	1807.6	107.2	75.3	113.1	142.8	55.6	123.8	24.6	60.5	32.1	41.6	68.1	67.5	26.3	99.8	83.1	53.9	88.8	119.7	100
100514210	ENSSSCG00000012847	Sus scrofa	transaldolase 1(TALDO1)	TALDO1	9381.01	7096.46	9767.6	6473.13	1.19571	0.257867	0.10534	2.93688e-05	0.0170901	98.5584	1.31317	0.393059	0.14331	0.00062222	0.0428193	246.939	6190.7	6628.1	7378.4	6671.4	6277.1	5693.1	9424.5	10412.3	10124.9	9108.7	5218.1	7594.6	9403.8	8570.2	6819.9	9521.6	6460.6	8106.1	6962.1	3510.5	6287.5	7742.2	5962.6	8062.9	6834.7	6486	10572.9	8420	12669
100522330	ENSSSCG00000002032	Sus scrofa	solute carrier family 7 member 8(SLC7A8)	SLC7A8	75.2687	32.3	436.625	279.467	1.19301	0.254607	0.345419	0.000968694	0.0969079	815.19	1.05687	0.0797923	0.227595	0.313354	0.623687	5246.45	340.3	194.8	369.7	178	290.8	303.2	612.6	419.5	468.6	245.8	9.9	29.6	28.8	16.1	45.5	48.3	12.3	21.4	25.1	66.7	23.9	17.2	40.4	29.1	74.1	28.4	17.3	8.2	20.5
100522538	ENSSSCG00000013043	Sus scrofa	mono-ADP ribosylhydrolase 1(MACROD1)	MACROD1	581.625	370.038	1225.15	756.633	1.19273	0.254263	0.22526	0.000832823	0.0942516	798.876	1.16646	0.222141	0.202039	0.0489077	0.269607	2285.19	877.9	869.7	824.2	732.3	701.3	534.4	1147.3	1867.9	1085.2	800.2	414.9	345.2	391.5	480.2	250.5	370.2	598.3	562.6	259.9	217.5	354.2	384.4	307.2	486.5	295.2	202.3	534.3	397.8	735.6
110261008	ENSSSCG00000035706	Sus scrofa	very-long-chain 3-oxoacyl-CoA reductase-B-like(LOC110261008)	LOC110261008	260.9	98.15	3296.95	3212.32	1.19238	0.253848	0.355683	0.000876907	0.0942516	1249.87	1.00359	0.00517564	0.228547	0.944742	0.981081	13010.1	4804.3	3143.3	3723.4	3034.1	2098.2	2470.6	3685.9	4459.5	2596.5	2445.9	63.5	43.2	44.4	33.4	25.5	54.2	46.7	285.9	42.1	76.4	95.7	51.6	86.9	442.9	106.1	71.9	17.3	32.9	79.4
100520923	ENSSSCG00000009225	Sus scrofa	estradiol 17-beta-dehydrogenase 11(LOC100520923)	LOC100520923	6392.23	4530.01	9775.23	7574.45	1.19109	0.252278	0.159644	0.000307424	0.0605082	481.706	1.13085	0.17741	0.174338	0.139526	0.433312	3449.6	7330.6	7461.5	5589.2	8681.2	7484.3	8899.9	10356.8	9542.7	9463.5	9737.9	7488.6	4331.9	3682.1	3458.2	3313.8	4922.3	3286.2	4403.7	2744.5	8604.7	3728	4687.8	3249.6	5223.8	5714.8	3640.1	5454.8	5912.6	8610.3
100515259	ENSSSCG00000008522	Sus scrofa	xanthine dehydrogenase(XDH)	XDH	39.5312	19.0813	214.225	243.267	1.19075	0.251868	0.319851	0.0011591	0.105533	645.864	0.981162	-0.0274371	0.22148	0.755445	0.898868	5501.07	209.8	154.9	171.8	214.6	336.6	371.9	353.3	110.7	261.8	131.1	21.2	16.8	4.4	10.4	36.4	16.5	4.9	48.4	10	48.3	15.6	12.3	23.2	15.6	10	11.3	49.4	8.2	38.4
100521576	ENSSSCG00000017261	Sus scrofa	arylsulfatase G(ARSG)	ARSG	515.05	284.538	1540.78	820.05	1.18742	0.247828	0.264378	0.00121428	0.107317	876.456	1.16403	0.219131	0.217026	0.0329926	0.228239	1864.02	694.2	638.5	754.9	1081.2	734.4	1017.1	1946.2	1271	1412.3	1533.6	311.8	258.7	301.7	289.1	316.1	383.2	248.2	284.1	185.6	95.7	254.8	214.9	153.6	672.6	463.4	119.1	291.2	356.7	446.5
100627707	ENSSSCG00000021181	Sus scrofa	7-dehydrocholesterol reductase(DHCR7)	DHCR7	2981.32	2166.08	5276.55	4157.02	1.18686	0.247147	0.135392	0.000189303	0.0499103	574.018	1.14124	0.190602	0.162641	0.111081	0.393752	4528.54	3927.3	4205.5	4261.7	5454.9	3715.9	3376.8	5833.7	5330.8	4745.7	5196	2150.5	1581.7	1803.4	1895.5	2614.3	2383.9	1608.1	3135.1	2014	1579.8	2050.8	1861.9	2056.2	2949.2	3122.6	1850.3	1976.6	1783.5	2828.6
100737616	ENSSSCG00000025106	Sus scrofa	threonine synthase like 2(THNSL2)	THNSL2	326.494	206.162	1009.05	773.65	1.18609	0.246209	0.227156	0.000989283	0.0969079	1145.94	1.08457	0.117128	0.201283	0.29071	0.603011	7130.61	778.3	734.8	958.5	585.9	676.1	908.3	1131	915.5	703.2	1286.5	182	193.8	287.2	147.4	230.5	358.4	174.4	242.2	150.5	105.4	184	170.7	238.5	368	135.1	130.5	201.1	164.3	210.9
100621355	ENSSSCG00000021880	Sus scrofa	matrix remodeling associated 8(MXRA8)	MXRA8	91.8438	53.5438	267.625	282.9	1.18549	0.245486	0.2623	0.00124689	0.107667	1078.61	0.986172	-0.0200884	0.210012	0.844953	0.941865	9435.61	511.5	118.5	324.9	190.2	368.7	183.6	316.8	255.6	246.4	251.7	18.3	93.7	42.1	19.6	35.5	63.7	29.5	123.9	59.2	22.2	59.8	35.6	34.4	86.3	60.1	72.8	55.5	44.6	68.5
100524162	ENSSSCG00000015336	Sus scrofa	solute carrier family 25 member 13(SLC25A13)	SLC25A13	4414.98	3334.34	7477.55	5848.3	1.18409	0.243779	0.116936	0.000111234	0.036311	326.146	1.15125	0.203205	0.152154	0.0839408	0.346865	3115.54	6173.3	6425.1	4829.4	5761	5555.3	6345.7	8707.3	8531.8	6088.3	6582.8	5769.9	3417.3	4794.5	4183.8	4041.6	4074.6	2260.4	2227	2316	3580.1	2138.2	3652.5	2307.8	3042.8	2899.4	2643.6	3636.2	3816.9	5546.2
100515613	ENSSSCG00000003506	Sus scrofa	PTEN induced kinase 1(PINK1)	PINK1	491.175	326.087	1388.5	1030.5	1.18322	0.242723	0.194964	0.00074976	0.0902743	563.131	1.1262	0.171458	0.191224	0.141577	0.435993	2719.73	1255.9	792.3	1086.4	945.9	1179.9	922.6	1718.6	1532.1	1174.7	1128.6	293.5	277.9	283.9	229.2	194	380.8	291.2	395.9	246.9	246.5	289.8	409	225.3	561.4	522.4	369.7	318.3	289.8	464.4
494011	ENSSSCG00000004643	Sus scrofa	solute carrier family 27 member 2(SLC27A2)	SLC27A2	12.0062	3.93125	45.45	22.3667	1.18066	0.239598	0.369953	0.000698381	0.0898762	89.5167	1.07556	0.105084	0.233094	0.14448			31.9	9.4	14.7	19.3	19.5	39.4	50.9	68.4	38.9	23.6	2.8	4.8	1.1	1.2	14.6	4.7	1.2	0	4	1.9	4.6	6.1	1	5.2	4	5.7	2.5	2.3	1.4
100627600	ENSSSCG00000026146	Sus scrofa	polypeptide N-acetylgalactosaminyltransferase 5(GALNT5)	GALNT5	180.812	86.7625	387.225	158	1.17783	0.23613	0.33034	0.00119671	0.106779	1225.28	1.10662	0.146166	0.232722	0.0648216	0.311647	3576.15	90.9	71.6	63.5	99.7	107	515.3	375.4	423.1	271.3	479.1	344.3	99.3	205.2	73.7	81.1	128.5	47.9	21.4	41.1	71.5	29.4	43	24.3	109.2	39	29.3	74	44.6	294.5
100522130	ENSSSCG00000039523	Sus scrofa	fumarylacetoacetate hydrolase domain-containing protein 2(LOC100522130)	LOC100522130	3390.03	2424.06	4218.05	3525.13	1.17751	0.235741	0.152045	0.000439436	0.0744482	621.345	1.08804	0.12173	0.17382	0.309862	0.620608	5179.59	3185.8	3980.2	4018.2	3586.4	3652.6	2727.6	4539.4	3903.1	4623.2	3806.5	2791.1	2612.4	2936.8	1719.3	1966.6	2729.4	2018.4	2645.2	1552.4	1508.2	2037	2800.2	1512.6	3656.2	4092.4	2206.7	3479.5	2938.1	3550.4
100739347	ENSSSCG00000028501	Sus scrofa	aldehyde dehydrogenase 3 family member B1(ALDH3B1)	ALDH3B1	337.375	221.525	730.15	374.95	1.1767	0.234746	0.195962	0.000915131	0.0963453	1167.8	1.27263	0.34781	0.20258	0.00328051	0.0850746	1031.19	241.7	286.4	553	413	317.1	438.5	460.9	1190.9	796.3	472.5	177.8	252.3	281.7	225.7	378	166.2	213.8	174.2	296	234.9	251.2	202.6	229.4	155.9	125.1	179.6	164.1	165.4	308.2
100513456	ENSSSCG00000012838	Sus scrofa	tetraspanin 4(TSPAN4)	TSPAN4	981.388	732.638	1736.53	1636.6	1.17527	0.232988	0.117893	0.000190184	0.0499103	276.054	1.03474	0.0492679	0.154215	0.676149	0.863409	4775.52	1853.4	1414.4	1406.5	1906.1	1561.3	1677.9	1657.2	1785.9	1912.4	1590.6	516.5	909	850.7	942	784.3	733.3	614.2	770.3	759.6	389.6	756.3	745.5	728.5	735	755.6	731.8	789.7	724	902.7
100624075	ENSSSCG00000034178	Sus scrofa	allograft inflammatory factor 1 like(AIF1L)	AIF1L	90.2062	44.625	372.65	191.6	1.1742	0.23168	0.316882	0.00136213	0.107875	1150.16	1.10062	0.138315	0.228749	0.0950097	0.367508	3918.37	193.4	243	381.1	189.2	108.9	34	528.1	310.6	22.7	629.2	87.5	73.7	36.6	64.5	74.7	56.6	120.4	18.6	14	24.2	11	6.1	62.6	30.1	6	27.4	91.3	57.5	94.5
110256157	ENSSSCG00000036248	Sus scrofa	myosin XVB(MYO15B)	MYO15B	899.169	487.275	3487.8	3513.72	1.17356	0.230886	0.281195	0.00156154	0.113585	1468.88	0.996728	-0.0047289	0.218327	0.959315	0.987109	12765.3	3499	3518.9	3670.5	3455.2	3877.3	3061.4	3369.1	3173.1	3669.3	3739.7	427.6	366	112	384.6	226.8	319.5	496.3	1727.8	344.2	297.8	552.9	352.5	312.2	1068.7	564.5	243	199.9	245.2	341.1
100521290	ENSSSCG00000017340	Sus scrofa	dephospho-CoA kinase domain containing(DCAKD)	DCAKD	376.425	265.613	682.475	572.717	1.1732	0.230452	0.165204	0.000663435	0.0862079	695.87	1.08535	0.118159	0.180463	0.321218	0.630821	5091.99	510.5	431.9	467.5	551.3	496.1	979	719.1	533.8	744.3	732.7	118.5	291.5	209.6	173.9	219.5	293.6	227.3	301.8	307.1	138.3	231.8	256.7	230.4	508.3	430.4	311.1	214.7	177.2	231.5
100153866	ENSSSCG00000007286	Sus scrofa	acyl-CoA synthetase short chain family member 2(ACSS2)	ACSS2	205.481	127.806	1112.88	313.967	1.17311	0.230338	0.221419	0.00128081	0.107875	277.777	2.56955	1.36152	0.650087	2.26085e-07	0.000595112	1.53241	217.5	139.7	301.3	360.1	326.8	538.4	1408.5	1431.3	599.1	1012.6	121.4	149.8	124.2	104.8	118.4	132	113	95.9	108.4	68.6	118.7	115.4	119.2	232.9	253.2	69	66.6	107.9	139.7
100513310	ENSSSCG00000011849	Sus scrofa	tyrosine kinase non receptor 2(TNK2)	TNK2	844.681	645.562	1593.42	871.883	1.17195	0.228916	0.10475	0.000136966	0.0413462	226.371	1.47969	0.565294	0.159049	2.39577e-06	0.00280279	15.3453	889.5	754.7	887.7	838.1	832.7	1028.6	1963.4	1710.3	1164.4	1535.6	515	615.1	714.2	701.3	787	725.1	631.4	722.8	677.3	499.8	621.9	741.8	473.9	753.7	562.5	586.2	741.5	912.9	616.4
100512730	ENSSSCG00000033822	Sus scrofa	thyroid hormone responsive(THRSP)	THRSP	1159.71	466.812	4448.1	1960.53	1.17181	0.22874	0.343418	0.00104941	0.0990289	522.476	1.08057	0.111786	0.233821	0.120207	0.407437	2149.64	2178.3	948.4	1230.6	998.8	3062.2	3344.9	6621.9	2377.4	4551.4	4241.7	666	1183.7	960.5	247.6	251.4	1082.3	302.2	170.4	60.2	261	116.8	838.8	24.3	265.1	950.8	87.9	1307.9	3835.7	1931.4
100623360	ENSSSCG00000025783	Sus scrofa	ectonucleoside triphosphate diphosphohydrolase 3(ENTPD3)	ENTPD3	54.5875	33.9813	150.9	138.483	1.16987	0.22635	0.230069	0.00146114	0.110143	1157.05	1.01241	0.0177944	0.202593	0.870509			153.7	156.1	167.8	100.7	105.1	147.5	227.5	189.9	68.2	118	25.4	68.1	57.7	26.5	73.8	37.7	31.9	30.7	27.1	40.6	14.7	16	31.3	23.9	26	12.3	18.5	36.4	52.1
100624721	ENSSSCG00000003225	Sus scrofa	CEA cell adhesion molecule 18(CEACAM18)	CEACAM18	7.7125	1.06875	28.55	16.1667	1.1694	0.225772	0.419905	8.82607e-05	0.0323584	349.633	1.02948	0.0419145	0.237878	0.423079			13.5	23.5	13.8	22.4	13.6	10.2	16.3	57.6	16.1	24.2	0	4.8	2.2	0	0.9	0	0	0	2	1	0	0	0	4.2	2	0	3.7	0	1.4
100157894	ENSSSCG00000012758	Sus scrofa	NAD(P) dependent steroid dehydrogenase-like(NSDHL)	NSDHL	3376.49	2384.43	4194.7	3906.7	1.16852	0.224679	0.150086	0.00060619	0.0862079	355.09	1.03379	0.0479385	0.175229	0.688572	0.868053	3575.51	3445.8	4121	3637.1	4827.3	4057.3	3351.7	4261	3766.3	4567.5	4184	1960	1894	2135	1346.2	2481.3	1934.7	1764.1	2988.9	1965.8	1705.5	2180.5	1772.2	2022.9	4521.1	5365.5	2113.1	2295	1638	2427.2
100154019	ENSSSCG00000006455	Sus scrofa	CD5 molecule like(CD5L)	CD5L	3064.91	1973.75	7672.18	4242.22	1.16631	0.221946	0.206559	0.00135185	0.107875	284.249	1.21046	0.275552	0.205634	0.0150207	0.159912	421.368	3824.9	2840.5	3802.4	3885.4	4347.2	6752.9	9039.5	6943	7669.9	7036.3	2754.4	1301.4	1889.9	2976.9	1349	2379.2	1993.8	1902.9	1863.5	1335.2	2158.4	3080.2	1055.9	2837	1779.5	922.8	2104.9	1964.2	5713.3
100621284	ENSSSCG00000021874	Sus scrofa	unc-5 netrin receptor C(UNC5C)	UNC5C	19.1812	10.1375	45.775	39.8333	1.16609	0.221678	0.281098	0.00173508	0.119742	1198.02	1.02775	0.0394872	0.216124	0.680481			80.2	29.3	40.7	29.5	32.1	27.2	47	61.2	27.1	47.8	7.1	23.2	4.4	8.1	13.7	4.7	11.1	2.8	15.1	14.5	13.8	24.6	4	6.2	7	1.9	6.2	17.6	9.6
100737146	ENSSSCG00000017152	Sus scrofa	N-sulfoglucosamine sulfohydrolase(SGSH)	SGSH	251.738	180.581	751.85	458.783	1.16414	0.21927	0.144201	0.000649444	0.0862079	1013.63	1.28907	0.366336	0.177292	0.00263726	0.0802536	943.622	525	311	479.7	435.3	522.4	479.3	928.4	842.6	657.7	578.7	156.6	145.8	147.5	169.3	168.5	201.6	117.9	178.8	188.7	151.8	202.4	136.3	157.6	310.8	274.2	181.5	154.2	144.3	117.8
100739510	ENSSSCG00000013900	Sus scrofa	phosphoinositide-3-kinase regulatory subunit 2(PIK3R2)	PIK3R2	993.269	635.994	803	696.433	1.16383	0.218878	0.208225	0.00146119	0.110143	1338.46	1.04076	0.0576419	0.200691	0.602463	0.823721	10009.9	626.5	400.2	503.3	699.8	893	1055.8	897.7	741.7	651.1	921.5	330.2	1075.6	916.1	558.5	1259.8	672	901.7	218	342.2	168.2	357	567.4	432.5	691.3	967.8	717.6	1125.3	1374	834.2
100627959	ENSSSCG00000008233	Sus scrofa	transmembrane protein 150A(TMEM150A)	TMEM150A	1823.21	1340.3	2362.93	1516.15	1.16372	0.218744	0.132629	0.000521869	0.0812174	938.467	1.25715	0.330155	0.170964	0.00641928	0.109041	1259.97	1710.4	1598.6	1811.2	1629.4	1424.1	923.2	2805.5	2976.9	1595.6	2073.7	1257.3	1630.6	1740.1	909.8	2015.8	1524.4	1078.6	1165.2	941.3	1151.5	1377.3	1012	1107.4	1792.2	1597.3	1144	1315.3	1274.3	1628.7
100522544	ENSSSCG00000007763	Sus scrofa	branched chain keto acid dehydrogenase kinase(BCKDK)	BCKDK	4159.7	3162.9	3974.25	2033.05	1.16347	0.218432	0.108923	0.000273939	0.0581968	493.334	1.5185	0.602646	0.174752	1.16057e-06	0.00174566	14.798	2030.4	1824	1711	2297.7	2146.8	2188.4	3725.3	4849.2	3293.1	4029.4	2796.7	3256.3	4793.4	3642.5	3223.6	4883.4	2438.5	2395.6	2658.2	1909.5	2271.6	3549.3	2603.9	3621.8	3443.9	3118.2	3881.7	3710.2	6385.8
100511459	ENSSSCG00000003712	Sus scrofa	oxysterol binding protein like 1A(OSBPL1A)	OSBPL1A	1086.42	775.538	3698.18	2672.82	1.16257	0.217321	0.153935	0.000819369	0.0942516	456.083	1.15653	0.209809	0.180084	0.0798045	0.340098	1645.73	2432.6	3212.5	2029.5	2586.6	3022.3	2753.4	3885.6	2983.2	3969.2	3954.7	1617.1	836.9	754.2	895.9	752.4	848.9	659.7	767.5	602.1	1035.5	655.1	482.7	686.1	819.2	558.5	436.8	874.8	738	989
100513137	ENSSSCG00000013440	Sus scrofa	ATPase phospholipid transporting 8B3(ATP8B3)	ATP8B3	209.988	132.956	328.4	281.45	1.16201	0.216626	0.244074	0.001829	0.123633	669.225	1.04081	0.0577091	0.211708	0.568696	0.805137	4358.21	303.6	172.5	386	288.9	331.7	206	319.7	273.7	351.2	369	118.5	280.3	423.7	188.9	92.9	253.5	99.5	116.4	68.2	41.6	50.6	147.4	40.4	57.2	47	101.2	133.3	183	302.7
100514084	ENSSSCG00000004544	Sus scrofa	SPG21 abhydrolase domain containing, maspardin(SPG21)	SPG21	621.706	475.812	1582.42	1088.43	1.15949	0.213496	0.103454	0.000287831	0.0583687	334.452	1.2633	0.337198	0.150442	0.00404351	0.0925707	530.43	1343	747.7	983.8	1217.5	1178	1060.6	1589	1587.9	1619.8	1533	526.3	497.3	494.6	338.6	492.8	514	372.2	411.7	436.5	650.7	461.9	359.8	461.8	610.2	450.4	534.2	507.1	486.9	413.7
100514561	ENSSSCG00000012852	Sus scrofa	cadherin related family member 5(CDHR5)	CDHR5	225.037	144.444	445.25	367.933	1.15862	0.212411	0.209868	0.00168942	0.117767	692.941	1.05607	0.0787094	0.20219	0.473454	0.748611	4404.83	481.5	343.9	338.8	518.7	354.1	170.6	610.6	239.4	533.8	397.2	72	104.9	79.9	173.9	92.9	219.3	151.1	157.4	168.6	73.5	232.8	243.2	137.4	115.4	127.1	161.7	107.3	123.2	220.5
100519847	ENSSSCG00000003854	Sus scrofa	enoyl-CoA hydratase domain containing 2(ECHDC2)	ECHDC2	2105.19	1513.41	3690.85	2848.37	1.15651	0.209772	0.143268	0.000880264	0.0942516	718.668	1.13497	0.182657	0.17654	0.127824	0.418879	3193.95	2751.6	2380.4	2694.8	3171.4	3138.1	2953.9	4197.6	3545.8	3610.6	3409.4	1399.8	1870	1326.5	685.2	1482.9	1443.1	1226	1834.9	1068.7	1164	1410.4	1208.5	1273.2	2511.6	2672.2	1637.6	1109.2	1065.4	1590.3
110259209	ENSSSCG00000012848	Sus scrofa	EPS8 like 2(EPS8L2)	EPS8L2	1014.79	689.612	1783.05	1518.02	1.15494	0.207819	0.178963	0.00146484	0.110143	1439.57	1.06015	0.0842662	0.192557	0.464913	0.743888	9722.61	1695.9	1568.1	1979.8	1467.7	1678	718.6	2295.6	1465.5	1447.5	1923.6	416.3	819.3	1181.2	563.1	762.4	1344.1	399.3	799.2	525.8	254.3	478.4	588.3	291	819.2	908.8	883.1	518.2	786.2	1130.1
100511642	ENSSSCG00000003709	Sus scrofa	laminin subunit alpha 3(LAMA3)	LAMA3	88.6375	57.2625	111.9	62.3833	1.15472	0.207548	0.212774	0.00189517	0.125216	613.181	1.18392	0.24357	0.209092	0.0264753	0.203927	998.633	63.8	43.4	86.3	25.4	62.3	93.1	121.9	136.8	56.5	132.4	49.4	17.6	32.2	73.7	30.1	58.9	61.4	45.6	59.2	57	62.6	74.9	22.2	117.5	63.1	90.8	71.6	104.4	94.5
100738855	ENSSSCG00000040329	Sus scrofa	ALX homeobox 4(ALX4)	ALX4	15.675	5.59375	67.175	42.4	1.15394	0.206567	0.346672	0.000900232	0.0956246	1151.22	1.03621	0.0513133	0.232605	0.442443			68.6	54	35	41.7	13.6	41.5	93.1	96.3	31.5	47.8	18.3	2.4	3.3	8.1	12.8	4.7	19.7	0	3	1.9	0.9	0	3	10.4	1	0	13.6	7	56.2
100513890	ENSSSCG00000016829	Sus scrofa	alanine--glyoxylate aminotransferase 2(AGXT2)	AGXT2	2691.62	1976.26	4097.38	3195.62	1.1539	0.206513	0.135357	0.000862496	0.0942516	534.406	1.13422	0.181704	0.173182	0.13041	0.420983	2386.97	3295	2929.7	2929.4	3864.1	2450.3	3705.2	6127.5	3171.3	3906.8	3183.9	2230.9	2046.2	1359.7	1659.5	1945.7	1719	1486.5	1566.6	1716.9	1636.8	2342.4	1924.5	1807.7	2681	3140.6	2356.1	1457.2	1832.8	2968.3
110256000	ENSSSCG00000017383	Sus scrofa	membrane primary amine oxidase-like(LOC110256000)	LOC110256000	3453.28	2223.16	5469.52	3129.98	1.15123	0.20317	0.19847	0.00190855	0.125216	1614.28	1.18276	0.242162	0.205465	0.0302111	0.217378	2802.44	2990.5	2433.2	4028	3534.5	3452.3	2341.4	9871.9	3812.2	4569	3625	2421.4	2712.5	3790.8	1561.6	2071.4	3184.5	965.6	1358	1342.6	1623.3	1490.5	3555.5	1132.7	3039.7	2635.2	2685.2	6755.3	3446.2	3499.8
100516583	ENSSSCG00000004680	Sus scrofa	telomere repeat binding bouquet formation protein 2(TERB2)	TERB2	41.0938	25.3	93.225	89.5333	1.14954	0.201051	0.227892	0.0022703	0.13453	882.385	1.01404	0.0201092	0.207675	0.848079			63.8	112.7	99.4	94.6	52.5	114.2	72	82.8	128.3	89.8	22.6	32	53.2	17.3	34.6	58.9	9.8	22.4	16.1	29	12.9	19.7	7.1	28.1	26	15.1	11.1	31.7	46.6
100157601	ENSSSCG00000010259	Sus scrofa	trypsin like peroxisomal matrix peptidase 1(TYSND1)	TYSND1	511.462	249.15	819.275	508.483	1.1491	0.200504	0.272083	0.00223906	0.134258	538.374	1.08172	0.11333	0.223498	0.197369	0.511595	2051.5	513.4	468.3	490.3	394.6	519.4	664.9	1025.4	1050.5	658.5	542.7	93.1	356.4	532.4	88.7	417.2	327.8	180.6	189.1	149.5	189.5	180.3	106.8	122.3	494.8	377.3	180.6	146.8	85.7	163
100158181	ENSSSCG00000004679	Sus scrofa	sorbitol dehydrogenase(SORD)	SORD	22365.7	15939	20199.2	12359.1	1.14906	0.200459	0.149608	0.00130253	0.107875	456.309	1.24268	0.31346	0.186422	0.0091892	0.128826	544.935	11092.6	14278.6	13227.4	11543.4	12126.2	11886.5	15104.6	21401.6	20190.4	24100.2	29796.2	17662.2	26910.5	14863.7	12877.3	27982.3	7722.2	12269.5	9570.1	12788.1	9515.9	22455.3	8527.1	12096.4	12486.4	17500.8	20352.3	26521.5	41429.9
100620470	ENSSSCG00000027854	Sus scrofa	hydroxysteroid 17-beta dehydrogenase 6(HSD17B6)	HSD17B6	727.825	369.012	2118.15	2390.6	1.14588	0.196453	0.261234	0.0024296	0.137787	1349.35	0.971704	-0.0414114	0.220314	0.645749	0.847561	8300.17	4221.3	1260.6	3760.9	1423	1846.3	1831.5	2915.9	1104.5	2475.5	1976.7	544.7	115.3	125.3	393.8	363.4	205.1	292.4	639	189.7	462.1	616.4	327.9	349.6	724.6	322.3	232.6	280.1	219.4	356.1
100157312	ENSSSCG00000009815	Sus scrofa	calcium/calmodulin dependent protein kinase kinase 2(CAMKK2)	CAMKK2	324.675	210.894	945.55	613.367	1.14539	0.195835	0.185288	0.00206669	0.130475	509.373	1.15657	0.209852	0.200036	0.0644046	0.310834	1213.5	723.2	319.3	726.4	476	763.6	671.7	1254.9	868.7	805.9	852.7	96	330	225.1	156.6	262.3	240.5	189.2	189.1	192.7	156.6	223.6	138.8	162.7	302.5	273.2	235.4	135.7	198.3	156.2
733679	ENSSSCG00000028943	Sus scrofa	enoyl-CoA hydratase 1(ECH1)	ECH1	747.45	543.612	1078.7	794.267	1.14424	0.194395	0.136494	0.00134002	0.107875	132.146	1.15171	0.203777	0.177539	0.08949	0.358203	438.799	777.3	659.6	720.7	985.6	780.1	842.3	880.4	1009.1	1200.4	1224.9	764.8	434.1	652.1	524	505.5	754.6	502.4	706.9	541.9	372.2	457.3	424.9	314.2	638.3	758.6	346	557.7	518.6	920.5
100157984	ENSSSCG00000010545	Sus scrofa	carboxypeptidase N subunit 1(CPN1)	CPN1	2898.91	2181.21	3707.47	3389.38	1.14332	0.193225	0.118648	0.00106567	0.0991635	412.322	1.04868	0.0685783	0.166374	0.566817	0.804217	3343.93	4038.5	3044.7	3964.5	3322	2217.9	3748.7	5043.5	2653.7	3764.6	3368.1	2386.1	1969.3	2745	2500.1	2755.4	3383.7	2036.8	1531.2	1585.5	2224.6	1936.7	2100.1	1504.5	2164.4	2340	1735.9	2936.6	3836.9	3255.9
100521260	ENSSSCG00000033311	Sus scrofa	transmembrane protein 186(TMEM186)	TMEM186	616.2	494.219	461.575	441.267	1.14114	0.190477	0.0802181	0.000387428	0.0682414	550.094	1.03082	0.0437934	0.133673	0.692725	0.86901	7005.09	431.2	428.4	399.9	508.6	398.8	480.7	492.5	410.5	514	429.3	433.2	443.7	606.7	688.7	552	542.3	481.6	485.3	437.5	459.2	518.9	541.6	370.8	479.2	457.4	409.4	741.5	646.5	623.2
100154506	ENSSSCG00000002355	Sus scrofa	ectonucleoside triphosphate diphosphohydrolase 5 (inactive)(ENTPD5)	ENTPD5	210.488	127.162	365.875	270.35	1.14003	0.189066	0.196792	0.00256442	0.144211	405.377	1.11027	0.150912	0.204686	0.166739	0.47173	1326.03	250.4	159.6	154.7	297	289.9	470.5	481	333.1	356.4	293	87.5	198.6	117.6	96.7	182.2	89.6	52.8	67.1	79.3	155.7	81.9	103.2	104.1	250.5	204.2	163.6	111	91.5	83.6
396635	ENSSSCG00000002016	Sus scrofa	thiamine triphosphatase(THTPA)	THTPA	325.788	240.2	423.725	243.733	1.13849	0.187116	0.128495	0.0015581	0.113585	6.24717	1.31418	0.394167	0.181858	0.00127561	0.0577703	3.17737	193.4	127.9	237.8	322.4	258.7	322.2	481	516.7	343.9	353.3	173.6	376.4	247.3	131.3	317	245.2	132.7	163	232.8	195.3	284.3	201.4	241.5	380.5	256.2	264.7	238.1	313.3	278.1
100153250	ENSSSCG00000000214	Sus scrofa	glycerol-3-phosphate dehydrogenase 1(GPD1)	GPD1	1223.29	841.981	3673.2	2107.43	1.13785	0.186314	0.170642	0.00236751	0.136581	321.102	1.21092	0.276108	0.200163	0.0169457	0.169339	398.116	1607.9	3258.3	1720	2017	2369.6	1671.8	3212.6	4806	2243.1	4431.1	1713	897	1396.3	961.6	705	1123.6	842.7	985.4	454.6	466	519.8	605.5	503.2	1116.5	915.8	265.7	1147.5	736.9	1827.3
100312971	ENSSSCG00000026044	Sus scrofa	farnesyl-diphosphate farnesyltransferase 1(FDFT1)	FDFT1	3014.03	1911.58	5707.23	4810.08	1.1366	0.184727	0.185499	0.0026798	0.147832	666.871	1.06131	0.085847	0.201523	0.436504	0.725714	3273.7	5590.3	3202	4993.9	6173	4429.9	4471.4	8055.4	5088.7	5547.9	4136.9	1167	1944.5	1322	1521.3	2944.9	1102.4	970.5	2012.8	1395.8	2096.1	2058.1	1497.1	1917.8	4552.3	2734.3	1348.3	1848.3	1587.6	1317.7
100512431	ENSSSCG00000040538	Sus scrofa	WD repeat and FYVE domain containing 2(WDFY2)	WDFY2	750.763	623.369	790.175	539.833	1.13603	0.184003	0.0668115	0.000225641	0.0539283	278.863	1.34152	0.423873	0.118217	3.53279e-05	0.0143065	73.9787	499.9	517.6	516.3	575.7	472.8	656.7	837.2	862.4	668.7	792.4	666	642.3	659.9	510.2	542.9	607.2	561.4	612.9	629.2	745.4	548.3	541.6	466.8	702.7	747.6	789.5	614.5	631.3	589
100621808	ENSSSCG00000000298	Sus scrofa	protein phosphatase 1 regulatory inhibitor subunit 1A(PPP1R1A)	PPP1R1A	1110.99	777.481	1836.5	1853.43	1.13522	0.182973	0.154315	0.00230457	0.135282	1371.63	0.996712	-0.0047507	0.188815	0.967499	0.989892	10036.5	1543.1	2547	1950.5	1882.7	1862.8	1334.5	1593.8	2160.4	1724.6	1867.2	341.5	704	938.3	847.6	807.1	785.2	770.3	1405.5	858	327.8	609.1	568.6	657.8	1113.4	1090.9	614.6	678.6	531.5	1580.7
100127160	ENSSSCG00000001989	Sus scrofa	cell death inducing DFFA like effector b(CIDEB)	CIDEB	698.525	433.575	2484.88	1810.7	1.13477	0.182394	0.199042	0.00297501	0.154036	242.144	1.08708	0.12046	0.207225	0.25809	0.572846	900.513	1710.4	2336.9	2016.4	1863.4	1903.7	1033.4	2702.7	2672.6	2031.1	2533.1	722.5	259.5	463.6	482.5	215.9	545.9	454.5	631.5	231.8	142.1	406.7	593.2	279.9	729.8	472.4	305.4	322	289.8	753.4
100156444	ENSSSCG00000001798	Sus scrofa	basonuclin 1(BNC1)	BNC1	17.5688	4.5375	9.975	31.5833	1.13435	0.181864	0.340014	0.000733997	0.0902743	319.661	0.937911	-0.0924769	0.240714	0.110065			47.4	1.2	85.5	9.2	42.8	3.4	3.8	12.6	11	12.5	1.4	0	0	4.6	15.5	16.5	1.2	0.9	3	1	2.8	0	4	5.2	7	9.5	18.5	1.2	6.8
396689	ENSSSCG00000015231	Sus scrofa	decapping enzyme, scavenger(DCPS)	DCPS	1092.91	662.831	1864.1	1664.93	1.13084	0.177398	0.194229	0.00325574	0.160785	14.3099	1.03182	0.0451935	0.206244	0.670908	0.861357	76.6608	1936.6	760.6	2053.9	1833.9	1921.2	1483.4	2458.9	1166.6	2444.7	1386.2	214.5	566.2	502.4	435.3	499.2	587.1	469.3	1106.5	490.7	294.9	573.2	607.9	443.6	1861.9	1235	717.6	488.6	564.4	636.9
100515025	ENSSSCG00000006877	Sus scrofa	sorting nexin 7(SNX7)	SNX7	342.613	260.319	376.6	292.567	1.13066	0.177171	0.112618	0.00185484	0.12475	754.487	1.13746	0.185813	0.167563	0.12173	0.408832	2472.61	235.9	332.2	344.5	348.9	240.3	253.6	466.6	241.2	317.5	481.1	244.1	185.8	201.9	285.6	281.5	343.1	288.7	260.8	226.8	171.1	254.8	335.3	224.3	252.6	390.3	218.4	282.6	257	261.6
100516060	ENSSSCG00000013388	Sus scrofa	phosphodiesterase 3B(PDE3B)	PDE3B	937.375	653.15	1978.75	1785.9	1.13055	0.177026	0.150172	0.00265608	0.147506	943.302	1.04477	0.063182	0.188826	0.588227	0.817077	5225.21	1422.2	1986	1419.5	1806.4	1858.9	2222.4	1931.8	2217.1	1760.6	2005.5	544.7	614.3	479.1	369.7	1083.1	573	433.7	644.5	532.8	1107	529.9	458.1	630.5	1003.2	1012.8	434	414.6	628.9	579.4
106505248	ENSSSCG00000018049	Sus scrofa	phosphoribosyl pyrophosphate synthetase associated protein 2(PRPSAP2)	PRPSAP2	1536.16	1261.38	1462.12	1292.47	1.13049	0.17695	0.0714902	0.000549158	0.083522	1057.97	1.09196	0.126924	0.124961	0.233424	0.547523	6935.47	1207.6	1324	1413.8	1355.8	1314.2	1139.4	1172.3	1966	1365.3	1344.9	1267.1	1291	1694.7	1231.1	1277.1	1814.5	1133.9	1433.4	1069.7	973.6	1105.9	1339.9	991.2	1277.6	1074.9	1206.4	1720	1458.5	1956
100142663	ENSSSCG00000015331	Sus scrofa	paraoxonase 2(PON2)	PON2	931.438	680.875	1695.97	1636.8	1.13047	0.176917	0.130555	0.00227852	0.13453	224.8	1.01677	0.0239951	0.17855	0.840456	0.939887	1570.55	1491.8	1690.2	1431.7	1729.1	1471.8	2006.2	1960.6	1691.4	1762.8	1369.1	1093.6	527	531.2	611.5	689.5	655.5	807.1	609.1	675.3	1163.1	645.9	362.3	810.4	674.7	574.5	463.3	665	522.1	620.5
100626752	ENSSSCG00000022333	Sus scrofa	chromosome 6 C16orf87 homolog(C6H16orf87)	C6H16orf87	450.019	345.369	624.075	659	1.13031	0.176713	0.106867	0.0017446	0.119742	1350.57	0.967709	-0.047355	0.162304	0.691544	0.868858	9799.85	841.2	728.9	550.5	582.8	701.3	549.3	639.4	577	770.7	509.2	328.8	428.5	317.2	203.8	268.7	319.5	277.6	335.3	205.7	546.3	330.3	361.1	254.6	476.1	490.4	382	370.2	325	369.8
100627569	ENSSSCG00000025128	Sus scrofa	carboxypeptidase N subunit 2(CPN2)	CPN2	11787.5	9592.39	5560.93	4095.47	1.12962	0.175843	0.0783244	0.000868685	0.0942516	1080.88	1.23345	0.302697	0.135873	0.00679794	0.111837	1282.54	3569.6	3143.3	4734.1	4302.5	3750.9	5072.4	5692.5	6182.4	4835.9	5532.9	9050.6	8017.4	10324.4	11081.8	10221.1	12057.6	8694	8476.8	9382.5	9276.6	8120.2	8864.7	6378.9	10367.6	12680.6	10483.5	12181.8	12015.2	15842.7
100519006	ENSSSCG00000012774	Sus scrofa	dual specificity phosphatase 9(DUSP9)	DUSP9	2852.24	1798.42	10328.5	4913.72	1.12935	0.175488	0.216152	0.0034882	0.163238	1198.66	1.1722	0.229218	0.221218	0.022805	0.189977	1395	6327.1	4597.6	5515.9	5384.7	4011.6	3645.4	11983.2	14015.7	8560.1	6755.2	2341	2776.6	5081.8	2569.2	1130.4	3507.5	869.8	1550.8	501.7	299.7	1017.6	2674.9	522.4	2067.7	874.7	989	2018.6	2379.6	4131.2
100524747	ENSSSCG00000003148	Sus scrofa	D-box binding PAR bZIP transcription factor(DBP)	DBP	62.7062	38.1187	191.15	211.95	1.12771	0.173402	0.207999	0.00361038	0.164737	1510.97	0.977193	-0.0332842	0.209755	0.746684	0.894066	8200.37	318.1	318.1	288.3	79.3	153.7	114.2	204.5	224.1	145.9	190.1	9.9	50.5	34.4	11.5	59.2	51.9	22.1	68.9	26.1	36.7	25.8	49.1	32.3	54.1	50	27.4	30.8	24.6	38.4
100514274	ENSSSCG00000013377	Sus scrofa	USH1 protein network component harmonin(USH1C)	USH1C	120.256	68.6625	245.025	196.85	1.12741	0.173011	0.227994	0.00359551	0.164737	953.664	1.04326	0.0611053	0.217124	0.519677	0.777279	4499.67	133.4	178.4	210.9	402.8	169.3	86.3	121	371.8	132.7	354.6	67.7	33.6	78.7	61	116.6	83.7	60.2	115.5	55.2	120.9	43.2	71.2	27.3	94.6	21	48.2	55.5	70.4	178.1
110260625	ENSSSCG00000035565	Sus scrofa	coiled-coil domain containing 134(CCDC134)	CCDC134	2145.02	1212.52	549.2	453.05	1.1268	0.172229	0.214009	0.00369332	0.165322	2182.59	1.04583	0.0646466	0.214209	0.511898	0.772553	10199.2	362.6	345.1	481.3	484.2	397.9	647.2	447.4	722.8	582.2	444.4	1202.2	970.6	1723.5	656.4	1437.4	1944.2	925	813.1	752.6	1810.8	1014.8	853.6	750.8	1708	2187.8	649.5	1112.9	721.6	1160.2
100515931	ENSSSCG00000022797	Sus scrofa	protein phosphatase 1 regulatory subunit 3B(PPP1R3B)	PPP1R3B	2473.59	1583.08	4674.25	3946.05	1.12618	0.171439	0.193717	0.00368451	0.165322	1049.8	1.04844	0.0682473	0.208026	0.515678	0.774437	4917.67	3407.2	5616.4	1478.9	3466.4	5860.8	3846.6	7208.6	4818.6	4386.4	2283.4	1343.3	1867.6	1238.8	1281.7	1203.3	870.1	1593.3	2358.3	1015.5	3129.6	1066.3	1538.9	1249.9	1765.2	2648.2	1159.2	1478.2	2459.4	986.2
100521142	ENSSSCG00000015391	Sus scrofa	carnitine O-octanoyltransferase(CROT)	CROT	4061.08	2401.04	3956.1	3552.13	1.12614	0.171381	0.212482	0.00374993	0.166741	1339.26	1.02405	0.0342892	0.21363	0.728761	0.887957	7132.07	4055.9	3028.3	4050.8	3094.1	3338.4	3745.3	5427.5	2940	4558.7	2898.2	2043.2	1631.4	1049.2	687.5	1578.6	903.1	1324.3	2581	1207.2	4618.5	2812.5	1359.6	1555.1	4414	8525.1	2126.4	1421.4	1413.9	1794.4
100516661	ENSSSCG00000012859	Sus scrofa	NAD synthetase 1(NADSYN1)	NADSYN1	601.362	439.812	1279.75	1075.62	1.12612	0.171361	0.130622	0.00275233	0.148537	977.523	1.07867	0.10925	0.180591	0.358812	0.663122	4364.01	923.3	1207.8	1435	1039.5	1111.8	736.3	1026.4	1821	1172.5	1099.1	568.7	338.8	429.2	495.2	479.1	431.5	496.3	635.2	354.2	268.8	534.5	417.6	509.3	391.9	381.3	305.4	508.3	398.9	723.2
397118	ENSSSCG00000005918	Sus scrofa	diacylglycerol O-acyltransferase 1(DGAT1)	DGAT1	320.212	229.869	648.55	347.067	1.12563	0.170734	0.136607	0.00293299	0.153341	56.1226	1.31413	0.394106	0.195271	0.00119953	0.0565035	20.6803	293.9	331	281	367.2	294.7	514.6	830.5	675.1	555.8	532.8	330.2	240.3	232.9	205	198.6	278.2	217.4	82.9	176.6	172.1	233.7	206.3	194	411.7	336.3	161.7	186.3	247.6	371.2
100623036	ENSSSCG00000001780	Sus scrofa	fumarylacetoacetate hydrolase(FAH)	FAH	3326.06	2425.86	5297.85	4350.18	1.12544	0.170491	0.127756	0.00277309	0.149056	1555.4	1.09225	0.127302	0.179874	0.285759	0.597568	6235.62	3991.1	4321.7	4740.6	4570	4077.7	4400	5721.3	5649.5	4506.6	5314	2668.3	2988	2265.8	2332	1924.7	3413.2	2117.9	3338.2	1620.6	1619.4	1870.4	2333.5	1972.4	3203.9	3029.5	2116	1674.3	1815.2	4590.1
100516688	ENSSSCG00000015105	Sus scrofa	solute carrier family 37 member 4(SLC37A4)	SLC37A4	5020.68	3556.06	10069.2	6461.45	1.12535	0.17037	0.157681	0.00334665	0.161854	1066.94	1.15946	0.213455	0.196988	0.0634821	0.30916	2037.98	5373.7	6528.4	5480.9	6761.9	6659.4	7964.4	10373.1	10815.6	6526.1	12562	8676.7	3349.2	5801.6	5198.3	3414	5582.5	2058.9	2240.1	1795.2	4125.4	1450.9	3863.7	1961.3	3141.6	2270.9	1966.6	4766.4	4591.4	6879
106508710	ENSSSCG00000034350	Sus scrofa	serine hydrolase like 2(SERHL2)	SERHL2	610.938	446.819	1396.9	1066.27	1.12529	0.1703	0.130135	0.0028418	0.150931	1921.8	1.12576	0.170903	0.181264	0.151918	0.448199	5706.92	1258.8	1016.5	1093.7	1186	1071	771.6	1645.6	1411.5	1413.7	1116.8	474.1	381.2	348.2	521.7	331.6	439.8	492.6	712.5	409.4	304.5	473.8	475.3	368.8	642.5	455.4	317.7	292.4	360.2	542.4
110261239	ENSSSCG00000034035	Sus scrofa	transmembrane protein 69(TMEM69)	TMEM69	210.994	136.35	226.125	248.883	1.12431	0.169045	0.192295	0.00386349	0.167838	2235.1	0.972002	-0.0409689	0.207717	0.696492	0.870532	11592.9	262	246.5	221.5	315.3	203.3	244.7	267.9	254.7	300.6	81.3	287.9	232.2	129.8	147.4	116.6	166.2	97.1	164.9	222.8	23.2	89.2	43	161.7	50.9	52	196.7	140.7	211.2	190.4
100519135	ENSSSCG00000035854	Sus scrofa	RAB11 family interacting protein 3(RAB11FIP3)	RAB11FIP3	499.881	381.494	1196.12	1113.37	1.12427	0.168991	0.122203	0.00279762	0.149774	1105.63	1.03461	0.0490904	0.175782	0.681371	0.865833	6391.58	1148.6	912	934.9	1208.4	1407.6	1068.7	1124.3	1055.9	1176.2	1428.1	86.1	313.9	258.4	222.3	445.4	332.5	308.3	657.6	405.4	162.4	488.5	353.7	482	538.5	502.4	546.5	333.1	360.2	375.3
397228	ENSSSCG00000011890	Sus scrofa	nuclear receptor subfamily 1 group I member 2(NR1I2)	NR1I2	857.106	533.244	2018.6	1776.88	1.12301	0.167373	0.188133	0.00397524	0.167838	75.1914	1.03181	0.04518	0.207046	0.668956	0.860281	385.406	1724.9	1714.8	2041.7	1617.2	1949.4	1613.3	2271.6	1255.7	2191	2356.1	659	697.5	976	615	589.3	601.3	415.2	383.7	301	334.5	353.3	302.1	234.4	991.7	889.7	188.2	391.1	709.9	745.2
100151849	ENSSSCG00000010179	Sus scrofa	ARV1 homolog, fatty acid homeostasis modulator(ARV1)	ARV1	1211.37	1011.14	1005.55	947.983	1.12191	0.165954	0.0774061	0.0015041	0.111838	202.875	1.04515	0.0637144	0.135649	0.568423	0.805023	1460.31	882.7	878	781.8	1216.5	881.3	1047.6	1108	844.4	1216.5	853.3	856.5	1013.1	857.3	519.4	749.7	901.9	775.2	1041.3	900.1	1440.6	1006.5	978.8	921.5	1271.4	1585.3	1359.6	1068.5	1049	1109.5
100516235	ENSSSCG00000004746	Sus scrofa	inositol-trisphosphate 3-kinase A(ITPKA)	ITPKA	233.944	160.162	917.3	1146	1.1213	0.165173	0.161659	0.00390534	0.167838	1082.89	0.93266	-0.100577	0.197236	0.373897	0.675606	4359.01	1218.2	1061.1	1177.6	1156.5	1321	941.6	1287.5	837.2	737.7	806.8	114.3	191.4	158.6	71.4	195.8	145	97.1	188.1	100.3	122.8	179.4	249.3	103.1	333.7	228.2	84.1	96.2	145.5	172.6
100518690	ENSSSCG00000039056	Sus scrofa	growth arrest specific 7(GAS7)	GAS7	150.975	117.287	131.45	116	1.11901	0.162218	0.10142	0.0030301	0.155121	1122.15	1.0697	0.0972101	0.163141	0.415934	0.709629	5133.46	107.3	96.2	138.4	114.9	150.8	88.4	118.1	92.7	121.7	193.3	101.6	137.7	96.5	117.5	96.6	137.9	124.1	115.5	103.4	108.3	134.3	151.1	102.1	129.9	82.1	138	171.5	146.7	198.6
100523174	ENSSSCG00000007914	Sus scrofa	methyltransferase 22, Kin17 lysine(METTL22)	METTL22	494.7	392.538	678.875	560.783	1.11837	0.1614	0.094875	0.00290907	0.152686	1320.89	1.11517	0.157262	0.157319	0.185195	0.496795	4297.78	558.8	700.7	619.8	507.5	515.6	462.3	779.6	727.3	629.9	578.7	381	398	342.7	323.6	306.1	304.2	309.6	594.2	359.2	326.8	384.6	319.3	432.5	677.8	433.4	387.6	365.2	339.1	372.6
100511030	ENSSSCG00000014887	Sus scrofa	ALG8 alpha-1,3-glucosyltransferase(ALG8)	ALG8	1035.37	813.531	857.45	786.55	1.11812	0.16107	0.0931248	0.00288312	0.15192	710.987	1.05789	0.0811857	0.156134	0.49282	0.760556	3559.4	641	822.8	732.1	799.5	776.2	947.7	1108.9	793.1	790.5	737.3	922.8	967.4	815.2	730.1	562.9	718	840.3	533.7	500.7	1143.7	800.4	934.6	755.8	960.6	1074.9	755.4	716.9	869.5	872.5
100153890	ENSSSCG00000006642	Sus scrofa	MINDY lysine 48 deubiquitinase 1(MINDY1)	MINDY1	118.644	92.7	182.4	118.433	1.11791	0.160798	0.0996789	0.00316363	0.158767	409.777	1.27281	0.34802	0.16253	0.00379467	0.0908047	234.367	109.3	83.3	118.1	145.4	122.6	131.9	195.9	195.3	150.3	188.1	81.8	76.9	132	88.7	96.6	122.6	78.6	51.2	92.3	75.4	76.4	111.8	80.8	110.2	101.1	106.8	92.5	100.9	91.8
100517640	ENSSSCG00000014258	Sus scrofa	isochorismatase domain containing 1(ISOC1)	ISOC1	1934.23	1539.88	1333.22	1290.27	1.11695	0.159568	0.0949533	0.00316727	0.158767	1096.13	1.02013	0.02876	0.158561	0.808718	0.926411	6395.94	1244.3	1402.6	1215.9	1463.7	1251.9	1163.2	1479.5	1509.6	1272.9	1070.9	1210.7	1634.6	1493.9	1087.1	1542.1	1496.1	969.3	1052.5	1314.6	1482.1	1609.1	1784.5	1321.7	1686.2	2414	2539.6	1933.4	2163.7	2539.5
106508594	ENSSSCG00000033620	Sus scrofa	solute carrier family 25 member 10(SLC25A10)	SLC25A10	980.494	754.163	2466.07	2140.17	1.11643	0.158887	0.10637	0.00363562	0.164737	2096.28	1.07564	0.105189	0.168712	0.380295	0.680511	8659.51	2140.6	2122.1	2537.7	1954.9	2430.9	1654.8	2685.4	2372	2192.5	2614.4	753.5	1324.6	1010.4	733.6	909.1	884.2	586	900.7	514.8	492.1	695.5	654.6	604.2	809.8	604.5	589	702.1	666.5	960.2
100515071	ENSSSCG00000005663	Sus scrofa	kynurenine aminotransferase 1(KYAT1)	KYAT1	389.506	285.438	1176.5	845	1.11641	0.158863	0.129129	0.00412821	0.169485	1027.75	1.14701	0.197873	0.184925	0.0957759	0.369047	2237.9	804.4	916.7	853.5	776.1	957.2	762.1	1568.8	1035.2	982.6	1119.4	225.8	317.9	395.9	336.3	476.4	330.1	242	245.9	226.8	174	231.8	226	192	476.1	258.2	211.8	177.7	281.6	371.2
100626455	ENSSSCG00000013491	Sus scrofa	tight junction protein 3(TJP3)	TJP3	50.575	31.8	227.725	173.233	1.1158	0.158077	0.190363	0.00483779	0.175536	1968.11	1.07261	0.10112	0.208409	0.336093	0.643522	7215.17	149.9	154.9	168.6	191.2	201.4	173.4	258.3	176.4	200.9	275.3	14.1	32	31.1	18.4	44.6	35.4	27	44.7	38.1	29	22.1	38.1	41.4	40.5	23	29.3	46.9	19.9	15.1
100624725	ENSSSCG00000038801	Sus scrofa	nephronectin(NPNT)	NPNT	421.312	276.062	1231.4	970.517	1.11579	0.158068	0.163763	0.00470866	0.175278	1894.23	1.07491	0.10421	0.201161	0.346821	0.653956	7067.31	1250.1	905	924.3	701.8	1159.5	882.4	1128.1	1453.8	1110.2	1233.5	458.6	305.1	311.6	195.8	245.9	226.4	207.6	270.1	163.6	288.1	242.9	343.9	136.4	493.8	317.3	209.9	206.1	158.4	358.9
397373	ENSSSCG00000014876	Sus scrofa	myosin VIIA(MYO7A)	MYO7A	174.219	99.4188	310.45	258.017	1.11502	0.15707	0.227254	0.00452977	0.174327	93.9621	1.03307	0.046938	0.221099	0.597851	0.822173	443.151	193.4	183.1	245.1	414	227.6	284.9	360	206.1	492.8	182.9	7.1	196.2	42.1	26.5	122.1	67.2	36.9	71.7	105.4	79.3	104	31.9	98	185	245.2	172.1	66.6	95	15.1
100516416	ENSSSCG00000013017	Sus scrofa	EH domain containing 1(EHD1)	EHD1	3024.66	2411.86	3833.8	2293.67	1.11489	0.156903	0.0907162	0.00339236	0.161854	1053.67	1.36163	0.445331	0.161414	0.00021802	0.0308698	200.963	2188.9	1997.7	2241.2	2251.9	2065.1	3017.2	4547.1	4290.2	3002.7	3495.2	1296.8	2893.5	2855.9	2238.7	2919.4	2326.2	2518.4	1963.4	2800.7	2011	2001.1	2360.5	2771.6	2863	2624.2	2145.3	2220.9	2024	2612.1
100294675	ENSSSCG00000034102	Sus scrofa	diacylglycerol O-acyltransferase 2(DGAT2)	DGAT2	566.25	301.394	4836.6	3318.15	1.11401	0.155761	0.220144	0.00476126	0.175278	778.058	1.06781	0.0946531	0.220588	0.298949	0.611044	2712.42	4421.4	2613.9	4355.4	2936.5	2928.9	2652.8	7506.2	4272.2	3969.2	3598.8	337.2	365.2	617.8	320.1	231.4	537.6	142.5	291.5	81.3	96.7	122.4	309.5	176.8	597.8	373.3	221.2	167.8	368.4	286.3
100525197	ENSSSCG00000016665	Sus scrofa	BMP binding endothelial regulator(BMPER)	BMPER	487.012	354.538	783.35	1114.73	1.11364	0.155282	0.132292	0.0046862	0.175278	1633.06	0.868904	-0.202731	0.188611	0.0855341	0.349467	3255.99	1254	1329.9	1330.7	933.7	947.5	892.6	819.9	893	712	708.5	331.6	398	228.5	297.1	311.5	180.4	347.7	473.2	404.4	588.8	264	214.9	304.1	512.5	494.4	321.5	413.3	381.3	354.8
100514933	ENSSSCG00000016687	Sus scrofa	chimerin 2(CHN2)	CHN2	1546.92	1194.12	1371.22	729.267	1.11363	0.155269	0.106247	0.0041981	0.170265	1023.97	1.38754	0.472531	0.18497	0.000141611	0.0260921	156.918	646.8	520	590.4	748.6	831.7	1038.1	1402.7	1101.8	1404.2	1576.2	972.2	1275	1320.9	1317.4	1081.2	1296.9	807.1	600.8	901.1	1415.4	640.3	1925.7	1137.8	1526.1	1582.3	1305.7	1374.5	1405.7	1809.5
100157117	ENSSSCG00000039378	Sus scrofa	kallistatin(LOC100157117)	LOC100157117	59.1063	33.4937	202.65	193.933	1.1136	0.155227	0.216436	0.00486776	0.175536	669.319	1.00889	0.0127638	0.217528	0.891799	0.960833	3663.66	156.6	154.9	156.4	243.1	272.4	180.2	193.9	142.2	216.3	258.2	16.9	35.2	28.8	15	39.2	24.8	28.3	101.5	35.1	10.6	25.8	40.5	10.1	34.3	68.1	21.7	22.2	34	13.7
100513900	ENSSSCG00000004931	Sus scrofa	immunoglobulin superfamily DCC subclass member 4(IGDCC4)	IGDCC4	206.819	148.931	384.05	243.533	1.11354	0.155147	0.13322	0.00471985	0.175278	994.351	1.20044	0.263563	0.190313	0.0261095	0.202884	1150.96	289.1	192.5	209.3	270.6	288.9	210.8	319.7	514.9	292.6	409	124.2	208.2	184.1	184.3	123	146.2	108.1	175.1	118.4	111.2	176.6	207.6	141.5	225.6	91.1	57.7	132	144.3	278.1
100739379	ENSSSCG00000017932	Sus scrofa	asialoglycoprotein receptor 2(ASGR2)	ASGR2	6875.27	5529.58	10104	9866.07	1.11308	0.154558	0.0865271	0.00356618	0.164737	1997.44	1.01541	0.0220602	0.150604	0.850489	0.943476	11439.6	10130.6	11671.7	11181.7	8592.7	9553.3	8066.4	11007.7	10335.8	8943.6	10129.1	5712	5001.4	6605.6	7412.8	5062.7	6422	4803.4	7527.7	4472.5	2662.6	4372.9	7065.5	5269.5	6589.8	4928.1	4564.8	7026.8	5666.2	9196.6
100525229	ENSSSCG00000039279	Sus scrofa	translation initiation factor IF-2-like(LOC100525229)	LOC100525229	41.4688	29.5875	85.75	73.2667	1.11244	0.153731	0.148597	0.00511782	0.180386	1682.46	1.06994	0.097535	0.190493	0.401434			41.6	75.1	51.3	91.5	119.6	60.5	85.5	67.5	85.8	104.2	19.8	22.4	21.1	17.3	10.9	13	19.7	40.1	35.1	40.6	42.3	40.5	31.3	49.9	42	27.4	28.4	43.4	21.9
397196	ENSSSCG00000021971	Sus scrofa	dipeptidase 1(DPEP1)	DPEP1	22.3438	12.1062	48.85	34.1667	1.11222	0.153442	0.235794	0.00449378	0.174327	74.0888	1.05611	0.0787666	0.22264	0.367865			39.6	28.2	35	35.6	27.2	39.4	39.4	55.8	73.3	26.9	1.4	0.8	16.6	13.8	0.9	7.1	4.9	26.1	15.1	5.8	25.8	30.7	10.1	11.4	10	13.2	22.2	2.3	42.5
100518971	ENSSSCG00000000973	Sus scrofa	selenoprotein O(SELENOO)	SELENOO	1458.27	1229.99	1778.83	1950.65	1.11219	0.153403	0.0697251	0.00224699	0.134258	983.975	0.934153	-0.0982687	0.126067	0.358863	0.663122	4860.02	1728.7	2140.9	1779.5	1976.3	2190.6	1887.9	1606.3	1560	1971.7	1977.3	786	1295	1265.5	1103.2	1262.5	1216.7	1116.7	1812.5	1219.2	934.9	1337.7	1072.2	1027.6	1373.3	1565.3	1291.5	1237.6	1186.3	1432.8
100519746	ENSSSCG00000016857	Sus scrofa	DAB adaptor protein 2(DAB2)	DAB2	1506.04	1166.23	2643.93	2842.62	1.11149	0.152498	0.100756	0.00454485	0.174327	1321.92	0.957823	-0.0621695	0.166254	0.603564	0.824245	6250.25	4008.6	2927.3	3250.3	1985.4	2980.5	1903.6	3011.9	2299	2808.4	2456.4	1467.5	1189.3	1224.4	822.2	972.8	898.4	1077.4	1556.4	907.1	1055.8	1267.8	1198.7	861.9	1291.1	1476.2	1392.7	1138.8	1117	1230
100525647	ENSSSCG00000003976	Sus scrofa	nuclear transcription factor Y subunit gamma(NFYC)	NFYC	1117.17	959.375	1355.4	1115.9	1.11081	0.151618	0.0623724	0.00154716	0.113585	1076.33	1.16095	0.215311	0.113762	0.0313324	0.221557	2099.48	1070.3	1095.1	1130.4	1270.4	1099.2	1030	1370.1	1191.8	1384.4	1475.3	767.6	778.4	702	1044.5	1013.8	889	1055.3	1128.9	914.2	717.4	1087.5	858.5	951.8	1212.1	1189	1040	890.8	821.4	1060.2
100154898	ENSSSCG00000010476	Sus scrofa	myoferlin(MYOF)	MYOF	45.7563	27.5	75.9	65.15	1.11053	0.151255	0.198552	0.00547262	0.182811	543.862	1.03112	0.0442121	0.213569	0.655305			83.1	54	130.3	8.1	60.3	55.1	93.1	79.2	69.7	61.6	18.3	36.8	16.6	21.9	19.1	50.7	22.1	27	32.1	17.4	30.4	14.7	20.2	38.5	25	49.2	23.4	11.7	30.1
100624266	ENSSSCG00000007749	Sus scrofa	mitochondrial ribosomal protein S17(MRPS17)	MRPS17	267.081	209.556	330.425	330.983	1.11039	0.151066	0.0930198	0.00456393	0.174327	1865.82	1.00293	0.004214	0.157724	0.971669	0.99066	10603	316.2	322.8	373	333.6	374.5	265.8	290.9	292.6	396.7	341.5	135.5	296.3	307.2	161.2	249.6	218.1	130.2	250.6	188.7	201.1	188.6	254.2	133.4	191.3	234.2	212.7	286.3	397.8	326
100521185	ENSSSCG00000007554	Sus scrofa	zinc finger AN1-type containing 2A(ZFAND2A)	ZFAND2A	2247.79	1325.82	618.35	430.45	1.11036	0.151026	0.196206	0.00552183	0.182811	1470.71	1.07925	0.110027	0.215658	0.261304	0.575942	4633.45	255.2	458.9	425.1	406.9	320	716.6	468.5	730.9	696.6	577.4	1377.2	1341.4	2323.5	534.3	1300.8	2670.4	1337.8	1066.5	790.7	1224	875	1456.6	578	1464.7	1756.5	1115.7	2202.4	721.6	1508.1
100522621	ENSSSCG00000003196	Sus scrofa	PTOV1 extended AT-hook containing adaptor protein(PTOV1)	PTOV1	1016.91	804.775	1335.53	1018.57	1.1101	0.150683	0.108955	0.00508281	0.180386	1532.92	1.148	0.19912	0.174902	0.0974977	0.372074	3161.89	890.5	958.9	1097	1137.2	972.7	1055.1	1356.6	1497	1246.5	1242	254	674.3	512.4	657.6	530.1	549.4	656	798.2	749.6	287.1	907.2	926	796.2	1704.9	1728.4	1145	853.8	582	710.9
100513629	ENSSSCG00000015973	Sus scrofa	ATP synthase membrane subunit c locus 3(ATP5MC3)	ATP5MC3	3427.28	2679.56	4516.55	4019.98	1.10965	0.150103	0.0967564	0.00490277	0.175536	982.124	1.06532	0.0912881	0.16359	0.445056	0.731391	4092.13	4088.8	4825.3	4023.9	4284.2	3571.9	3325.8	4125.6	5089.6	4275.7	4575.3	1831.6	2944	2883.6	3480.1	2975	3683.2	2432.4	2651.7	2724.4	870.1	2487.8	3357.7	2523.1	3239.3	2328.9	2460.1	3072.3	2714	4097
100155509	ENSSSCG00000001664	Sus scrofa	tau tubulin kinase 1(TTBK1)	TTBK1	103.431	61.65	125.25	63.15	1.10948	0.149884	0.199723	0.00559516	0.182811	582.069	1.15044	0.202184	0.221325	0.0387073	0.243234	774.456	43.5	44.6	66.8	66.1	45.7	112.2	176.7	120.6	66.7	137	8.5	96.1	93.2	94.4	107.5	71.9	50.4	22.4	62.2	25.1	15.6	108.1	47.5	67.6	60.1	55.8	83.9	62.2	78.1
100739396	ENSSSCG00000031433	Sus scrofa	cytochrome c oxidase copper chaperone COX11(COX11)	COX11	135.312	106.256	130.3	114.583	1.10848	0.14858	0.0941682	0.00514701	0.180386	2187.55	1.07242	0.100873	0.160154	0.397056	0.694222	8418.83	95.7	103.3	104.2	139.3	143	102	117.1	160.2	105.6	138.3	83.3	132.1	112	89.8	109.3	127.3	90.9	97.8	91.3	72.5	115.9	130.2	87.9	118.5	106.1	135.2	130.8	173.7	182.2
100511064	ENSSSCG00000012837	Sus scrofa	chitinase domain containing 1(CHID1)	CHID1	2828.26	2280	3280.03	3051.63	1.10817	0.148183	0.0871134	0.00490514	0.175536	823.615	1.04413	0.0623024	0.153257	0.596653	0.821879	3856.26	2903.4	3299.4	3455.5	3173.5	2760.6	2717.4	3220.2	3242.4	3363.5	3294	1288.3	2123.1	2203.7	2752.3	2639.8	2854.3	2203.9	3180.8	2570.9	1283.9	2164.8	2219.3	2085.6	2554.2	2224.9	2130.2	2568.9	2047.5	2773.8
100521800	ENSSSCG00000024818	Sus scrofa	non-compact myelin associated protein(NCMAP)	NCMAP	62.2437	42.2625	181.525	190.767	1.10794	0.147878	0.158001	0.00604545	0.18949	1561.02	0.979119	-0.0304446	0.198827	0.785286	0.915795	7544.32	190.5	243	186.5	155.6	220.8	148.2	152.7	182.7	192.1	198.6	24	30.4	31.1	25.3	55.6	33	24.6	53.1	65.2	45.4	28.5	41.8	47.5	37.4	84.1	49.2	44.4	55.1	4.1
100522144	ENSSSCG00000024818	Sus scrofa	RCAN family member 3(RCAN3)	RCAN3	62.2437	42.2625	181.525	190.767	1.10794	0.147878	0.158001	0.00604545	0.18949	1582.62	0.979119	-0.0304446	0.198827	0.785286	0.915795	7648.72	190.5	243	186.5	155.6	220.8	148.2	152.7	182.7	192.1	198.6	24	30.4	31.1	25.3	55.6	33	24.6	53.1	65.2	45.4	28.5	41.8	47.5	37.4	84.1	49.2	44.4	55.1	4.1
102157990	ENSSSCG00000002746	Sus scrofa	dihydroorotate dehydrogenase (quinone)(DHODH)	DHODH	1015.74	857.288	703.775	821.933	1.10775	0.147634	0.0747258	0.00389007	0.167838	2053.33	0.898849	-0.153849	0.136032	0.169125	0.475872	5821.82	618.8	813.4	671.9	970.3	880.3	976.9	594.3	532.9	965.7	722.2	615.2	785.6	688.7	755.4	665	964.4	836.6	912.8	1062.7	730.9	1035	975.1	902.3	902.3	876.7	1007.9	931.6	980.9	1179.4
110261007	ENSSSCG00000046363	Sus scrofa	uncharacterized LOC110261007(LOC110261007)	LOC110261007	14.5938	3.80625	73.2	53.2667	1.10752	0.147329	0.301598	0.0011776	0.105778	1402.62	1.02544	0.0362462	0.235141	0.540466			49.3	32.9	68.4	55.9	57.4	55.7	110.4	54	79.9	48.5	0	0	0	0	8.2	0	0	3.7	0	1.9	1.8	0	2	16.6	21	5.7	0	0	5.5
100153889	ENSSSCG00000010130	Sus scrofa	G protein subunit beta 1 like(GNB1L)	GNB1L	836.225	704.4	865.025	718.7	1.10742	0.147196	0.0716489	0.00356128	0.164737	425.022	1.13922	0.188044	0.13068	0.0857336	0.34977	902.406	714.5	712.5	752.5	773	751.9	607.8	849.7	848.9	923.2	838.3	616.6	650.3	785.2	764.7	593	859.5	536.8	883	733.5	413.8	604.5	831.5	587.1	836.9	815.7	758.3	918	835.4	919.1
100620511	ENSSSCG00000011299	Sus scrofa	C-type lectin domain family 3 member B(CLEC3B)	CLEC3B	2680.91	1619.07	3216.35	3346.75	1.10731	0.147057	0.205191	0.00577576	0.184983	1814.68	0.982873	-0.0249231	0.218221	0.788579	0.917351	8999.22	3611.2	2050.5	4391.2	4154	3494.1	2379.5	2451.2	2350.3	4677.5	3386.4	122.8	1777.9	519	396.1	1115.8	847.7	2017.2	4746.5	1293.5	787	2271.6	583.4	2006.7	3092.7	3003.5	1323.7	1062.3	1500.7	534.2
100512749	ENSSSCG00000016416	Sus scrofa	sonic hedgehog signaling molecule(SHH)	SHH	153.469	107.263	317.45	158.367	1.10722	0.146936	0.14654	0.00615652	0.191607	1012.26	1.27269	0.347886	0.209929	0.00282328	0.0812958	429.486	113.1	136.2	123.8	180	138.1	259	357.2	327.7	311.6	273.3	63.5	164.2	135.3	72.6	143	112	95.8	41.9	63.2	75.4	79.1	104.4	67.7	191.3	196.2	110.6	106.1	100.9	80.8
100521556	ENSSSCG00000000854	Sus scrofa	stabilin 2(STAB2)	STAB2	1274.22	957.594	2433.05	2336.02	1.10718	0.146888	0.115621	0.00594441	0.189163	1543.76	1.01894	0.0270686	0.180189	0.819954	0.931227	7599.74	1999.4	2336.9	2233.1	2248.9	2369.6	2828.2	2700.8	2143.3	2119.1	2769	599.7	1351.1	851.8	615	810.7	1117.7	1377.1	1121.4	798.8	799.6	1071.8	757.8	1167.1	1061.4	1256	564.5	795.8	1073.6	1080.7
100154622	ENSSSCG00000006947	Sus scrofa	synapse defective Rho GTPase homolog 2(SYDE2)	SYDE2	640.788	476.962	657.275	558.783	1.107	0.146649	0.113559	0.00597331	0.189447	541.819	1.07227	0.100672	0.179121	0.398615	0.695331	1988.65	507.6	535.2	368.1	585.9	534	821.9	646.2	597.7	632.1	753.1	632.2	410	490.2	490.6	619.4	534.1	238.3	361.4	365.3	775.4	426.9	655.8	235.4	376.3	664.6	355.5	820.5	1077.1	868.4
100125551	ENSSSCG00000005610	Sus scrofa	solute carrier family 2 member 8(SLC2A8)	SLC2A8	1197.21	957.525	1094.53	802.383	1.10693	0.146569	0.0895039	0.00542832	0.182811	273.485	1.19585	0.258037	0.158025	0.0301937	0.217378	325.198	620.7	883.8	878.7	908.3	774.3	748.5	885.2	1313.4	866.7	1312.8	791.6	784	895	876.4	1232.4	1044.6	872.2	1016.2	822.8	723.2	970.6	1002.2	1211.5	956.4	1122.9	998.4	882.2	809.6	1106.8
100515273	ENSSSCG00000009316	Sus scrofa	ureidoimidazoline (2-oxo-4-hydroxy-4-carboxy-5-) decarboxylase(URAD)	URAD	334.544	245.863	649.175	464.15	1.10628	0.145716	0.14351	0.00635649	0.1936	1186.19	1.1214	0.165297	0.197306	0.146732	0.442967	2714.06	409	346.3	329.8	564.5	519.4	615.9	658.6	374.5	923.9	639.7	64.9	135.3	116.5	115.2	146.7	182.7	203.9	274.8	211.7	158.6	169.3	146.1	207.1	608.1	694.6	498.3	125.9	113.8	138.3
100153623	ENSSSCG00000009626	Sus scrofa	sorbin and SH3 domain containing 3(SORBS3)	SORBS3	812.794	656.419	1093.22	654.683	1.10602	0.145379	0.0877473	0.00564195	0.183281	456.004	1.36136	0.445043	0.161199	0.00021873	0.0308698	76.8042	553	426.1	525.3	688.6	833.6	901.5	988.9	1335	804.4	1244.6	524.9	639.1	918.3	722.1	574.8	700.3	627.8	578.4	734.5	481.5	697.4	540.4	540.6	890.9	810.7	521	810.6	636	791.7
100516980	ENSSSCG00000004001	Sus scrofa	alpha-1-B glycoprotein(A1BG)	A1BG	44964.3	31589.7	55590.8	36032.4	1.1059	0.145227	0.142788	0.00644208	0.1936	1294.99	1.15553	0.208557	0.199034	0.0671922	0.31654	2117.33	29741.2	39306.4	38417.6	31578.9	31846.6	45303.8	54128.5	56071.7	83772.5	28390.4	18108.3	22829.3	31597.5	30865.1	33675.7	16145.2	32468.8	26275.3	49906.8	14986.6	33554.5	29900.3	42038.4	37867.2	46553.8	38662.5	39906.4	30752.6	35081.1
100515695	ENSSSCG00000016431	Sus scrofa	polypeptide N-acetylgalactosaminyltransferase like 5(GALNTL5)	GALNTL5	61.6875	45.3125	36.1	42.05	1.10577	0.14505	0.126812	0.00640933	0.1936	1213.29	0.94579	-0.080408	0.189321	0.490409			27.1	58.7	34.2	49.8	37	45.5	18.2	36.9	51.3	38	38.1	43.2	28.8	24.2	35.5	47.2	24.6	63.3	42.1	65.7	69	40.5	42.4	55.1	41	64.3	42	52.8	95.9
100512005	ENSSSCG00000014884	Sus scrofa	integrator complex subunit 4(INTS4)	INTS4	488.413	398.944	477.975	364.1	1.10559	0.144813	0.0839791	0.00554494	0.182811	918.441	1.18191	0.241115	0.150801	0.0397599	0.246784	1239.84	289.1	234.7	337.2	446.5	377.4	499.7	468.5	390.7	569.7	483	376.8	422.1	449.2	244.1	507.4	470.4	331.7	324.1	386.3	448.6	347.8	374.6	299.1	511.5	455.4	434	387.4	377.8	510.9
100156461	ENSSSCG00000009620	Sus scrofa	bone morphogenetic protein 1(BMP1)	BMP1	799.6	668.731	1119.3	1043.18	1.10553	0.144744	0.0749245	0.00459366	0.174664	619.706	1.04766	0.0671688	0.135819	0.547906	0.793871	2816.66	1062.6	1015.3	1212.6	1018.1	1182.9	767.6	1048.4	1009.1	993.6	1426.1	550.3	645.5	679.9	731.3	519.2	789.9	579.8	877.4	784.7	448.6	768.2	738.1	639.6	624.8	609.5	712.9	813.1	742.7	838.3
100526034	ENSSSCG00000046269	Sus scrofa	serum amyloid A-4 protein(SAA4)	SAA4	1201.59	732.538	507.625	377.65	1.10552	0.14473	0.195131	0.00621953	0.192245	1846.71	1.05671	0.0795784	0.216667	0.40656	0.701177	6735.51	429.3	515.3	220.7	144.4	725.7	230.5	904.4	357.4	357.8	410.9	1937.4	1501.6	998.2	443.4	251.4	528.2	974.2	734.9	478.7	193.4	667.9	838.8	482	563.4	753.6	373.5	2375.2	1864.5	1520.4
110255923	ENSSSCG00000040727	Sus scrofa	ASPSCR1 tether for SLC2A4, UBX domain containing(ASPSCR1)	ASPSCR1	2166.94	1569.45	3579.12	3630.02	1.10537	0.144528	0.128795	0.00652511	0.1936	2490.47	0.993154	-0.00991095	0.189457	0.932121	0.976062	12556.1	3841.3	4585.8	4948.3	2999.5	3458.1	1947.1	3713.7	4233.5	3359.1	3010.2	1377.2	1540.9	1414.1	1491.3	1593.2	1806.2	1169.5	2765.4	1218.2	858.5	1589.8	965.3	1141.8	2335.9	2214.8	1629.1	1312.8	1140.5	1999.9
100518171	ENSSSCG00000005272	Sus scrofa	nicotinamide riboside kinase 1(NMRK1)	NMRK1	166.694	96.3063	763.175	727.467	1.10511	0.14419	0.194128	0.00630012	0.1936	1370.88	1.00474	0.00681969	0.215201	0.943866	0.980559	6943.34	818.9	795.8	762.3	632.7	748	607.1	741.2	723.7	867.5	720.3	136.9	88.1	49.9	43.8	61	53.1	36.9	204	41.1	100.5	97.5	43	43.4	260.9	205.2	75.6	60.5	51.6	47.9
100154014	ENSSSCG00000005349	Sus scrofa	glyoxylate and hydroxypyruvate reductase(GRHPR)	GRHPR	4820.14	3763.84	9859.02	7068.08	1.10506	0.144127	0.0994898	0.00638216	0.1936	509.749	1.1856	0.245616	0.169899	0.0414481	0.251454	662.077	5729.5	8078.9	7398	6587	6312.1	8303	9723.1	10699.4	9423.2	9590.4	3869.2	3745.6	3343.9	3086.3	4067.1	4051	4195.3	4889	3328.5	2791.2	3384.8	2797.7	3246.5	5024.2	5257.4	3143.7	3185.8	2441.8	4755.8
102164898	ENSSSCG00000039332	Sus scrofa	SEC16 homolog B, endoplasmic reticulum export factor(SEC16B)	SEC16B	690.831	311.794	3317.88	2626.42	1.10492	0.143937	0.232669	0.00506641	0.180343	2249.41	1.03114	0.0442455	0.225911	0.583519	0.814625	10160.8	1970.4	3063.5	2941.6	2848	2679.9	2255.1	4186.1	2723	3115.6	3246.8	492.5	337.2	303.9	115.2	192.2	201.6	167.1	408.9	99.3	164.4	321.1	196.5	126.3	1149.8	594.5	118.2	109.8	109.1	345.2
100521793	ENSSSCG00000002706	Sus scrofa	adenosine deaminase tRNA specific 1(ADAT1)	ADAT1	112.75	84.6437	124.375	114.05	1.10478	0.143763	0.119338	0.00664984	0.195136	1606.95	1.03962	0.056059	0.182771	0.636009	0.84189	6932.96	78.3	77.5	112.4	155.6	97.3	163.2	145	91.8	171.6	89.1	49.4	130.5	67.7	63.3	55.6	110.8	62.7	55.9	108.4	63.8	76.4	61.4	102.1	82.1	145.1	119.1	81.4	99.7	84.9
100517432	ENSSSCG00000016400	Sus scrofa	mab-21 like 4(MAB21L4)	MAB21L4	41.6313	23.9937	139.925	108.117	1.10462	0.143544	0.209489	0.00599193	0.18949	1296.3	1.04982	0.0701455	0.219134	0.44769			93.8	133.8	136	97.6	164.4	23.1	125.8	139.5	74.8	219.6	33.9	29.6	68.8	19.6	14.6	25.9	11.1	26.1	26.1	12.6	20.2	24.6	14.1	16.6	8	32.1	38.2	24.6	64.4
100514930	ENSSSCG00000027404	Sus scrofa	unc-93 homolog A(UNC93A)	UNC93A	171.7	102.775	463.225	429.2	1.10459	0.143507	0.191348	0.00643218	0.1936	1163.92	1.01064	0.0152728	0.214693	0.875529	0.95429	5737.19	432.2	541.1	490.3	433.3	496.1	182.2	518.5	388.9	398.2	547.3	107.2	49.7	81	108.3	34.6	135.6	92.1	114.6	41.1	32.9	78.2	97	23.2	282.8	226.2	139.9	141.9	142	86.3
100517050	ENSSSCG00000010826	Sus scrofa	mitochondrial amidoxime reducing component 2(MTARC2)	MTARC2	7420.91	5838.88	13195.2	11633	1.10444	0.143309	0.101876	0.00663459	0.195136	1309.75	1.06761	0.0943815	0.171073	0.431146	0.721134	4840.25	12717.9	12797.3	9737.8	11742.8	11095.1	11707	16599.5	11799.5	15194.7	9187.3	6262.3	5396.2	4163.5	3215.3	5742.3	4044	4702.6	6184.6	4578.9	5449	4969.1	4842.6	6259.7	8593.1	12488.4	6530.4	6075.5	4100.9	5784.5
100514338	ENSSSCG00000014132	Sus scrofa	ATPase H+ transporting accessory protein 1 like(ATP6AP1L)	ATP6AP1L	65	45.3625	93	111.1	1.10438	0.143237	0.14381	0.00681277	0.195251	1134.6	0.939153	-0.0905675	0.19539	0.426962			87	183.1	74.9	134.3	98.2	89.1	77.8	73.8	149.6	70.8	56.4	61.7	25.5	41.5	58.3	38.9	19.7	34.5	38.1	42.5	50.6	33.2	27.3	78	76.1	43.5	67.9	36.4	50.7
100153522	ENSSSCG00000005240	Sus scrofa	dedicator of cytokinesis 8(DOCK8)	DOCK8	1275.69	908.306	1906.53	1113.28	1.10432	0.143163	0.126007	0.00680347	0.195251	479.145	1.24366	0.314596	0.194622	0.00808055	0.12051	295.732	1079	991.8	703.6	897.1	880.3	2127.9	2114.2	2128	1432.8	1951.1	1556.4	1081.2	687.6	946.6	921.8	843	787.5	481.5	505.8	1017.1	898	700	806.3	1544.8	1137.9	617.4	897	898.8	998.6
100169745	ENSSSCG00000021873	Sus scrofa	cellular retinoic acid binding protein 1(CRABP1)	CRABP1	93.325	54.1688	637.825	924.217	1.1043	0.143129	0.204701	0.00617027	0.191607	815.865	0.93349	-0.0992934	0.219285	0.286119	0.597812	2545.48	1375.8	640.9	1545.7	604.2	837.5	541.2	970.7	493.3	801.5	285.8	48	79.3	51	35.7	20	22.4	44.2	124.8	37.1	74.4	33.1	19.7	49.5	69.7	100.1	57.7	45.7	29.3	75.3
100625649	ENSSSCG00000024926	Sus scrofa	asialoglycoprotein receptor 1(ASGR1)	ASGR1	8439.52	6000.93	20546	19861.5	1.10404	0.142789	0.127496	0.00688739	0.195713	2158.13	1.01491	0.0213522	0.189478	0.854406	0.944646	10416.6	19891	19191.9	18983.6	23090.9	17756.4	20255.4	22616.5	18799.2	21780.9	18987.5	6102.9	5345.7	4411.9	4803.3	1870.1	5603.8	5300.9	8270	4623	4494.7	7312.4	6875.1	4916.8	11839.6	8940.5	5304.1	4069.2	2898.2	5618.8
100523520	ENSSSCG00000032942	Sus scrofa	death associated protein(DAP)	DAP	4822.26	3802.14	7749.35	5452.05	1.10355	0.142157	0.0961021	0.00685495	0.195528	1714.78	1.20534	0.269444	0.167531	0.0252836	0.19911	1746.2	5021.8	5161	5398.6	5846.5	4866.6	6417.8	8736.1	7650.6	7485.9	7124.8	4010.3	4267	4407.5	3385.7	3967.8	3877.7	2968	3693.1	3845.3	2344.5	3030.6	3350.4	3124.3	5365.2	6429.4	2767.4	3116.7	2579	5725.6
102162360	ENSSSCG00000011215	Sus scrofa	3-oxoacyl-ACP synthase, mitochondrial(OXSM)	OXSM	295.188	233.475	578.325	622.05	1.1035	0.142091	0.0957444	0.00686626	0.195528	2422.59	0.962042	-0.0558288	0.163542	0.640355	0.844899	10468.3	693.2	612.7	571.7	659.1	532.1	663.5	571.3	486.1	692.9	563	224.4	346.8	303.9	214.2	197.7	260.6	205.2	301.8	185.6	227.2	242	163.3	112.2	255.7	265.2	229.8	211	240.5	197.2
100515265	ENSSSCG00000039317	Sus scrofa	solute carrier family 25 member 21(SLC25A21)	SLC25A21	245.637	188.75	301.9	285.133	1.1034	0.141953	0.104538	0.00702351	0.197071	1206.86	1.0342	0.0485202	0.172747	0.685398	0.866646	5307.34	222.4	197.2	184.1	351.9	304.5	450.7	321.6	302.5	291.8	291.7	335.8	186.6	155.3	125.5	206.8	200.4	167.1	147.2	173.6	205.9	184	117.9	189	209	271.2	144.7	146.8	138.5	301.3
100512859	ENSSSCG00000017566	Sus scrofa	acyl-CoA synthetase family member 2(ACSF2)	ACSF2	714.206	546.938	1494.97	999.2	1.10331	0.141837	0.108998	0.00707734	0.198166	1054.04	1.20219	0.265662	0.179601	0.0273307	0.207622	1104.34	959.1	1066.9	1237.1	953.1	889.1	889.9	1601.5	1821.9	1146.1	1410.4	970.8	559.8	552.3	647.2	555.6	656.7	495.1	449.9	385.3	335.5	485.8	750.4	585	376.3	611.5	333.8	539.2	533.9	1009.5
100157173	ENSSSCG00000007426	Sus scrofa	acyl-CoA thioesterase 8(ACOT8)	ACOT8	411.812	336.9	616.95	477.917	1.10284	0.141229	0.085388	0.00670336	0.195136	748.542	1.16617	0.221776	0.152738	0.0596545	0.298954	1146.79	509.5	423.7	528.5	460.8	420.2	524.8	666.3	661.6	606.4	533.5	255.4	375.6	327.2	236.1	276	366.7	321.9	383.7	341.2	280.4	333.1	335.3	267.8	461.6	534.4	294	365.2	309.8	341.1
102160124	ENSSSCG00000011962	Sus scrofa	adhesion G protein-coupled receptor G7(ADGRG7)	ADGRG7	4.9	1.49375	52.75	18.5333	1.10237	0.140607	0.288461	0.00160139	0.115231	1418.61	1.08925	0.12334	0.239684	0.0653047			28	8.2	22	21.4	7.8	23.8	44.2	60.3	45.5	61	1.4	6.4	1.1	1.2	5.5	1.2	0	1.9	0	1.9	0	1.2	0	2.1	0	0	1.2	1.2	0
397604	ENSSSCG00000009150	Sus scrofa	hydroxyacyl-CoA dehydrogenase(HADH)	HADH	3106.31	2484.79	5193.23	4524.8	1.10209	0.140238	0.0899727	0.0072646	0.201303	143.127	1.08202	0.113727	0.159487	0.339314	0.647066	460.064	5293.5	4284.2	4162.4	4489.6	4229.5	4689.6	6505.8	4447.7	5520.7	4298.7	2833.4	2052.6	1927.6	1826.4	2341.9	2341.5	1896.8	2476.6	2141.4	3584	2159.3	2291.7	2087.6	3590.7	3468.9	2736.2	2023.5	1787	2332.7
100522516	ENSSSCG00000011432	Sus scrofa	glycerate kinase(GLYCTK)	GLYCTK	1227.09	857.781	4870.98	3266.57	1.10188	0.139967	0.136698	0.00748851	0.204292	1730.76	1.14626	0.196936	0.197404	0.085331	0.349458	2960.61	3369.5	2405	3176.2	3317.9	3361.8	3969	4962.8	4001.3	4863.7	5656.1	594.1	936.2	990.4	715.1	862.6	1190.8	905.4	969.6	600.1	708.7	749.8	724.6	409.2	1694.5	1040.9	632.5	468.9	890.6	441.1
100512919	ENSSSCG00000017227	Sus scrofa	ferredoxin reductase(FDXR)	FDXR	296.806	224.994	691.3	559.017	1.10172	0.139761	0.113691	0.0076251	0.204928	1093.09	1.10066	0.138373	0.181263	0.24521	0.559079	2982.13	526.9	631.5	620.6	625.5	475.7	473.9	593.4	672.4	628.4	871	213.1	255.5	308.3	262.6	300.6	251.1	245.7	340.9	240.8	116	203.3	202.6	214.2	185	124.1	136.1	203.6	166.6	220.5
100514836	ENSSSCG00000006876	Sus scrofa	phospholipid phosphatase related 5(PLPPR5)	PLPPR5	15.375	6.9125	17.375	13.1833	1.10149	0.139455	0.247868	0.00432307	0.171691	1025.68	1.03156	0.0448241	0.229055	0.547003			5.8	1.2	30.1	20.3	15.6	6.1	27.8	18.9	5.1	17.7	8.5	2.4	3.3	1.2	11.8	7.1	3.7	9.3	4	9.7	11	0	4	22.9	7	4.7	17.3	1.2	6.8
100520276	ENSSSCG00000026898	Sus scrofa	family with sequence similarity 149 member B1(FAM149B1)	FAM149B1	471.656	408.281	527.775	372.9	1.10115	0.139005	0.0616887	0.00339817	0.161854	1256.47	1.31007	0.389646	0.114559	0.000103248	0.0226479	175.816	358.7	416.7	356.7	328.5	362.8	414	590.5	523	507.4	490.2	392.3	462.9	361.6	380	393.5	466.9	362.4	365.1	349.2	392.5	393.8	404.1	391	430.4	541.5	445.3	402.2	424.8	478
100514888	ENSSSCG00000005661	Sus scrofa	endonuclease G(ENDOG)	ENDOG	173.756	123.106	172.025	164.133	1.1011	0.138948	0.137361	0.00770889	0.205529	1232.15	1.01772	0.0253393	0.195721	0.823384	0.933097	5593.92	163.4	132.6	193	185.1	176.1	134.6	190.1	192.6	184.8	120.6	14.1	205.8	132	82.9	125.7	128.5	129	147.2	104.4	84.1	116.8	59	82.9	214.2	203.2	139.9	132	106.8	132.9
100154818	ENSSSCG00000011444	Sus scrofa	5'-nucleotidase domain containing 2(NT5DC2)	NT5DC2	45.6625	30.2937	54.6	22.95	1.10055	0.13822	0.164331	0.00762031	0.204928	604.334	1.26609	0.340378	0.233366	0.00198965			23.2	10.6	20.4	28.5	15.6	39.4	63.4	77.4	33.7	43.9	12.7	41.6	32.2	23	41.9	28.3	28.3	13	29.1	9.7	26.7	76.1	16.2	24.9	47	34	46.9	39.9	31.5
100517372	ENSSSCG00000011410	Sus scrofa	cytochrome b561 domain-containing protein 2(LOC100517372)	LOC100517372	167.169	123.287	218.925	190.533	1.10047	0.138119	0.117976	0.0080413	0.208085	1420.8	1.06281	0.0878868	0.184466	0.456891	0.739313	5048.03	119.9	145.5	190.6	214.6	180.9	291.7	213.1	188.1	253	221.5	132.6	134.5	88.7	104.8	135.7	123.8	82.3	99.7	74.3	184.7	94.8	100.7	87.9	205.8	220.2	102.1	91.3	85.7	132.9
100156967	ENSSSCG00000024316	Sus scrofa	cytochrome c oxidase subunit 5A(COX5A)	COX5A	3370.39	2865.51	3452.82	3263.35	1.10039	0.138016	0.0703506	0.00572388	0.184598	690.398	1.04024	0.0569138	0.130166	0.602146	0.823721	3080.72	3090	3386.3	3649.3	3319.9	3094.3	3040.3	3347	3199.2	3752.8	3512.3	1818.9	2996.8	3007.8	2818	3438.6	3525.2	2531.9	2760.7	2716.4	1774.1	2596.3	2957.4	2442.2	3164.4	3716.1	3583.4	3201.8	3188	3232.6
733684	ENSSSCG00000037234	Sus scrofa	claudin 2(CLDN2)	CLDN2	1117.94	693.219	678.35	312.617	1.10039	0.13801	0.182825	0.00733498	0.202415	248.768	1.17839	0.236814	0.223846	0.0176671	0.171789	211.129	526.9	166.7	251.6	272.6	277.2	380.7	650	460.9	685.6	916.9	818.4	796.1	898.3	1375	633.1	578.9	368.5	221.7	216.8	312.3	476.6	1827.5	215.2	570.7	1012.8	769.6	1631.1	2870	838.3
106504299	ENSSSCG00000038404	Sus scrofa	serpin B6(LOC106504299)	LOC106504299	329.031	255.113	649.725	643.35	1.1003	0.137891	0.105208	0.00819801	0.208085	2631.64	1.00309	0.0044575	0.174723	0.970275	0.99066	12528.9	777.3	572.8	696.3	649.9	683.8	480	789.2	506.8	795.6	507.3	293.5	192.2	180.8	232.6	164.9	317.1	316.9	325.1	190.7	181.8	253.9	266.5	222.3	312.9	306.3	324.3	308.5	176	331.5
100270722	ENSSSCG00000016593	Sus scrofa	ADP ribosylation factor 5(ARF5)	ARF5	542.344	423.394	983.575	952.817	1.10022	0.137798	0.100271	0.00824055	0.208085	917.237	1.01585	0.022681	0.170753	0.849846	0.943316	4158.14	1154.4	985.9	1240.3	765.9	936.8	633.6	944.8	1325.1	860.9	803.5	482.6	440.5	390.4	284.4	481	486.9	269	679	414.4	217.5	536.4	402.8	380.9	533.3	392.3	382.9	381.3	465.8	606.8
100621422	ENSSSCG00000000034	Sus scrofa	tubulin tyrosine ligase like 12(TTLL12)	TTLL12	3281.69	2694.76	2803.45	2127.32	1.10014	0.137683	0.0806416	0.00752044	0.204292	2050.07	1.18406	0.243741	0.148255	0.0364297	0.23836	2391.95	2056.5	1542.3	1900	2018	2334.6	2912.5	2384	3189.3	2784.9	2855.6	1567.7	3382	2224.8	2968.8	2922.1	3415.6	3049.1	2472.9	3588.4	2489.6	2990.1	2188.5	2438.2	2082.3	2527.1	2809	3064.9	3296	3442.2
100513997	ENSSSCG00000030017	Sus scrofa	FAD dependent oxidoreductase domain containing 1(FOXRED1)	FOXRED1	1820.9	1473.62	2829.7	2481.68	1.09996	0.137452	0.0886784	0.00817748	0.208085	1186.91	1.07393	0.102904	0.158656	0.386663	0.686076	3913.38	2130	3014.2	2628.9	2413.7	2874.5	1828.8	2736.3	2612.3	3026.2	2944	1508.4	1282.2	1184.5	1361.2	1182.3	1459.6	1558.9	2284.8	1165	1461.8	1581.5	1366.9	1345.9	1936.7	1715.4	1182.8	1422.6	1268.4	1794.4
100623793	ENSSSCG00000025525	Sus scrofa	glutamine amidotransferase class 1 domain containing 3(GATD3)	GATD3	2611.61	2078.62	3735.93	2848.3	1.09992	0.137399	0.0908333	0.00826988	0.208085	2205.7	1.15794	0.211556	0.162219	0.076981	0.336286	3564.63	3003	2359.2	2895.2	2918.2	2633.2	3281	3469.9	4133.6	3491.1	3849.1	1176.8	2452.2	2766	2828.3	2624.3	2573.7	2282.5	2277.3	2171.5	950.4	2396.7	1818.9	2280.6	2078.1	1221	1359.6	2939	1899.7	3250.5
100513423	ENSSSCG00000035136	Sus scrofa	SHH signaling and ciliogenesis regulator SDCCAG8(SDCCAG8)	SDCCAG8	110.662	89.825	99.575	98.05	1.09991	0.137389	0.0859248	0.00806518	0.208085	1148.42	1.0105	0.0150717	0.15343	0.898153	0.964312	5322.04	100.6	108	88.8	109.9	74.9	106.1	97.9	100.8	82.9	116.7	94.5	120.9	112	65.6	101.1	113.2	67.6	67.1	112.4	71.5	63.5	70	92	131	81.1	73.7	118.4	99.7	112.3
100512452	ENSSSCG00000005379	Sus scrofa	polypeptide N-acetylgalactosaminyltransferase 12(GALNT12)	GALNT12	18.8813	10.4375	15.8	27.85	1.09978	0.137219	0.212762	0.00642396	0.1936	1002.66	0.915948	-0.126663	0.22355	0.153505			46.4	9.4	49.7	14.2	39.9	7.5	4.8	28.8	19.8	9.8	8.5	18.4	6.7	4.6	12.8	24.8	11.1	14.9	7	9.7	10.1	8.6	9.1	1	15	4.7	3.7	28.2	6.8
100302017	ENSSSCG00000020680	Sus scrofa	claudin 14(CLDN14)	CLDN14	2504.78	1222.7	3186.45	1432.7	1.09974	0.137167	0.236055	0.00513709	0.180386	804.343	1.08842	0.122238	0.231925	0.109327	0.391398	1745.24	885.6	839.2	520.4	1555.2	1707.2	3088.6	2877.5	2416.1	2959.5	4492.7	1944.5	357.2	2986.7	2191.5	541.1	4736	460.7	228.2	297	401.2	206.1	2229.1	80.8	523.9	1580.3	798.9	4604.7	3835.7	4572.3
100312970	ENSSSCG00000036236	Sus scrofa	ELOVL fatty acid elongase 6(ELOVL6)	ELOVL6	2053.69	1389.16	4800.55	2418.38	1.09941	0.136733	0.160027	0.00795291	0.208085	938.461	1.19671	0.259078	0.214592	0.0160914	0.165897	748.197	2127.1	2077.5	2191.5	2702.5	2642	2769.7	6304.1	3982.4	4588.8	4326.9	1463.3	1803.5	3644.4	1530.5	1269.8	2386.3	388.2	601.7	789.7	1487	800.4	1323.9	515.3	1950.2	1682.4	590	2580	1510.1	3869.6
100505408	ENSSSCG00000008040	Sus scrofa	TSC complex subunit 2(TSC2)	TSC2	1114.12	924.194	1292.65	1425.3	1.09876	0.135878	0.0807585	0.00823351	0.208085	961.559	0.940013	-0.0892467	0.147717	0.442527	0.729931	3373.01	1115.7	1990.7	1609.2	1192.1	1395.9	1248.2	1386.4	1225.1	1213.6	1345.5	534.8	949	1021.5	673.7	939.1	1043.4	685.5	1379.4	982.4	694.2	1001	766.4	878.1	1187.2	952.8	1098.6	903.2	915.2	1165.7
397568	ENSSSCG00000013302	Sus scrofa	catalase(CAT)	CAT	8887.59	5830.15	28016.1	23573.5	1.09876	0.13587	0.150904	0.00825076	0.208085	141.914	1.05272	0.0741217	0.203879	0.494562	0.761183	519.126	27191.6	23322.3	25186.1	18686.8	27875.9	19178.6	30390.6	33198.3	21969.3	26506.2	7286.8	6195.5	3115.4	3292.4	5265	5700.4	4986.4	7709.3	3304.4	5396.8	5651.8	5478.7	2263.4	11871.8	10588.8	5175.5	3514	6038.1	6270.8
100623352	ENSSSCG00000023080	Sus scrofa	tripeptidyl peptidase 1(TPP1)	TPP1	1068.54	888.462	1934.03	1467.68	1.09828	0.135247	0.0775883	0.00808926	0.208085	2185.3	1.20063	0.263796	0.143362	0.0216395	0.186102	1954.44	1690.1	1307.6	1435	1517.6	1297.6	1558.2	2116.1	2137.9	1425.5	2056.6	722.5	774.4	744.2	765.8	971.9	975	743.2	760	1001.5	936.8	784.8	840	809.4	1293.2	1271.1	821.6	679.9	739.2	924.6
100623908	ENSSSCG00000010969	Sus scrofa	galactose-1-phosphate uridylyltransferase(GALT)	GALT	1258.94	918.156	2207.35	2652.25	1.09825	0.135209	0.123494	0.00877512	0.210738	2238.67	0.929711	-0.105145	0.190376	0.3661	0.667706	7093.04	2550.5	3110.4	3487.3	2420.8	2708.1	1636.4	2222.7	1740	2540	2326.7	502.3	960.2	1079.1	734.7	1167.8	889	816.9	1756.7	702.4	643.9	886	561.3	635.6	1531.3	1119.9	703.4	913	597.2	978
100511413	ENSSSCG00000030395	Sus scrofa	ankyrin repeat and SOCS box containing 5(ASB5)	ASB5	20.1687	12.2812	37.625	37.9	1.09821	0.135154	0.17794	0.00788977	0.208085	1004.01	0.992907	-0.0102698	0.208601	0.921399			55.1	24.6	32.6	26.4	48.6	40.1	40.3	19.8	36.7	53.7	12.7	16	11.1	2.3	8.2	9.4	13.5	27.9	14	10.6	13.8	4.9	9.1	17.7	14	11.3	13.6	22.3	11
100526242	ENSSSCG00000017429	Sus scrofa	prolyl 3-hydroxylase family member 4 (inactive)(P3H4)	P3H4	807.131	643.269	925.6	672.333	1.09819	0.135128	0.0873287	0.00902194	0.213352	2064.83	1.19012	0.251112	0.158633	0.0350666	0.23532	2277.42	613	618.6	987.9	627.6	591.4	595.5	981.2	1243.1	668.7	809.4	499.5	954.6	857.3	665.6	1140.4	649.6	563.9	717.2	834.9	477.6	620.1	426.2	522.4	459.5	404.3	499.2	735.4	603.1	1104
102160408	ENSSSCG00000033259	Sus scrofa	armadillo like helical domain containing 1(ARMH1)	ARMH1	8.9625	3.7125	12.8	10.1667	1.0981	0.135004	0.251707	0.00403523	0.168774	2079.12	1.02831	0.0402797	0.229493	0.582664			16.4	2.3	5.7	14.2	15.6	6.8	23	6.3	8.1	13.8	0	4.8	3.3	5.8	1.8	0	6.1	7.5	1	5.8	0	0	2	10.4	9	1.9	0	2.3	9.6
100738906	ENSSSCG00000033816	Sus scrofa	zinc finger protein 177-like(LOC100738906)	LOC100738906	391.688	284.137	630.7	534.583	1.09792	0.134778	0.125231	0.00886767	0.211995	2553.9	1.06208	0.0868991	0.191123	0.45351	0.736428	8871.75	461.2	350.9	548.9	623.5	577.8	645.2	537.7	494.2	695.9	795	252.6	383.6	433.6	164.7	288.8	266.5	207.6	258.9	120.4	446.7	178.5	418.8	177.8	356.6	344.3	246.8	260.3	302.7	310.9
100626921	ENSSSCG00000022951	Sus scrofa	neurofascin(NFASC)	NFASC	38.4875	20.975	122.875	43.0333	1.09789	0.134727	0.205773	0.00697501	0.196534	2223.78	1.19985	0.26285	0.248855	0.00507691			33.8	43.4	33.4	20.3	38.9	88.4	48	181.8	69.7	192	26.8	8	17.7	26.5	9.1	14.1	25.8	63.3	23.1	11.6	26.7	13.5	27.3	35.3	3	3.8	30.8	12.9	23.3
100622531	ENSSSCG00000031388	Sus scrofa	siah E3 ubiquitin protein ligase 2(SIAH2)	SIAH2	1665.23	1316.67	908.5	892.533	1.09784	0.134666	0.0983555	0.00933969	0.214283	2209.69	1.01539	0.0220374	0.170997	0.854054	0.944601	9740.73	814.1	811.1	909.7	917.5	846.3	1056.5	906.4	1056.8	1014.1	656.7	467.1	1203.7	1293.2	977.7	1425.5	963.2	1275.2	1581.5	1314.6	1395.1	1239.3	1671.5	1427.8	1685.1	1549.3	1596.9	1241.3	1259	1139.6
100523971	ENSSSCG00000031082	Sus scrofa	ATPase cation transporting 13A2(ATP13A2)	ATP13A2	1783.68	1308.43	2452.78	1183.03	1.09763	0.134398	0.120375	0.00905813	0.213352	1903.32	1.34694	0.429685	0.210519	0.000434817	0.0394672	352.086	922.4	798.1	1284.3	1215.5	1095.3	1782.6	3209.7	2982.3	1574.3	2044.8	1028.7	1588.9	1542.7	1569.6	1517.5	1887.6	1002.4	608.2	1282.4	668.1	1160.2	1070.9	1015.5	2223.6	1851.5	917.1	1140.1	1181.6	2364.2
100623255	ENSSSCG00000008935	Sus scrofa	UDP-glucuronosyltransferase 2B31(LOC100623255)	LOC100623255	32.175	17.3687	269.15	202.3	1.09761	0.134364	0.214484	0.00657128	0.19415	2034.69	1.04441	0.0626832	0.22276	0.469859			464.1	143.2	193.8	72.2	162.4	178.1	386.9	140.4	198	351.3	36.7	9.6	17.7	39.2	4.6	10.6	11.1	11.2	5	27.1	18.4	18.4	13.1	5.2	32	18	9.9	21.1	9.6
100156584	ENSSSCG00000006697	Sus scrofa	acid phosphatase 6, lysophosphatidic(ACP6)	ACP6	1277.96	1050.27	1950.65	1332.78	1.09749	0.134205	0.0848921	0.00928227	0.214283	769.277	1.25822	0.331387	0.156746	0.0053483	0.101066	362.828	1442.5	990.6	1233.8	1458.6	1479.5	1391.7	2095.9	1967.8	1949.7	1789.2	740.8	1367.9	1031.4	718.6	1104.9	1063.5	887	584.9	1058.7	751.2	898	1476.2	858.9	1511.5	1340.1	1410.7	1114.2	993.8	1008.1
100621580	ENSSSCG00000024444	Sus scrofa	DEAD-box helicase 59(DDX59)	DDX59	285.281	232.144	373.25	372.15	1.09729	0.133944	0.0873915	0.00951987	0.215591	2172.94	1.00114	0.00163914	0.156676	0.98896	0.996401	10042.7	395.4	430.8	241.9	327.5	378.4	458.9	280.4	370	398.2	444.4	175	267.5	198.5	290.2	205.9	300.6	207.6	210.5	246.9	105.4	282.5	255.5	206.1	322.3	208.2	231.6	233.2	265.2	210.9
414909	ENSSSCG00000023215	Sus scrofa	monoamine oxidase B(MAOB)	MAOB	2184.81	1450.79	7112.27	5776.45	1.09719	0.133807	0.146382	0.00877705	0.210738	191.35	1.06243	0.0873729	0.20275	0.424846	0.716014	650.141	6456.6	5621.1	6994.9	5495.6	6322.8	3767.7	7947.9	7588.4	5951.2	6961.6	2451	1555.3	1075.8	892.5	996.5	1484.4	976.6	1679.3	802.8	1275.2	1201.6	1565.9	1299.4	3007.5	2066.7	882.1	916.8	680.5	1708.1
100155970	ENSSSCG00000027952	Sus scrofa	adenylate cyclase 5(ADCY5)	ADCY5	93.5687	60.4688	182.7	283.667	1.09715	0.133767	0.165601	0.00842245	0.208737	701.149	0.895922	-0.158554	0.210798	0.129253	0.419283	1408.37	263.9	261.7	330.6	256.3	365.8	223.7	224.7	153.9	131.3	220.9	1.4	109.7	78.7	54.1	86.5	92	18.4	55.9	52.2	87	29.4	34.4	73.8	73.8	37	83.2	102.4	39.9	94.5
100522284	ENSSSCG00000015951	Sus scrofa	methionyl aminopeptidase type 1D, mitochondrial(METAP1D)	METAP1D	430.512	367.038	391.35	494.867	1.09675	0.133229	0.0743079	0.0083811	0.208113	1748.35	0.855246	-0.225588	0.137744	0.0451996	0.26011	2185.18	415.7	501.2	425.9	603.2	478.6	544.6	399.4	334	440.7	391.3	310.4	309.9	267.3	351.2	357.1	249.9	293.6	414.5	424.5	422.5	424.1	346.3	393.1	387.8	521.4	399	431.8	327.4	373.9
100513637	ENSSSCG00000004729	Sus scrofa	glucosidase alpha, neutral C(GANC)	GANC	220.094	159.069	388.65	316.633	1.09663	0.133082	0.136387	0.00913106	0.213352	1194.77	1.08346	0.115649	0.197851	0.30576	0.616855	3454.39	214.6	319.3	297.3	351.9	341.4	375.3	464.7	438.4	314.6	336.9	50.8	185.8	159.7	70.2	97.5	104.9	129	255.2	97.3	210.8	115	168.3	136.4	327.5	290.2	146.5	98.7	98.6	108.2
100520219	ENSSSCG00000011813	Sus scrofa	prolyl 3-hydroxylase 2(P3H2)	P3H2	1127.8	957.894	1339.9	956.2	1.09615	0.132445	0.0799599	0.00964179	0.216884	1679.76	1.25247	0.324781	0.1493	0.00547634	0.101799	788.437	885.6	651.4	763.1	1114.8	1083.6	1238.7	1296.2	1616.7	1160.8	1285.9	660.4	894.6	858.4	636.8	809.8	798.2	599.5	761.9	1106.8	1132.1	1081	1273.6	1118.6	1117.5	1057.9	1419.2	1110.5	763.9	1125.9
100626252	ENSSSCG00000035061	Sus scrofa	WW domain binding protein 1(WBP1)	WBP1	728.431	519.231	1840.55	1164.38	1.0961	0.132382	0.132939	0.00938561	0.214283	2391.19	1.16846	0.224606	0.199341	0.0492626	0.270461	3018.07	1133.1	1474.2	1125.5	1085.3	1143	1025.2	2062.3	2228.8	1511.3	1559.8	292.1	583	539	538.9	349.8	639	442.3	744.2	347.2	202.1	584.2	474.1	522.4	973	674.6	401.8	610.8	367.3	682.1
654300	ENSSSCG00000038237	Sus scrofa	ubiquinol-cytochrome c reductase complex assembly factor 1(UQCC1)	UQCC1	1117.13	973.419	1714.72	1454.48	1.09599	0.13223	0.0625855	0.00552043	0.182811	206.028	1.13573	0.183622	0.116039	0.0702163	0.322298	363.23	1459	1281.7	1223.2	1542	1316.1	1904.9	1983.6	1378.2	1745.9	1751.2	917.2	1098.8	989.3	687.5	1135	874.8	976.6	794.5	854	987.1	934.8	988.7	993.3	1196.5	1066.9	1079.7	920.5	925.8	1046.5
100579176	ENSSSCG00000030696	Sus scrofa	solute carrier family 19 member 1(SLC19A1)	SLC19A1	472.837	374.644	925.325	928.483	1.09589	0.132106	0.0956402	0.0103851	0.223175	2164.58	0.998488	-0.00218295	0.167921	0.985458	0.995226	9652.69	1027.8	697.2	952	1007	1026.2	860.7	839.1	980.3	829.3	1052.6	248.3	394.8	344.9	342	390.8	412.6	453.3	670.6	359.2	304.5	391.9	205.1	318.3	464.7	380.3	313	352.9	316.8	379.4
445540	ENSSSCG00000004368	Sus scrofa	prolyl endopeptidase(PREP)	PREP	2310.61	1898.87	1158.03	826.933	1.09558	0.131699	0.0842787	0.0103841	0.223175	213.132	1.21747	0.283882	0.156519	0.0168625	0.168972	161.368	916.6	697.2	787.5	842.2	792.8	925.3	1271.2	1088.3	1127	1145.6	1993.8	1630.6	2078.4	2249.1	1573.1	2254.2	1786.2	1235.1	1910.6	1411.6	1652.4	2732.6	1548	1797.4	2444	2084.8	2452.9	2553.2	3794.3
100518293	ENSSSCG00000013248	Sus scrofa	LDL receptor related protein 4(LRP4)	LRP4	257.931	159.369	370.4	143.217	1.09502	0.130951	0.177304	0.00861504	0.210408	1498.32	1.22908	0.297581	0.241638	0.00348898	0.0869235	618.982	188.5	71.6	112.4	131.2	117.7	237.9	539.6	444.7	264	233.3	18.3	344.4	297.2	59.9	244.1	204	50.4	69.9	132.5	55.1	152.7	246.9	168.7	166.3	188.2	151.3	187.5	176	280.8
100736738	ENSSSCG00000006988	Sus scrofa	platelet derived growth factor receptor like(PDGFRL)	PDGFRL	496.038	329.819	541.425	541.867	1.09487	0.130757	0.155934	0.00927624	0.214283	2503.04	0.996059	-0.00569697	0.207372	0.95682	0.986135	11519	502.8	395.6	774.5	475	514.6	588.7	148.8	1257.5	554.3	205.1	901.7	154.6	207.4	428.4	119.3	412.6	299.7	367	364.3	171.1	325.7	453.2	212.2	399.2	329.3	131.4	452.8	543.3	508.2
100156028	ENSSSCG00000007108	Sus scrofa	kizuna centrosomal protein(KIZ)	KIZ	356.225	281.119	347.875	365.8	1.0947	0.13054	0.0964372	0.0110478	0.227833	770.302	0.974025	-0.0379692	0.169863	0.751328	0.895994	3029.36	382.9	469.5	443.8	295	345.3	258.3	452.2	337.6	321.2	280.5	276.6	278.7	322.7	278.7	288.8	253.5	246.9	232.9	174.6	165.3	302.7	273.9	191	481.3	401.3	329	207.3	291	257.5
100126280	ENSSSCG00000036050	Sus scrofa	CD302 molecule(CD302)	CD302	959.025	709.4	2130.43	1716	1.09464	0.130459	0.117986	0.0103591	0.223175	342.351	1.08752	0.121039	0.188882	0.300838	0.612371	939.378	2236.3	1557.6	1733	1468.7	1769.4	1531	3023.4	2002	1935.8	1560.5	1203.6	711.2	594.5	609.2	648.6	544.7	832.9	803.8	490.7	1352.6	735.1	400.4	548.7	721.5	622.5	530.4	457.8	620.7	610.9
100156897	ENSSSCG00000015780	Sus scrofa	storkhead box 2(STOX2)	STOX2	117.862	75.1375	437.25	334.95	1.09462	0.130428	0.166052	0.00907008	0.213352	791.324	1.0649	0.0907242	0.210943	0.37628	0.677008	2511.02	482.5	248.8	333.9	183.1	304.5	456.9	513.7	361	364.4	509.9	24	119.3	95.4	39.2	193.1	61.3	82.3	96.9	47.2	105.4	75.4	49.1	50.5	62.4	43	57.7	54.3	54	47.9
102159115	ENSSSCG00000037310	Sus scrofa	ATPase H+ transporting accessory protein 1(ATP6AP1)	ATP6AP1	2621.74	2252.68	2694.15	2359.6	1.09458	0.13038	0.0693176	0.00843746	0.208737	2562.04	1.09998	0.137471	0.129693	0.207016	0.520049	6383.08	2118.4	1797	2303.1	2952.7	2241.2	2745.2	2568.3	2812.1	2540	2856.2	1651	2360.1	2448.8	2095.9	2703.5	2631.5	1816.9	1533.1	2418.4	1760.6	2083.9	2347	2109.8	2908.7	2734.3	2439.3	2422	2243.5	3029.9
396909	ENSSSCG00000007873	Sus scrofa	ATP binding cassette subfamily C member 6(ABCC6)	ABCC6	1807.24	1343.22	5254.7	3718.2	1.09433	0.13005	0.120665	0.0104093	0.223175	44.4119	1.13535	0.183141	0.191853	0.116151	0.400706	79.7405	2918.9	3334.6	3657.5	3927.1	3132.2	5338.9	5409.3	5129.2	4757.4	5722.9	1507	1363.1	1239.9	1522.4	1470.2	1860.5	1617.9	1854.4	1549.4	1381.6	1655.1	1018.1	1170.1	928.3	540.5	813.1	1162.3	880	2373.8
100518663	ENSSSCG00000002688	Sus scrofa	phospholipase C gamma 2(PLCG2)	PLCG2	767.188	589.2	1909.58	1406.23	1.09416	0.129826	0.111124	0.0108257	0.226977	1640.13	1.14008	0.189139	0.184906	0.111091	0.393752	2845.25	1569.2	1327.5	1310.4	1241.9	1236.4	1752	1905.8	1326.9	2136	2269.6	651.9	649.5	1369.7	621.9	459.1	1095.3	428.7	507.6	500.7	294.9	395.6	802	399.1	387.8	465.4	398	742.8	716.9	1190.3
100625804	ENSSSCG00000025393	Sus scrofa	sushi domain containing 2(SUSD2)	SUSD2	61.7	35.3937	387.175	211.6	1.09415	0.129809	0.19578	0.00801539	0.208085	2301.83	1.11176	0.15285	0.222878	0.0954011	0.368751	4079.12	184.7	170.2	197.9	230.9	265.6	220.3	389.8	622	235.4	301.5	18.3	26.4	34.4	54.1	30.1	33	52.8	81	18.1	30	43.2	23.3	36.4	32.2	18	35	61.7	15.3	47.9
403107	ENSSSCG00000010546	Sus scrofa	cytochrome P450 family 2 subfamily C member 33(CYP2C33)	CYP2C33	9151.47	6059.49	7199.9	4507.65	1.09406	0.129698	0.158168	0.00945497	0.214801	172.056	1.12368	0.168235	0.211112	0.107799	0.388306	311.033	3731.1	2441.4	4226.7	7192.1	3221.7	6232.9	7904.6	3667.3	8633.5	8594.2	7896.4	5142.3	10479.6	6594.1	7606.9	5679.2	10551.4	899.7	5249.2	3051.3	7283.9	5036.6	5505.9	4085.5	8520.1	3369.7	7224.2	19122.2	11777.2
396968	ENSSSCG00000032985	Sus scrofa	glutamic-oxaloacetic transaminase 2(GOT2)	GOT2	5375.82	4199.63	8015.82	4851.25	1.09377	0.129304	0.102807	0.0113681	0.231937	57.2885	1.25872	0.331957	0.182246	0.00613924	0.10805	26.6883	5458.8	5642.2	5121.7	4594.4	5210	3080.4	8228.2	10999.2	5758.3	7077.6	8109.4	3626.3	5284.7	5103.9	3708.2	5701.6	3670.7	3325.2	2126.4	3801.5	2710.4	4974	2893.9	4594.9	4292.6	3270.4	4086.5	4425.9	7603.6
100151876	ENSSSCG00000000366	Sus scrofa	DnaJ heat shock protein family (Hsp40) member C14(DNAJC14)	DNAJC14	765.125	677.081	847.8	796.2	1.09372	0.129248	0.0563773	0.0042436	0.17056	311.613	1.05034	0.0708591	0.104255	0.449953	0.734174	1341.34	702.9	711.3	827.4	869.6	793.8	872.2	723.9	753.4	921	992.9	524.9	683.9	657.7	650.7	625.8	681.5	712.5	723.7	716.5	513.4	670.7	720.9	588.1	840	799.7	723.3	784.7	738	586.3
100155953	ENSSSCG00000002479	Sus scrofa	serpin family A member 11(SERPINA11)	SERPINA11	2783.97	2253.36	3746.05	2830.95	1.09365	0.12915	0.0881149	0.0117987	0.232067	777.889	1.16833	0.224444	0.16171	0.0605529	0.302305	1013.33	2527.3	2385	2947.3	2949.7	2601.1	3575.3	3849.1	3529.6	3841.6	3763.9	2197	2260.8	2345.7	2066	1674.2	3428.5	2375.9	2180.4	2754.5	1645.5	2074.7	2845.6	1036.7	2838	2528.1	1802.1	1991.4	2080.4	2805.3
100621523	ENSSSCG00000030260	Sus scrofa	profilin 2(PFN2)	PFN2	2339.34	1716.51	3187.1	1570.47	1.09332	0.128719	0.119929	0.0108875	0.226977	2284.52	1.31643	0.396632	0.207582	0.000978173	0.0531416	534.871	1687.1	797	1540	1679.3	1562.2	2157.2	4637.4	2417	3067.2	2626.8	2356.5	2679.7	2105	1100.9	1636	1674.2	1588.4	547.7	1330.6	1942.3	1634.9	1328.8	1176.2	2531.3	2063.7	1768	2128.4	3057.8	1956
407060	ENSSSCG00000005601	Sus scrofa	heat shock protein family A (Hsp70) member 5(HSPA5)	HSPA5	94603.4	65297.7	33320	31826.8	1.09323	0.128598	0.139785	0.0102609	0.22222	184.887	1.01355	0.0194129	0.201463	0.859888	0.94665	787.613	25590.5	34508.1	32898.4	31248.3	24591.9	42123.5	28486.7	35679.2	37363.5	31750.7	84095.6	65658.5	64615.7	35025.9	83570.7	81027.7	51623.3	39396.1	37415.5	88077.9	41658.2	50126.6	37217.6	115893	121044	48317.7	87003.7	38754.9	93268.7
100737094	ENSSSCG00000000453	Sus scrofa	ATP23 metallopeptidase and ATP synthase assembly factor homolog(ATP23)	ATP23	701.587	530.525	394.325	307.683	1.09322	0.12858	0.10654	0.0115079	0.232067	2726.79	1.1129	0.154324	0.181953	0.194849	0.50794	5968.3	288.1	288.7	334.7	343.8	239.3	351.5	370.6	415.9	393	397.8	675.9	746.4	501.3	246.4	440	468.1	695.3	476.9	330.1	391.6	596.2	498.6	336.5	593.6	948.8	542.7	372.6	569.1	694.5
100519304	ENSSSCG00000008238	Sus scrofa	ELMO domain containing 3(ELMOD3)	ELMOD3	1099.93	863.394	1966.8	1172.53	1.09273	0.127935	0.0979718	0.012192	0.23344	1736.32	1.30478	0.383809	0.179798	0.00167672	0.0664231	494.055	1043.2	980.1	1082.3	1201.2	1100.2	1628.2	2246.7	2364.8	1626.4	1629.3	548.9	1114	876.2	618.4	808	694.4	867.3	810.3	867	555.9	930.2	709.9	860.9	1501.1	1251	800.8	687.3	501	663
100524265	ENSSSCG00000036445	Sus scrofa	C-X-C motif chemokine ligand 13(CXCL13)	CXCL13	54.1313	24.95	7.45	0	1.09247	0.127593	0.232577	0.00561541	0.182863	1648.69	4.63738	2.21331	1.93968	1.17361e-06			0	0	0	0	0	0	8.6	0	20.5	0.7	38.1	39.2	32.2	11.5	3.6	28.3	49.1	12.1	1	48.3	10.1	36.8	6.1	23.9	6	52.9	113.5	41.1	34.2
397464	ENSSSCG00000040951	Sus scrofa	secretin(SCT)	SCT	34.1625	20.6187	67.7	77.7833	1.0924	0.127504	0.198679	0.00814342	0.208085	126.099	0.962939	-0.0544835	0.220843	0.542826			117	89.2	64.3	85.4	76.8	34	65.3	27	107.1	71.4	5.6	11.2	4.4	20.7	10.9	8.3	20.9	34.5	49.2	4.8	15.6	40.5	26.3	18.7	28	30.3	18.5	31.7	19.2
733669	ENSSSCG00000037066	Sus scrofa	growth arrest and DNA damage inducible alpha(GADD45A)	GADD45A	1666.26	1254.41	2162.9	2119.95	1.09239	0.127493	0.115138	0.0115369	0.232067	282.426	1.00671	0.00965196	0.187807	0.934225	0.976687	1188.63	1727.8	2355.7	1068.5	3007.7	2145.9	2414.1	1529.5	1532.1	2636.8	2953.2	1711.6	1192.5	726.4	999.6	1036.6	1424.2	1665.8	1658.9	1285.5	871.1	1149.1	869.5	1365.1	1092.6	1645.4	1376.6	1187	1266.1	1224.6
100144493	ENSSSCG00000033544	Sus scrofa	neurotrophin 3(NTF3)	NTF3	4.45625	1.0375	13.25	32.7167	1.09216	0.127183	0.289445	0.000819151	0.0942516	162.113	0.942589	-0.0852993	0.239697	0.137974			43.5	16.4	38.3	41.7	36	20.4	9.6	9.9	19.1	14.4	1.4	0	1.1	0	0.9	0	0	0	0	1	0	0	2	8.3	0	1.9	2.5	0	0
414412	ENSSSCG00000020926	Sus scrofa	succinate dehydrogenase complex iron sulfur subunit B(SDHB)	SDHB	3174.22	2761.27	4341.93	4562.32	1.09215	0.127174	0.0636932	0.00794736	0.208085	182.074	0.963521	-0.0536121	0.119247	0.603874	0.824561	721.491	4944.5	4408.6	4886.4	4516.1	4199.3	4419	4183.2	3965.3	4867.4	4351.8	2374.8	3036.1	3061	2508.2	2902.1	3205.7	2215	2911.6	2313	2803.8	2440.8	2700.7	2295.7	2960.7	3300.8	3150.3	2481.3	2901.7	3382
100157065	ENSSSCG00000010432	Sus scrofa	N-acylsphingosine amidohydrolase 2(ASAH2)	ASAH2	133.938	22.1187	1139.58	405.45	1.09201	0.126986	0.271667	0.00202638	0.129567	490.412	1.07065	0.0984922	0.24384	0.077969	0.336863	1275.03	526	185.5	354.3	566.5	425.1	375.3	1782	1079.3	1199.6	497.4	19.8	5.6	3.3	4.6	6.4	11.8	7.4	12.1	0	20.3	27.6	2.5	4	133.1	83.1	12.3	8.6	4.7	8.2
414411	ENSSSCG00000005701	Sus scrofa	argininosuccinate synthase 1(ASS1)	ASS1	14438.6	10927.8	20586.2	12261.4	1.0919	0.126845	0.111024	0.0119997	0.232759	203.431	1.23578	0.305418	0.19023	0.0105838	0.137494	120.17	9050.7	12243.3	13779.6	12026.6	11564.9	14903	20924.8	20694.9	19372.1	21352.8	19279.5	9756.1	11493.3	13175.4	7920.2	19671.5	11356.1	8050.2	7381.6	5930.4	6850.6	17937	6762.9	8607.6	9981.3	10690.5	15254.1	15823.9	27043.3
100627842	ENSSSCG00000003217	Sus scrofa	Josephin domain containing 2(JOSD2)	JOSD2	1635.81	1209.87	3529.5	3657.15	1.09163	0.126486	0.116263	0.0118698	0.232067	2675.04	0.983748	-0.0236387	0.188963	0.839282	0.93904	10824.3	3310.5	4143.3	4274	3849.8	3792.7	2572.6	3637.9	2877.8	3786.6	3815.7	791.6	1234.1	1186.7	1062.9	1009.3	1538.6	1361.2	2721.6	891.1	596.5	1281.6	870.8	842.7	1476.2	1431.2	1061.8	1129	842.5	1482.1
100622284	ENSSSCG00000029343	Sus scrofa	major facilitator superfamily domain containing 11(MFSD11)	MFSD11	824.05	700.431	1251	1059	1.09158	0.126413	0.073762	0.0117793	0.232067	2379.85	1.11837	0.161404	0.137942	0.152102	0.4484	4598.34	1115.7	1232.4	1024.5	945.9	856	1179.5	1486.3	1317	1091.1	1109.6	810	736	712	526.3	750.6	654.3	528.2	895.1	572	775.4	637.6	599.3	562.8	887.8	897.7	661.8	683.6	679.4	634.2
100520452	ENSSSCG00000017876	Sus scrofa	cytochrome b5 domain containing 2(CYB5D2)	CYB5D2	185.094	129.719	211.925	163.633	1.09148	0.126281	0.137228	0.011027	0.227833	1783.47	1.08218	0.113937	0.201386	0.303569	0.615273	4816.36	98.6	199.5	205.2	166.8	161.5	150.2	215.1	230.4	239	163.2	28.2	221	159.7	86.4	159.4	121.4	105.6	131.3	101.4	48.3	115	86	89.9	241.2	233.2	147.5	95	86.8	180.8
397300	ENSSSCG00000010143	Sus scrofa	5-methyltetrahydrofolate-homocysteine methyltransferase(MTR)	MTR	1164.24	940.844	2871.95	2104.77	1.09145	0.126249	0.0910031	0.0133353	0.242829	119.957	1.17578	0.23362	0.16646	0.0519041	0.278847	137.751	2325.3	1995.4	2001	1841	1686.7	2779.2	4006.6	2301.7	2677.9	2501.6	825.5	1525.6	1227.7	643.7	1412.8	894.9	786.2	728.4	986.4	1008.4	869.4	687.8	737.6	1095.7	855.7	767.7	927.9	919.9	1298.5
100512473	ENSSSCG00000003359	Sus scrofa	tumor protein p63 regulated 1 like(TPRG1L)	TPRG1L	1070.56	886.906	1409.33	1407.92	1.09122	0.125936	0.0821567	0.0133931	0.243015	1260.27	1.00018	0.00026507	0.152596	0.998201	0.999026	5180.95	1419.3	1501.2	1603.5	1122.9	1188.7	1611.9	1669.6	1408.8	1384.4	1174.5	666	1038.7	980.4	815.3	1103.1	1056.4	550.4	868.1	1031.6	715.4	968.8	599.3	822.5	1104	1014.8	855.7	742.8	901.1	852
100157228	ENSSSCG00000010746	Sus scrofa	ADAM metallopeptidase domain 12(ADAM12)	ADAM12	109.862	76.4625	214.725	227.667	1.09095	0.125589	0.136948	0.0112517	0.230577	892.794	0.977729	-0.0324931	0.199756	0.770061	0.908659	3518.33	208.8	304	187.3	167.8	250	248.1	183.4	162	195	318.5	111.5	56.1	57.7	42.6	98.4	62.5	56.5	108	59.2	125.7	67.2	54	61.6	104	76.1	82.3	58	38.7	54.8
100519715	ENSSSCG00000003194	Sus scrofa	AKT1 substrate 1(AKT1S1)	AKT1S1	1706.21	1495.08	1831.72	1808.73	1.0909	0.125521	0.0662465	0.0098265	0.217902	1650.61	1.0066	0.00948669	0.124328	0.928804	0.975305	7387.93	1751	1930.8	1594.6	1889.8	1799.6	1886.6	1614.9	1632.9	1955.6	2123.5	766.2	1294.2	1400.8	1363.5	1423.7	1445.4	1621.6	1826.5	1725	1124.4	1559.5	1382.9	1525.8	1892	1804.5	1765.2	1521.3	1340	1809.5
100513952	ENSSSCG00000010293	Sus scrofa	oncoprotein induced transcript 3(OIT3)	OIT3	883.719	580.606	2465.95	3004.62	1.09088	0.125492	0.147961	0.0108447	0.226977	1290.36	0.947438	-0.0778964	0.20645	0.464467	0.743735	4228.13	3354	2070.5	2427.7	4558.8	2458.1	3158.6	2307.2	1858.9	3656.1	2041.6	508	873.7	327.2	268.3	294.2	215.8	636.4	766.6	453.6	918.5	679.9	404.1	733.6	796.3	819.7	593.8	340.5	427.1	327.4
100157341	ENSSSCG00000000691	Sus scrofa	COP9 signalosome subunit 7A(COPS7A)	COPS7A	3322.05	2921.61	4744.95	3708.52	1.09061	0.125136	0.0588665	0.00672628	0.195136	764.348	1.21496	0.280912	0.110526	0.00412422	0.0928937	363.865	3301.8	4082.3	3688.4	3623	3596.2	3959.4	4416.5	4947.3	4345.3	5270.7	3526.3	3041.7	3626.7	3196.8	3397.6	3343.6	2932.4	2679.7	2460.5	2532.1	2334.1	2773.1	2498.8	3252.8	2657.2	2492.3	2895.8	3028.4	3798.4
100526158	ENSSSCG00000039373	Sus scrofa	sorting nexin 24(SNX24)	SNX24	1482.08	1209.35	973.825	955.483	1.0906	0.125123	0.0857195	0.0140521	0.244637	2360.25	1.01203	0.0172498	0.158866	0.884603	0.957593	9238.86	851.8	1341.6	756.6	1030.4	909.5	843	861.2	990.2	1065.4	978.5	1200.8	1013.9	1404.1	902.9	1764.4	854.8	1272.7	1127.9	1399.8	1515	1017.6	666.9	947.8	1299.5	1731.4	1230.1	1911.2	1548.8	1728.6
100518624	ENSSSCG00000015380	Sus scrofa	cell division cycle associated 7 like(CDCA7L)	CDCA7L	978.763	824.087	1184.28	960.267	1.09009	0.124449	0.078763	0.0139988	0.244637	1764.56	1.13472	0.182331	0.147881	0.117026	0.402536	2903.49	871.1	746.5	965.1	978.5	877.4	1323	1352.8	1186.4	1225.3	972.6	749.3	1048.3	1136.8	1075.6	1126.8	793.5	855	498.3	739.6	648.7	906.2	684.1	569.9	888.8	818.7	645.8	931.6	992.7	882.1
100152841	ENSSSCG00000002025	Sus scrofa	solute carrier family 22 member 17(SLC22A17)	SLC22A17	140.719	105.206	223.875	241.667	1.09008	0.124428	0.1229	0.0123082	0.23344	513.567	0.967774	-0.047258	0.192821	0.681179	0.865822	1904.81	258.1	184.3	285.9	217.7	312.3	191.7	204.5	191.7	258.8	240.5	15.5	161	65.4	49.5	81.1	89.6	79.9	147.2	120.4	60.9	97.5	88.4	137.4	186.1	153.1	150.3	101.2	75.1	72.6
100622477	ENSSSCG00000026427	Sus scrofa	RAR related orphan receptor C(RORC)	RORC	586.481	430.406	1135.95	607.65	1.08998	0.124298	0.123591	0.0123195	0.23344	2404.89	1.24726	0.318758	0.2029	0.00628249	0.109041	1123.34	638.1	751.2	991.9	432.3	529.2	303.2	1433.5	1498.8	838.1	773.4	537.6	613.5	781.9	575.8	291.5	588.3	434.9	348.3	327.1	195.3	269.6	557.6	387	297.3	307.3	373.5	575	441.2	850.6
100526132	ENSSSCG00000017156	Sus scrofa	alpha glucosidase(GAA)	GAA	2027.21	1655.99	3730.82	2688.3	1.08987	0.12415	0.0872548	0.0146669	0.246038	2371.56	1.19711	0.259559	0.162575	0.0303176	0.217773	2099.11	2001.4	1867.4	2519.7	2774.7	2310.3	4656.3	4544.2	3894.1	2806.9	3678.1	1972.7	1520.8	1553.8	2208.8	1744.4	1998.4	1568.8	1111.2	1681.8	1369	1518.1	1913.4	1859.2	1984.5	1410.2	1080.7	1610.2	1328.2	2805.3
100517643	ENSSSCG00000007811	Sus scrofa	SPNS lysolipid transporter 1, lysophospholipid(SPNS1)	SPNS1	1406.96	1210.49	1843.22	1479.35	1.08985	0.124134	0.0695611	0.0119202	0.232067	1602.42	1.16696	0.222749	0.131168	0.042247	0.25243	1743.03	1345.9	1540	1636.1	1444.3	1427	1482.8	1757	2011	1631.5	1973.4	819.8	1215.7	1298.7	1324.3	1481.1	1365.3	1172	1328.2	1446	888.5	1207.1	969	1200.4	1333.8	1174	1144	1363.4	1107.7	1384.8
100622947	ENSSSCG00000030544	Sus scrofa	transmembrane protein 143(TMEM143)	TMEM143	87.8438	58.4813	233.425	156.65	1.08984	0.124122	0.143443	0.0114255	0.232067	2415.35	1.12894	0.174966	0.205095	0.109991	0.392041	4080.37	133.4	145.5	106.7	85.4	186.8	282.1	206.4	294.4	195	237.9	63.5	60.9	47.7	74.9	42.8	77.8	60.2	75.4	43.1	12.6	75.4	47.9	47.5	110.2	41	54.8	33.3	45.8	108.2
100518735	ENSSSCG00000032059	Sus scrofa	presenilin enhancer, gamma-secretase subunit(PSENEN)	PSENEN	739.906	602.388	1011.88	886.433	1.0897	0.123932	0.0895875	0.014747	0.246038	1783.78	1.07157	0.0997255	0.164302	0.40445	0.700389	5077.82	999.7	748.8	972.4	996.8	882.3	718.6	1001.4	1002.8	1102.8	940.5	254	646.3	535.7	600	582.1	716.8	495.1	723.7	548.9	312.3	636.7	825.3	488	1031.2	712.6	529.5	651.5	613.7	675.3
100628047	ENSSSCG00000026425	Sus scrofa	ADAMTS like 2(ADAMTSL2)	ADAMTSL2	651.675	517.288	813.575	749.133	1.08969	0.123923	0.100391	0.0140582	0.244637	2832.89	1.032	0.045442	0.176851	0.703608	0.874135	10122.5	794.7	385	689	712	1195.5	718.6	652.9	480.7	973.8	1146.9	131.2	513.4	397	467.5	419	435	550.4	544.9	709.5	534.6	803.2	449.5	681	600.9	658.5	381	656.4	577.3	438.3
100154802	ENSSSCG00000005320	Sus scrofa	RGP1 homolog, RAB6A GEF complex partner 1(RGP1)	RGP1	305.669	257.894	352.75	291	1.08963	0.123834	0.0767891	0.0140985	0.244637	720.21	1.13257	0.179599	0.143632	0.118053	0.403829	1188.87	248.5	277	271.2	270.6	325.9	352.8	287.1	381.7	404	338.2	152.4	253.9	296.1	191.2	248.7	311.3	250.6	241.2	278	268.8	252.1	298.4	247.6	310.8	282.2	243	241.8	203	202.7
100515411	ENSSSCG00000011470	Sus scrofa	abhydrolase domain containing 6, acylglycerol lipase(ABHD6)	ABHD6	1535.85	1228.15	1512.8	1426.85	1.08953	0.123707	0.0937889	0.0146631	0.246038	1519.28	1.02886	0.0410512	0.169963	0.731897	0.889494	5492.62	1507.3	1245.3	1299.8	1709.8	1153.7	1645.2	1647.6	1322.4	1550.9	1530.3	1258.7	1523.2	1505	967.3	1799	1709.5	828	824.3	1044.6	1766.4	718.5	964.1	1185.2	1268.3	1219	1069.3	1045.1	1335.3	1687.6
100155542	ENSSSCG00000000385	Sus scrofa	solute carrier family 39 member 5(SLC39A5)	SLC39A5	7960.08	6777.1	12958.4	8566.02	1.08929	0.123383	0.0761158	0.0142813	0.24556	784.319	1.31632	0.396506	0.146483	0.000633095	0.0430055	137.36	6918.8	7007.3	8287.3	9824.5	8144.8	11213.4	15769	13574.6	11491.7	10998.2	5391.7	5971.2	5970.1	8231.6	6436.4	7018.6	6092	5308.1	7105.6	4810.9	6991.3	8323.1	8183.6	9549.5	6672.6	6377.3	6513.5	6217.6	8703.5
100626791	ENSSSCG00000002396	Sus scrofa	glutathione S-transferase zeta 1(GSTZ1)	GSTZ1	703.6	456.5	2667.03	1752.08	1.08928	0.123369	0.155138	0.0111148	0.228161	2575.26	1.10657	0.14609	0.211486	0.157929	0.457198	5160.4	1551.8	2111.6	1922.8	1490.1	1949.4	1486.8	2505.9	3057.9	2450.6	2653.7	588.4	380.4	307.2	412.3	219.5	417.4	545.4	988.2	362.3	196.3	640.3	503.5	397.1	609.2	460.4	276.1	419.5	306.2	676.7
100155402	ENSSSCG00000011280	Sus scrofa	vasoactive intestinal peptide receptor 1(VIPR1)	VIPR1	143.756	97.8063	353.75	476.85	1.08913	0.12317	0.146241	0.0115826	0.232067	729.154	0.922033	-0.11711	0.20628	0.274736	0.589019	1850.7	414.8	478.9	383.6	512.6	610.9	460.3	318.8	330.4	441.4	324.4	31	116.9	125.3	129	176.7	129.7	55.3	145.3	61.2	83.1	33.1	36.8	89.9	127.9	147.1	76.6	129.6	88	86.3
100153715	ENSSSCG00000011826	Sus scrofa	transmembrane protein 44(TMEM44)	TMEM44	78.1188	59.2313	115.575	117.667	1.08889	0.12286	0.109627	0.0138515	0.244637	616.484	0.992465	-0.010912	0.182603	0.926584	0.974112	2454.76	153.7	116.2	138.4	117	108	72.7	112.3	158.4	69.7	121.9	45.2	59.3	62.1	67.9	54.7	63.7	45.5	30.7	64.2	43.5	68.1	70	75.8	71.7	60.1	65.2	92.5	50.5	53.4
100510980	ENSSSCG00000011379	Sus scrofa	kelch domain containing 8B(KLHDC8B)	KLHDC8B	443.137	347.831	750.275	567.433	1.08872	0.122639	0.101241	0.0146753	0.246038	1146.29	1.13667	0.18481	0.178922	0.122666	0.410798	1913.91	624.6	597.4	825	441.4	595.3	320.9	732.6	884	663.6	720.9	390.9	422.9	447	312.1	504.6	472.8	178.1	445.2	193.7	327.8	251.2	284.9	231.4	441.8	427.4	233.5	376.3	375.5	463
100037983	ENSSSCG00000024313	Sus scrofa	NADH dehydrogenase (ubiquinone) 1 alpha subcomplex, 4, 9kDa(NDUFA4)	NDUFA4	4476.39	3697.71	5759.55	6952.05	1.08849	0.122328	0.0843321	0.0158846	0.252707	344.945	0.897093	-0.15667	0.15787	0.187243	0.499234	681.455	6857.9	9571.9	6766.8	6536.1	7263.5	4716.1	5148.1	4941.9	6839.9	6108.3	5068.6	3247.5	3427	4226.4	2796.4	3500.4	3366	5543.8	2735.5	2817.3	3703.1	3713.9	2666.6	4807	4527.8	3016.1	3970.5	3924.9	4240.8
100620418	ENSSSCG00000035501	Sus scrofa	SWI/SNF related, matrix associated, actin dependent regulator of chromatin, subfamily a like 1(SMARCAL1)	SMARCAL1	800.219	677.619	551.825	534.717	1.08823	0.121988	0.0779689	0.0156193	0.252018	2465.49	1.02061	0.0294369	0.147309	0.7998	0.923066	9030.35	554	369.7	548.9	558.4	559.3	618	516.5	542.8	608.6	539.4	527.7	776	719.8	431.8	711.4	581.2	662.2	454.5	773.7	795.7	596.2	549	583	974.1	973.8	731.8	793.4	637.1	741
399654	ENSSSCG00000008701	Sus scrofa	LDL receptor related protein associated protein 1(LRPAP1)	LRPAP1	3855.21	3203.06	4641.73	3872.35	1.08813	0.121851	0.0814913	0.0161105	0.252707	201.66	1.11489	0.156895	0.15343	0.183058	0.494339	394.482	3536.7	5564.7	3708.8	3544.7	4004.8	2874.4	3835.7	4882.5	4228	5620.7	2363.5	3378.8	3727.6	3485.9	3285.6	3658.4	2636.3	4371.1	2826.8	1783.8	2767.5	3896.9	2423	3515.8	3313.8	3814.1	4054.4	3198.6	5228.4
100517950	ENSSSCG00000003600	Sus scrofa	tubulointerstitial nephritis antigen like 1(TINAGL1)	TINAGL1	997.987	738.231	1388.47	1478.13	1.08808	0.121783	0.118727	0.0136407	0.243747	1709.64	0.977601	-0.032682	0.192608	0.776417	0.912116	6397.58	1857.3	1186.7	1799.8	1378.2	1522.3	1124.5	1416.2	1450.2	1404.2	1283.3	334.4	724	549	648.3	1076.7	886.6	645	940.7	1057.7	550.1	612.7	552.7	794.2	1108.2	857.7	473.7	679.9	645.3	652
100515138	ENSSSCG00000006612	Sus scrofa	S100 calcium binding protein A10(S100A10)	S100A10	1986.56	1532.99	2762	3108.45	1.08802	0.121711	0.105848	0.0147477	0.246038	1497.88	0.951595	-0.071581	0.183185	0.545434	0.792437	4824.36	2985.6	3724.3	3392	2683.2	3553.4	2312.2	2542.4	3412.6	2794.5	2298.5	1617.1	1519.2	1162.3	1421.1	1127.7	1235.6	1131.4	2000.7	1409.9	1136	1045.2	1279.7	1099.4	2786	2824.4	1732.1	1009.3	1349.4	1128.7
100512176	ENSSSCG00000002622	Sus scrofa	transmembrane protein 14A(TMEM14A)	TMEM14A	88.5062	65.5187	258.175	187.967	1.08748	0.120983	0.120981	0.0138165	0.244637	1244.71	1.12351	0.168011	0.192965	0.147255	0.443747	2257.79	268.8	179.6	233.7	132.2	167.3	146.2	280.4	299.8	250	202.5	132.6	76.9	69.9	56.4	66.5	68.4	63.9	102.5	45.2	30.9	53.4	28.2	58.6	91.5	58	45.4	53.1	69.2	74
110261058	ENSSSCG00000035417	Sus scrofa	transmembrane protein 238(TMEM238)	TMEM238	205.113	155.419	202.925	206.717	1.08724	0.120672	0.122048	0.013869	0.244637	3246.82	0.996898	-0.00448204	0.194811	0.968633	0.990457	13145.4	176	162	233.7	240	294.7	133.9	209.3	202.5	253.7	146.2	29.6	152.2	118.7	133.6	132.1	66	137.6	182.6	230.8	117	195	82.3	146.5	248.5	236.2	278	186.3	164.3	146.6
100622760	ENSSSCG00000029649	Sus scrofa	intraflagellar transport 46(IFT46)	IFT46	237.794	167.731	622.975	610.517	1.08721	0.12063	0.129549	0.013359	0.242931	2518.71	1.00758	0.0108935	0.198671	0.922385	0.973512	10093.4	858.6	380.3	668.6	549.3	621.6	584.7	772.9	567.1	632.8	519.1	93.1	178.6	108.7	140.5	132.1	174.5	141.3	256.1	135.5	156.6	179.4	84.7	182.9	301.5	192.2	226	107.3	97.4	121.9
100511344	ENSSSCG00000011112	Sus scrofa	cell division cycle 123(CDC123)	CDC123	1617.41	1423.87	1853.25	1865.95	1.08718	0.120595	0.0607024	0.00994785	0.218624	1047.65	0.994772	-0.00756217	0.11395	0.939809	0.977888	4686.04	1770.3	2009.5	1771.3	1894.9	1694.5	2055.2	2074.8	1911.1	1759.8	1667.3	992	1579.3	1516.1	1451	1698.8	1418.3	1302.2	1576.9	1261.4	1058.7	1241.1	1465.2	1329.7	1618.6	1697.4	1575.2	1310.3	1432.7	1731.4
100524304	ENSSSCG00000013745	Sus scrofa	phenylalanyl-tRNA synthetase subunit alpha(FARSA)	FARSA	4279.24	3703.57	2533.8	2250.33	1.08716	0.120566	0.0699783	0.0145456	0.246038	2221.23	1.08645	0.119627	0.132873	0.278838	0.591793	5342.7	1736.5	1947.2	2218.4	2296.7	2311.2	2992	2183.3	2739.2	2669.1	2543.6	2105.3	3678.4	3665.5	3352.3	4333.1	4058.1	4206.3	3553.4	4012.9	2415.1	4127.3	3713.9	3856.9	4429.6	3983.3	3765.8	4855.2	3860.4	5446.2
100514043	ENSSSCG00000008516	Sus scrofa	dpy-30 histone methyltransferase complex regulatory subunit(DPY30)	DPY30	696.269	560.975	757.3	980.167	1.08689	0.120209	0.0956197	0.0166714	0.253846	1451.23	0.879073	-0.185945	0.174101	0.121637	0.408832	2337.29	1271.4	1125.6	1208.6	809.6	1032.1	433.7	840.1	794	887.2	507.9	393.7	450.1	439.2	421.5	510.1	490.5	320.6	867.1	452.6	561.7	576.9	530.6	484	894	842.7	740.3	595.9	537.4	536.9
100627308	ENSSSCG00000026742	Sus scrofa	Bruton tyrosine kinase(BTK)	BTK	144.956	113	227.725	196.817	1.08688	0.120188	0.101352	0.0160504	0.252707	2882.37	1.07267	0.10121	0.177908	0.396775	0.693961	7915.32	185.6	163.2	165.3	239	206.2	221.6	330.3	165.6	242	173	121.4	120.1	73.2	76	98.4	172.1	83.5	100.6	98.3	111.2	139.8	92.1	145.5	150.7	139.1	86	116	140.8	71.2
100519300	ENSSSCG00000014316	Sus scrofa	transforming growth factor beta induced(TGFBI)	TGFBI	1045.54	816.356	3714.75	2890.73	1.08684	0.120134	0.103365	0.0158588	0.252707	1878.88	1.11427	0.156105	0.182008	0.189752	0.503502	3743.54	3244.7	2346.3	3997.1	2367.9	2476.6	2911.8	4009.5	4008.5	2987.3	3853.7	1931.8	782.4	1035.9	748.5	790.7	1100	470.5	562.6	531.8	528.8	626.5	835.1	721.5	948.1	699.6	747.9	761.3	618.4	1313.6
654831	ENSSSCG00000016064	Sus scrofa	transmembrane protein with EGF like and two follistatin like domains 2(TMEFF2)	TMEFF2	570.706	366.206	2165.15	2451.65	1.08683	0.120127	0.156973	0.0118968	0.232067	265.021	0.978029	-0.0320504	0.211693	0.751065	0.895965	1023.19	2399.7	2042.3	2264.8	2785.9	2720.8	2496.4	2684.5	1967.8	2325.9	1682.4	117.1	435.7	259.5	92.1	466.4	258.2	165.8	510.4	237.8	636.2	344.1	361.1	341.5	672.6	533.4	427.4	164.1	164.3	138.3
100514845	ENSSSCG00000029070	Sus scrofa	platelet activating factor acetylhydrolase 1b catalytic subunit 3(PAFAH1B3)	PAFAH1B3	276.25	208.113	367.05	413.2	1.08677	0.120051	0.118784	0.0143993	0.24556	1468.45	0.951701	-0.071419	0.193052	0.53464	0.785218	4695.61	509.5	454.2	566	286.8	453.3	209.4	427.3	343	419.4	278.5	81.8	181.8	144.2	116.3	184.9	194.5	202.7	316.7	192.7	143.1	180.3	222.3	172.8	412.7	335.3	247.7	203.6	139.6	168.5
100516212	ENSSSCG00000037439	Sus scrofa	trafficking protein particle complex subunit 4(TRAPPC4)	TRAPPC4	890.831	745.194	1016.05	995.417	1.08676	0.12003	0.0827515	0.0175623	0.258928	1668.79	1.01233	0.0176741	0.155376	0.881129	0.956193	6162.67	965.9	1014.1	953.7	1095.5	829.7	1113.6	955.3	1087.4	1021.4	1000.1	644.9	636.7	887.3	738.2	794.3	755.7	481.6	694.8	608.1	664.2	449	760.2	580	943.9	1127.9	1156.3	906.9	794.4	650.6
102165763	ENSSSCG00000038739	Sus scrofa	Myb related transcription factor, partner of profilin(MYPOP)	MYPOP	10.9688	6.2125	27.975	26.5667	1.08673	0.12	0.19254	0.00955203	0.2157	2697.12	1.00897	0.0128789	0.217257	0.891253			23.2	5.9	39.9	31.5	26.3	32.6	15.4	23.4	21.3	51.8	1.4	9.6	15.5	10.4	2.7	5.9	7.4	0.9	6	1	0.9	8.6	6.1	10.4	6	6.6	11.1	11.7	12.3
100626434	ENSSSCG00000029161	Sus scrofa	acireductone dioxygenase 1(ADI1)	ADI1	3377.68	2839.85	4373.38	3614.67	1.08658	0.119788	0.080602	0.0176387	0.258928	2901.81	1.12	0.163497	0.15252	0.164528	0.468484	5250.3	4246.4	3275.9	4056.5	3700.3	3355	3053.9	5034.9	4193	4768.4	3497.2	2029.1	2629.2	2697.3	2818	2886.6	3070.1	2509.8	3692.1	2077.2	1514	2815.3	2951.2	2323	4555.4	3921.3	2948	3171	3261.9	3203.9
100157056	ENSSSCG00000009880	Sus scrofa	solute carrier family 8 member B1(SLC8B1)	SLC8B1	550.444	442.375	796.025	613.317	1.08658	0.119788	0.0923486	0.017293	0.257586	973.677	1.14324	0.193126	0.170083	0.108114	0.388643	1469.07	502.8	590.4	696.3	586.9	650.8	652.7	912.1	777.7	827.1	667.2	327.4	426.9	366	323.6	516.5	662.6	316.9	405.2	319.1	423.5	306.4	449.5	451.7	657	659.6	466.1	377.6	422.4	512.3
100621814	ENSSSCG00000025741	Sus scrofa	sorting nexin 20(SNX20)	SNX20	82.3812	63.5688	99.4	93.0333	1.08643	0.119592	0.105688	0.0159063	0.252707	2562.45	1.02134	0.0304618	0.181452	0.797448	0.922396	9353.09	77.3	127.9	86.3	77.3	89.5	99.9	88.3	81.9	153.3	74.1	24	88.1	52.1	51.8	30.1	63.7	45.5	47.5	72.3	48.3	95.7	76.1	84.9	83.2	80.1	73.7	74	72.7	57.5
100512951	ENSSSCG00000030680	Sus scrofa	transcription factor 7(TCF7)	TCF7	124.719	82.6813	202.925	115.817	1.08641	0.119572	0.147647	0.012608	0.235242	1256.9	1.15644	0.209696	0.211786	0.0480321	0.268007	1431.96	85.1	135	126.2	90.5	132.3	125.8	245.8	151.2	183.3	231.4	21.2	112.9	169.7	100.2	157.6	126.2	57.7	41.9	111.4	52.2	49.7	82.3	54.6	68.6	42	74.7	61.7	151.4	137
100153245	ENSSSCG00000005909	Sus scrofa	F-box and leucine rich repeat protein 6(FBXL6)	FBXL6	819.669	698.831	1171.15	1009.23	1.0864	0.11956	0.0743208	0.0167682	0.253985	596.103	1.10086	0.138626	0.140471	0.222797	0.536266	1258.62	840.2	1048.2	816	1151.4	1091.4	1108.2	1172.3	1364.7	899.7	1247.9	644.9	768	804.1	648.3	852.6	690.9	648.6	707.9	733.5	602.3	791.2	427.4	788.1	817.1	663.6	592.8	686	533.9	679.4
100625314	ENSSSCG00000033892	Sus scrofa	eva-1 homolog B(EVA1B)	EVA1B	1015.51	740.469	2914.35	1786.22	1.0864	0.119551	0.12439	0.0141656	0.244637	2679.51	1.17513	0.232815	0.200434	0.0410484	0.251056	2749.81	2157	1758.3	1909.8	1800.3	1984.4	1107.5	2914	3891.4	2315.6	2536.4	323.1	892.2	1495	1049.1	735.1	1214.4	405.4	874.6	600.1	131.5	448.1	707.4	539.6	936.6	709.6	785.7	939	780.3	1115
397476	ENSSSCG00000016557	Sus scrofa	carboxypeptidase A1(CPA1)	CPA1	4.575	1.0125	10.925	9.3	1.0864	0.119549	0.278245	0.000987845	0.0969079	59.4046	1.00322	0.00464342	0.236257	0.931905			8.7	9.4	21.2	4.1	9.7	2.7	7.7	10.8	21.3	3.9	0	2.4	0	0	0	0	0	0	0	0	3.7	0	1	5.2	2	1.9	2.5	0	1.4
100620627	ENSSSCG00000028944	Sus scrofa	two pore calcium channel protein 2-like(LOC100620627)	LOC100620627	250.488	163.931	569.625	480.283	1.08617	0.119246	0.177332	0.0108208	0.226977	2233	1.03346	0.0474882	0.218897	0.606734	0.825045	8116.8	460.2	822.8	814.4	304.1	366.7	113.5	1009.1	553.6	259.6	456.2	211.7	260.3	625.5	42.6	116.6	424.4	83.5	82	25.1	68.6	86.5	189.1	46.5	148.7	68.1	143.7	148.1	260.5	342.4
100153368	ENSSSCG00000001045	Sus scrofa	ELOVL fatty acid elongase 2(ELOVL2)	ELOVL2	2269.19	1583.64	5630.48	5041.72	1.08611	0.119164	0.136811	0.0134281	0.243015	582.749	1.03077	0.0437231	0.20386	0.686411	0.866781	2078.54	4253.2	6832.4	5283.8	4265.9	3666.3	5948.7	4327.2	4471.2	5445.2	8278.3	937	1023.5	1295.4	2830.6	2469.4	1335.8	658.5	766.6	1977.8	3003.9	706.6	1219.5	1419.7	1941.9	1922.6	1829.5	2098.8	3677.3	919.1
100155863	ENSSSCG00000001847	Sus scrofa	mesoderm posterior bHLH transcription factor 1(MESP1)	MESP1	78.2	46.3188	125.675	145.383	1.08608	0.119129	0.183402	0.010401	0.223175	739.157	0.976567	-0.0342096	0.220163	0.704536	0.874661	2896.88	189.5	129.1	124.6	149.5	199.4	80.2	127.7	139.5	112.9	122.6	0	87.3	46.6	25.3	61	33	12.3	51.2	27.1	36.7	27.6	20.9	9.1	131	100.1	71.9	42	37.5	31.5
100512566	ENSSSCG00000016381	Sus scrofa	sushi, nidogen and EGF like domains 1(SNED1)	SNED1	460.163	355.7	531.175	541.3	1.08607	0.119117	0.103114	0.0164781	0.253125	1320.81	0.994504	-0.00795074	0.181376	0.946591	0.981385	5120.87	483.4	520	758.2	633.7	514.6	337.9	384	479.8	603.5	657.4	189.1	437.3	489.1	385.8	400.8	443.3	189.2	449.9	228.8	432.2	233.7	321.8	268.8	386.7	321.3	513.4	499.7	504.5	678
100517275	ENSSSCG00000008304	Sus scrofa	protease associated domain containing 1(PRADC1)	PRADC1	2552.72	2105.51	3942.9	3168.35	1.08598	0.118995	0.0855209	0.0183764	0.263145	1788.33	1.13046	0.176907	0.160889	0.13826	0.4308	2927.72	3287.3	3300.6	2974.2	3338.2	2840.4	3269.4	5103	3940.1	3303.4	3425.1	2006.5	1796.3	2050.7	2169.6	1766.2	2369.8	2191.6	2787.7	1798.2	1762.5	2117.9	1704.7	1827.9	3192.5	2448	1698.1	1880.4	1772.9	2213.5
396598	ENSSSCG00000036438	Sus scrofa	glutathione peroxidase 3(GPX3)	GPX3	352.55	258.788	686.55	461.383	1.0859	0.118886	0.122085	0.0146425	0.246038	7.1351	1.14285	0.192639	0.197584	0.0918682	0.36106	10.4707	420.6	564.6	443	451.6	541.8	346.7	498.3	762.4	780.9	704.6	430.4	176.2	149.7	221.1	102	248.8	243.2	398.6	180.6	435.1	266.8	162.1	171.8	256.8	489.4	208	322	231.2	217.8
100521244	ENSSSCG00000013039	Sus scrofa	nudix hydrolase 22(NUDT22)	NUDT22	450.231	325.625	675.175	648.183	1.08585	0.118827	0.125636	0.0143745	0.24556	1977.74	1.00842	0.0120925	0.197844	0.914258	0.970385	7815.48	536.6	706.6	740.3	652	747.1	506.5	630.8	519.4	837.4	713.1	141.1	395.6	290.6	237.2	265.1	319.5	242	755.4	289	172.1	284.3	221.1	265.7	662.2	438.4	230.7	293.7	171.3	272.6
100512152	ENSSSCG00000012850	Sus scrofa	DEAF1 transcription factor(DEAF1)	DEAF1	2007.79	1685.53	2105.28	2122.2	1.08581	0.118774	0.0802787	0.0184503	0.263397	1337	0.995496	-0.00651206	0.151832	0.955749	0.985707	5003.45	2504.1	2000.1	2307.2	2105.5	1893	1923.3	2640.3	2152.3	2130.9	1497.6	862.2	1937.3	1640.3	1305.9	1951.1	1802.7	1280.1	2730.9	1534.3	1185.3	1887.9	1513.1	1393.4	2063.5	2002.7	1877.7	2034.6	1911.4	1686.2
100154443	ENSSSCG00000005528	Sus scrofa	NADH:ubiquinone oxidoreductase subunit A8(NDUFA8)	NDUFA8	1568.74	1292.89	1850.47	1984.9	1.08565	0.118557	0.084652	0.018753	0.264927	737.821	0.962819	-0.0546636	0.159085	0.645706	0.847561	2360.46	1971.4	2088.1	2273.8	1972.2	1932.8	1671.1	1678.3	1705.8	2106.7	1911.1	725.3	1475.2	1410.7	1361.2	1235.2	1882.9	1077.4	1846.1	1175.1	603.3	1217.2	1581.8	975.1	1359.8	1385.2	1374.7	1368.3	1521.8	1543.7
100144418	ENSSSCG00000038304	Sus scrofa	RNA binding motif protein 4B(RBM4B)	RBM4B	552.744	470.637	642.675	781.767	1.08563	0.118528	0.0834528	0.0187882	0.264927	446.402	0.891982	-0.164914	0.157026	0.164551	0.468484	789.396	752.2	704.2	746	920.5	851.1	716.6	585.7	582.4	747.2	655.4	206	454.9	435.9	345.5	363.4	294.7	393.1	590.5	350.2	468.9	565.8	531.8	480	628.9	625.5	795.1	329.4	463.5	309.6
100156785	ENSSSCG00000006059	Sus scrofa	neurocalcin delta(NCALD)	NCALD	32.1938	21.8813	51.775	47.7333	1.0855	0.118356	0.14411	0.0132287	0.241833	886.558	1.0223	0.0318197	0.203942	0.768646			75.4	38.7	49.7	45.8	36	40.8	66.2	41.4	42.5	57	14.1	32	18.9	21.9	12.8	29.5	39.3	20.5	15.1	20.3	13.8	8.6	27.3	20.8	41	14.2	24.7	17.6	26
100522787	ENSSSCG00000026402	Sus scrofa	adhesion G protein-coupled receptor E3-like(LOC100522787)	LOC100522787	29.9688	12.6438	16.575	2.46667	1.08547	0.118318	0.238676	0.00486284	0.175536	1500.66	1.1537	0.206265	0.328598	0.00273059			5.8	0	4.1	1	1.9	2	34.6	4.5	22	5.2	1.4	13.6	4.4	6.9	9.1	2.4	6.1	4.7	8	21.3	3.7	2.5	9.1	15.6	83.1	10.4	4.9	2.3	9.6
100156275	ENSSSCG00000006024	Sus scrofa	estrogen receptor binding site associated antigen 9(EBAG9)	EBAG9	1257.12	1029.86	1772.38	1944.28	1.08521	0.117977	0.0880226	0.0190431	0.267967	931.185	0.951208	-0.0721671	0.164321	0.546191	0.79292	2755.4	1766.4	2416.7	1392.6	2170.6	2052.5	1866.9	1590	1694.1	2174.1	1631.3	1141.6	1059.5	865.1	741.6	789.7	956.2	717.4	1295.6	679.4	1570.1	981.7	831.5	643.7	1439.8	1698.4	1066.5	1105.5	1144	1142.4
100158069	ENSSSCG00000006457	Sus scrofa	Fc receptor-like protein 3(LOC100158069)	LOC100158069	28.3438	17.5312	69.15	44.7167	1.08517	0.117925	0.184676	0.0105139	0.224432	941.49	1.07538	0.104847	0.220662	0.251617			79.3	20	56.2	49.8	17.5	45.5	124.8	22.5	82.1	47.2	9.9	5.6	2.2	10.4	13.7	17.7	19.7	15.8	29.1	10.6	11	16	10.1	36.4	42	30.3	27.1	10.6	9.6
100518510	ENSSSCG00000017177	Sus scrofa	ST6 N-acetylgalactosaminide alpha-2,6-sialyltransferase 2(ST6GALNAC2)	ST6GALNAC2	912.3	715.494	1576.67	1110.33	1.08508	0.117796	0.100338	0.0176541	0.258928	1859.11	1.16943	0.225802	0.181149	0.0593922	0.29835	2142.15	934	1169	950.4	1001.9	1226.6	1380.1	1648.5	1567.2	1470.9	1620.1	287.9	868.9	947.1	435.3	886.3	703.9	715	720	861	570.4	849.2	420	658.8	964.7	826.7	732.7	496	684.1	461.6
100525810	ENSSSCG00000007853	Sus scrofa	LYR motif containing 1(LYRM1)	LYRM1	264.219	220.137	206.275	239.9	1.08508	0.117795	0.0861565	0.0193207	0.268323	2560.07	0.919371	-0.121281	0.161779	0.309616	0.620566	5920.82	213.7	217.1	289.1	299	215.9	204.6	242.9	146.7	250	185.5	104.4	193	230.7	190	179.4	279.4	143.7	265.5	181.6	165.3	217.1	257.9	152.6	324.3	325.3	312	267.7	227.6	268.5
100738618	ENSSSCG00000007089	Sus scrofa	mitochondrial genome maintenance exonuclease 1(MGME1)	MGME1	183.069	150.619	298	323.8	1.08501	0.117711	0.0875375	0.0192962	0.268323	3218.81	0.956686	-0.0638829	0.161118	0.59205	0.819144	9826.46	350	367.4	332.3	244.1	378.4	270.6	303.4	358.3	309.4	220.9	117.1	94.5	110.9	114	113.9	155.6	135.1	183.5	130.5	170.2	193.2	169.5	142.5	185	206.2	188.2	155.5	113.8	100
102160928	ENSSSCG00000003400	Sus scrofa	nicotinamide nucleotide adenylyltransferase 1(NMNAT1)	NMNAT1	712.256	545.706	1304.88	995.35	1.08498	0.117669	0.107155	0.0168239	0.253985	3133.67	1.1208	0.164524	0.186653	0.163348	0.466328	5753.56	936.9	818.1	1048.9	928.6	896.9	1342.7	1508.3	1354.8	1267.8	1088.6	313.3	806.5	633.3	329.4	542.9	564.7	253.1	422.9	465.6	339.4	486.7	874.4	396.1	787	879.7	636.3	425.7	610.1	456.1
654325	ENSSSCG00000007436	Sus scrofa	matrix metallopeptidase 9(MMP9)	MMP9	63.9125	42.4312	44.9	50.15	1.08496	0.117647	0.158806	0.0124725	0.234125	264.562	0.968179	-0.0466548	0.213424	0.638241			25.1	20	78.2	52.9	57.4	67.3	21.1	22.5	77	59	33.9	36	47.7	20.7	32.8	21.2	29.5	86.6	60.2	41.6	17.5	41.8	95	43.7	48	22.7	59.2	57.5	43.8
100518920	ENSSSCG00000014577	Sus scrofa	achaete-scute family bHLH transcription factor 3(ASCL3)	ASCL3	2589.96	2305.18	2662.72	2146	1.08483	0.117471	0.0642414	0.0141264	0.244637	1789.03	1.18566	0.245686	0.122061	0.0191954	0.179226	1310.68	2151.2	1699.6	1806.3	2304.8	2170.2	2743.9	2769	2834.6	2630.2	2417.1	1593.1	2163.9	1945.3	1676.7	2279.1	2198.8	1852.6	1702.6	2326.1	2419.9	2172.2	2367.9	2437.2	3379.6	3504.9	2862.9	2117.3	2297.4	2002.6
100518154	ENSSSCG00000015926	Sus scrofa	ATP binding cassette subfamily B member 11(ABCB11)	ABCB11	2469.25	1421.77	8284.23	7023.97	1.08474	0.117344	0.169802	0.011778	0.232067	1642.8	1.03081	0.0437731	0.2174	0.642395	0.845835	5987.67	7829.5	5376.9	8603.3	7019.2	6487.2	6827.7	9961.2	6726.1	8823.4	7626.2	1555	1407.9	900.6	1122.8	2337.4	1586.9	894.3	1220.2	635.2	1102.2	950.4	695.1	739.6	4365.1	2789.3	446.3	1050	1503.1	1158.8
100156737	ENSSSCG00000006644	Sus scrofa	ceramide synthase 2(CERS2)	CERS2	8097.51	7015.73	9704.12	7785.42	1.08473	0.117335	0.0695935	0.0170067	0.254891	930.861	1.16749	0.22341	0.132797	0.043088	0.255183	931.927	8271.4	6271.3	7748.2	9276.2	7242.1	7903.3	11538.7	10519.4	8546.9	8211.5	6332.9	7031.6	7262.2	5652	9682.8	7426.5	5487.6	4791.2	6784.5	7049.1	7307.8	6871.4	7155.9	8048.3	8155.8	7212.1	6472.8	6648.3	8076.1
102164234	ENSSSCG00000036589	Sus scrofa	brain enriched guanylate kinase associated(BEGAIN)	BEGAIN	201.637	132.394	640.45	777.2	1.08462	0.117193	0.151072	0.0131383	0.241118	3000.23	0.956077	-0.0648019	0.210344	0.528213	0.781886	9729	482.5	801.7	655.6	809.6	1194.5	719.3	457	650.8	478.1	975.9	81.8	97.7	78.7	69.1	120.2	125	119.2	393.1	97.3	58	118.7	76.1	62.6	276.5	224.2	120.1	67.9	75.1	198.6
100625322	ENSSSCG00000025109	Sus scrofa	phospholipase D family member 3(PLD3)	PLD3	3371.36	2901.57	4640.93	3380.23	1.0845	0.117025	0.0722464	0.0183286	0.263145	2883.27	1.23967	0.309951	0.138684	0.00610917	0.107744	1180.56	2846.4	2779.4	3370	3812.2	3365.7	4107.7	4837.1	5301.1	4181.8	4243.7	1988.2	3162.6	3035.5	3244.1	3157.2	3130.2	2845.2	2297.8	3893.5	1756.7	3084.9	2694.5	3472.9	3101	3034.5	2526.3	2735.4	2609.6	4098.3
100154272	ENSSSCG00000001008	Sus scrofa	biphenyl hydrolase like(BPHL)	BPHL	906.438	711.8	1593.03	1675.05	1.08448	0.117002	0.0994553	0.0183066	0.263145	714.437	0.977336	-0.033073	0.178745	0.781381	0.914042	2481.62	1776.1	1849.8	1880.4	1795.2	1418.3	1330.5	1253	2106.4	1238.5	1774.2	736.6	607.1	704.3	978.9	543.8	780.5	359.9	933.3	662.3	343.2	736	895.3	606.3	1254.8	724.6	521.9	761.3	712.2	1119.1
100519788	ENSSSCG00000014577	Sus scrofa	TMEM9 domain family member B(TMEM9B)	TMEM9B	2595.38	2311.11	2665.25	2151.62	1.08433	0.1168	0.0641761	0.0146156	0.246038	1869.15	1.18417	0.243881	0.122007	0.0200625	0.181476	1378.67	2163.8	1709	1807.1	2308.9	2177	2743.9	2771.9	2841.8	2630.2	2417.1	1605.8	2172.7	1948.6	1677.9	2290	2205.9	1856.2	1710.1	2334.1	2430.6	2175	2371.5	2438.2	3380.7	3510.9	2869.5	2125.9	2297.4	2005.3
100125953	ENSSSCG00000034518	Sus scrofa	torsin family 1 member A(TOR1A)	TOR1A	1862.92	1618.87	1489.85	1395.78	1.08427	0.116719	0.0716337	0.0183866	0.263145	396.032	1.04989	0.0702421	0.136538	0.530884	0.783957	1179.86	1242.4	975.4	1510.7	1506.4	1556.4	1583.4	1503.5	1529.4	1556.7	1369.8	1138.7	2079	1220	1035.3	1536.7	1774.4	1758	1722.2	1431	1421.2	1335.9	1634.7	1325.7	1900.3	2520.1	2068.7	1438.7	1719	1502.6
100625751	ENSSSCG00000008227	Sus scrofa	ST3 beta-galactoside alpha-2,3-sialyltransferase 5(ST3GAL5)	ST3GAL5	799.413	611.956	1434.55	941.317	1.08425	0.116701	0.106615	0.0174667	0.2586	2857.27	1.18786	0.24836	0.188479	0.0363285	0.23836	2633.64	1179.6	789.9	1072.6	758.8	887.1	959.9	2100.7	1181.9	1300.1	1155.5	421.9	873.7	787.4	331.7	611.2	689.7	417.7	437.8	405.4	480.5	380.9	887.9	615.4	900.3	908.8	641	468.9	741.6	639.7
100155605	ENSSSCG00000010275	Sus scrofa	pterin-4 alpha-carbinolamine dehydratase 1(PCBD1)	PCBD1	3947.32	3031.3	6371.93	5590.55	1.08405	0.116428	0.110503	0.0171056	0.255833	823.781	1.05165	0.0726561	0.189395	0.532957	0.784514	2526.13	6687.7	4213.7	6129.2	6489.3	5158.4	4865	7198	6060.9	6651.4	5577.4	764.8	3446.9	3323.9	2386.1	2993.2	3314.2	2296	3861.7	2377.2	840.2	2399.4	4325.5	2231.1	5318.4	4776	3846.2	3029.1	3342.9	3702.5
100157526	ENSSSCG00000028777	Sus scrofa	myosin light chain kinase family member 4(MYLK4)	MYLK4	12.3438	8.05	38.975	30.7667	1.08381	0.116108	0.166239	0.0123504	0.233455	928.216	1.07766	0.107903	0.207907	0.307284			27.1	14.1	26.9	30.5	48.6	37.4	40.3	41.4	19.8	54.4	7.1	8	2.2	2.3	10	8.3	3.7	3.7	5	1.9	3.7	14.7	17.2	13.5	19	8.5	2.5	4.7	5.5
397217	ENSSSCG00000006289	Sus scrofa	coagulation factor V(F5)	F5	5514.21	4320.39	7373.5	5819.45	1.0836	0.115834	0.0992448	0.0191467	0.268323	118.062	1.11098	0.15183	0.180024	0.203359	0.517769	227.818	5611.6	4025.9	6775.8	4960.6	4735.3	8807.5	8143.7	6673	7520.4	7156.9	5333.9	3671.9	3307.3	4590.3	5581	4910.5	4372.2	2770	4698.3	4977.2	4468.6	3977.9	4681.4	4733.1	4449.7	2602.9	3436.3	2972.1	7741.9
110260885	ENSSSCG00000034905	Sus scrofa	mevalonate diphosphate decarboxylase(MVD)	MVD	2027.97	1527.08	4358.48	4031.85	1.08355	0.115772	0.113172	0.0171294	0.25587	3385.93	1.03835	0.0542887	0.191525	0.638671	0.843417	11160.9	3952.5	3075.2	3932.7	6038.7	4425	2767	5205.8	4105.7	4283.7	3838.7	582.8	1245.3	1202.2	951.2	1520.3	863	1068.8	3492.8	1315.6	1217.2	1423.3	977.6	1223.6	3141.6	2764.3	1443.7	1290.6	1308.3	1002.7
100628018	ENSSSCG00000023478	Sus scrofa	solute carrier family 46 member 1(SLC46A1)	SLC46A1	916.513	674.044	2294.95	1550.13	1.0834	0.115568	0.117437	0.0167134	0.253908	2938.47	1.1482	0.199372	0.196443	0.0828596	0.345975	4003.97	1462.8	1193.7	1329.9	1512.5	1612.8	2189.1	2502.1	3205.5	1671.8	1800.4	1082.3	1066.7	818.5	395	839.8	773.4	571.2	560.7	415.4	584.9	580.5	552.7	371.8	1284.9	581.5	305.4	463.9	616	872.5
100626614	ENSSSCG00000028856	Sus scrofa	ATP binding cassette subfamily F member 3(ABCF3)	ABCF3	2271.09	1990.23	1834.72	1752.48	1.08334	0.115488	0.063602	0.015333	0.249353	2803.72	1.03411	0.0483928	0.120754	0.642334	0.845835	9510.57	1630.1	1632.7	1604.4	1847.1	1780.1	2020.5	1658.1	1852.6	1974.7	1853.5	1787.8	1874.8	2524.3	1907	2350.1	2440.5	2449.6	2007.2	1603.6	1680.3	1981.8	1993.3	1687.4	1857.7	1857.5	1840.8	2677.5	1917.3	3184.7
100157092	ENSSSCG00000010180	Sus scrofa	tetratricopeptide repeat domain 13(TTC13)	TTC13	537.219	459.781	586.825	644.733	1.08333	0.115477	0.0810777	0.0214729	0.276975	1052.78	0.944428	-0.0824877	0.153701	0.483933	0.756209	2874.35	511.5	816.9	596.1	570.6	697.5	675.8	565.5	555.4	600.5	625.9	203.2	507.7	340.5	229.2	483.7	275.9	450.9	525.3	590	498.9	530.9	463	489.1	591.5	675.6	501.1	444.2	395.4	416.4
100511021	ENSSSCG00000003085	Sus scrofa	CLPTM1 regulator of GABA type A receptor forward trafficking(CLPTM1)	CLPTM1	3340.29	2825.43	3618.72	2435.78	1.08327	0.115394	0.0789006	0.0213988	0.276716	1293.37	1.27823	0.354143	0.153085	0.00271007	0.0812222	379.633	1934.7	1754.7	2045	2997.5	2007.7	3875.1	3813.6	3814	3052.6	3794.7	2115.2	2568.4	2875.8	2934.3	3768.4	3177.4	2686.7	1464.2	3175	2772.8	2677.3	2647.9	2600.9	3334.9	3508.9	2898.8	2964.9	2738.6	3727.1
100521735	ENSSSCG00000008973	Sus scrofa	N-acylethanolamine acid amidase(NAAA)	NAAA	246.031	186.375	402.4	380.733	1.08321	0.115312	0.110152	0.0178	0.259792	2134.97	1.02207	0.0315006	0.188534	0.787254	0.916787	7534.16	523.1	365	418.6	347.9	317.1	312.7	610.6	330.4	382.8	285.8	100.2	241.1	132	79.5	160.3	212.2	211.3	143.4	140.5	209.8	208.8	194	231.4	297.3	282.2	138	138.2	123.2	106.8
100156555	ENSSSCG00000002333	Sus scrofa	double PHD fingers 3(DPF3)	DPF3	115.112	85.75	404.6	390.283	1.08317	0.115261	0.116836	0.0169476	0.254576	911.89	1.0071	0.0102065	0.191866	0.929511	0.975542	3494.39	321	460.1	530.2	318.4	425.1	286.9	387.9	341.2	363	526.3	40.9	113.7	52.1	57.6	105.7	70.7	113	56.8	82.3	95.7	69	95.8	121.3	112.3	115.1	70	38.2	66.9	63
100525869	ENSSSCG00000031918	Sus scrofa	cytochrome c1(CYC1)	CYC1	7258.95	6441.03	7165.15	6355.08	1.08315	0.115232	0.0539251	0.00867317	0.210557	2012.93	1.10534	0.144488	0.101459	0.115642	0.400193	3825.85	6142.4	6764.3	6270	6616.4	5654.5	6682.9	6881.2	6893.5	7102.4	7783.5	6348.4	7232.6	6834.1	7712.3	7268.9	6929	6560.1	6016	6281.7	6480.6	5920.4	6074.4	6673	5901.6	5548.6	5274.8	6784.9	6430	8817.2
100154333	ENSSSCG00000000268	Sus scrofa	aladin WD repeat nucleoporin(AAAS)	AAAS	374.887	315.456	475	442.75	1.0831	0.115172	0.0823737	0.0217878	0.278897	763.34	1.04254	0.0601017	0.155601	0.611278	0.827675	2265.35	449.6	471.8	432.4	432.3	395.9	474.5	410	510.4	497.2	482.4	326	379.6	333.8	454.9	424.5	461	283.8	317.6	300	164.4	249.3	261.6	229.4	334.7	258.2	268.5	315.9	286.3	412.3
102168055	ENSSSCG00000032804	Sus scrofa	BLOC-1 related complex subunit 5(BORCS5)	BORCS5	184.025	154.512	247	193.617	1.08286	0.114841	0.0824338	0.0221073	0.27989	3522.98	1.16144	0.21592	0.155449	0.0682115	0.318579	4009.95	224.3	110.3	131.1	244.1	207.2	244.7	217.9	284.5	234.6	251	124.2	201.8	130.9	104.8	105.7	141.5	117.9	173.2	183.6	132.5	180.3	137.6	159.6	218.3	173.1	187.2	125.9	119.7	163
100520977	ENSSSCG00000018019	Sus scrofa	Rho GTPase activating protein 44(ARHGAP44)	ARHGAP44	75.1937	56.3	60.2	78.1833	1.08269	0.114625	0.110808	0.0181136	0.261242	2084.71	0.907165	-0.140563	0.19002	0.228589			83.1	66.9	105.9	71.2	112.8	29.2	58.6	59.4	70.4	52.4	9.9	75.3	45.5	58.7	113	51.9	56.5	65.2	50.2	40.6	55.2	47.9	59.6	67.6	47	56.7	65.4	50.5	80.8
100154712	ENSSSCG00000001709	Sus scrofa	SPT3 homolog, SAGA and STAGA complex component(SUPT3H)	SUPT3H	792.244	702.581	914.825	1076.88	1.08264	0.114557	0.0644763	0.0167056	0.253908	735.317	0.883311	-0.179006	0.121808	0.0875865	0.353604	1024.04	1226	926.1	1054.6	1133.1	927	1194.5	966.8	727.3	1113.8	851.4	513.6	627.1	613.3	642.6	632.2	710.9	629	803.8	674.3	549.2	697.4	809.3	677	853.5	861.7	946.4	729.2	670	761.6
100519612	ENSSSCG00000009085	Sus scrofa	nudix hydrolase 6(NUDT6)	NUDT6	39.825	27.275	67.425	76.7167	1.08263	0.11454	0.138992	0.0150182	0.247846	1868.26	0.959336	-0.0598913	0.203461	0.581679			74.4	41.1	98.5	77.3	109.9	59.1	48	63	81.4	77.3	7.1	34.4	10	19.6	18.2	31.8	35.6	39.1	9	28	39.6	19.7	27.3	42.6	47	27.4	23.4	18.8	19.2
100622586	ENSSSCG00000027530	Sus scrofa	TATA-box binding protein associated factor 12(TAF12)	TAF12	586.156	508.481	614.675	650.15	1.08244	0.114288	0.0769644	0.022244	0.27989	2889.31	0.959025	-0.060359	0.146609	0.602388	0.823721	8503.27	677.8	619.7	618.9	713	608	663.5	508.9	536.5	773.6	639.7	310.4	494.9	471.4	320.1	399	417.4	385.7	648.3	411.4	600.4	569.5	659.5	307.2	724.6	726.6	689.3	472.6	503.4	443.8
100171403	ENSSSCG00000024149	Sus scrofa	ELOVL fatty acid elongase 5(ELOVL5)	ELOVL5	5030.91	4103.51	6268.1	7645.22	1.08236	0.114182	0.0908016	0.0218829	0.278897	1197.3	0.904106	-0.145437	0.170297	0.225614	0.538782	2312.99	8079.9	9197.5	6779	9612.9	5306.3	6895.7	7368.9	5347.9	7690.5	4665.1	2091.2	4302.2	2752.7	3441	4190.1	3348.3	3877.1	4417.7	3599.5	4263.7	3647.9	4616.6	4896.6	6695.8	6127.1	3388.6	4013.7	3797	4261.3
100511331	ENSSSCG00000003491	Sus scrofa	aldo-keto reductase family 7 member A2(AKR7A2)	AKR7A2	901.944	682.194	2090.97	1024.6	1.08213	0.113877	0.111211	0.0185035	0.263458	1261.17	1.31288	0.392733	0.207101	0.00107822	0.0556708	266.496	870.2	813.4	993.6	1168.7	940.6	1361.1	2669.1	2583.5	1655.7	1455.6	1440.7	715.2	869.5	872.9	645.8	740.4	667.1	338.1	414.4	522.1	601.7	627.6	478.9	1009.4	621.5	349.8	672.4	539.7	1034.2
100520185	ENSSSCG00000008009	Sus scrofa	lipase maturation factor 1(LMF1)	LMF1	2138.39	1852.62	2242.97	2088.2	1.08207	0.11379	0.0700594	0.0205751	0.274189	2120.3	1.05037	0.0708991	0.133793	0.522554	0.778831	6022.7	2084.5	2068.1	2274.6	2241.8	1890	1970.2	2417.6	2168.5	2301	2084.8	1378.6	1550.5	1791.2	2318.2	2082.3	2279	1830.4	2478.5	1926.7	1656.2	1919.2	1936.8	1496.5	1844.2	1839.5	1314.2	1890.3	1761.2	2572.4
397687	ENSSSCG00000000046	Sus scrofa	cytochrome P450 family 2 subfamily D member 6(CYP2D6)	CYP2D6	6852.33	4821.61	8629.23	8620.93	1.08202	0.113726	0.128392	0.0163933	0.253125	196.425	0.995962	-0.00583719	0.201854	0.957557	0.98647	765.501	6451.8	7447.4	9009.7	14929.5	6238.2	7649	7665.6	5036.5	12990.5	8824.3	3276.5	5900.7	2529.8	2869.8	6887.3	3757.5	3735.8	9383.1	4927.1	4411.6	5812.8	4175.7	3104.1	4288.2	7533.3	4552.5	3380.7	2261.1	6479
100524254	ENSSSCG00000000038	Sus scrofa	cytochrome b5 reductase 3(CYB5R3)	CYB5R3	741.306	565.138	1614.5	922.267	1.08199	0.113693	0.105744	0.0195138	0.269529	2428.99	1.26844	0.34306	0.193957	0.00422279	0.0930864	838.895	720.3	653.8	818.5	994.8	1025.3	1320.9	2107.5	1519.5	1374.1	1456.9	453	558.2	468	528.6	568.4	786.4	653.6	265.5	702.4	203	595.3	434.8	612.3	975.1	769.6	468	584.8	435.3	856.1
100152445	ENSSSCG00000031857	Sus scrofa	small integral membrane protein 19(SMIM19)	SMIM19	1325.17	1143.79	1820.7	1555.22	1.08199	0.11369	0.0720552	0.0215203	0.276975	563.367	1.11183	0.15293	0.137659	0.174333	0.482153	980.7	1608.8	1670.2	1360.9	1460.6	1662.4	1568.4	1547.7	1849.9	1852.2	2033	2009.4	948.2	1105.7	1353.1	878.1	1017.5	954.5	1269.5	880	1114.7	1072.8	1392.7	921.5	1218.4	1117.9	1046.6	1311.6	1336.5	1398.5
100628226	ENSSSCG00000036310	Sus scrofa	regulatory factor X associated ankyrin containing protein(RFXANK)	RFXANK	1597.44	1323.88	987.275	845.033	1.08199	0.113687	0.0833183	0.0232254	0.282488	3287.32	1.09242	0.127533	0.159133	0.283774	0.595991	6935.55	1032.6	800.5	882	777.1	864.8	713.2	935.2	1059.5	1080.8	873.6	1361.7	1349.4	1756.8	1635.3	1294.4	1733.1	1092.1	1286.3	789.7	983.3	966	1861.9	882.1	1346.2	1364.1	1479.7	1948.2	2117.9	1898.5
100525755	ENSSSCG00000037213	Sus scrofa	trafficking protein particle complex subunit 3(TRAPPC3)	TRAPPC3	1040.59	890.9	1227.92	975.083	1.08178	0.113404	0.0774985	0.0232593	0.282488	2689.29	1.15604	0.209197	0.148691	0.072797	0.328961	3131.71	1140.9	806.4	929.2	1053.7	850.2	1070.1	1409.5	1181.9	1322.1	998.2	705.5	941	835.1	651.8	802.5	834.7	742	1026.4	750.6	720.3	961.4	741.8	694.2	1333.8	1475.2	1038.1	792.1	862.4	767.1
100624574	ENSSSCG00000015492	Sus scrofa	aspartyl-tRNA synthetase 2, mitochondrial(DARS2)	DARS2	346.7	257.294	339.825	236.117	1.08169	0.113285	0.119886	0.0176171	0.258928	2788.4	1.14138	0.190782	0.199093	0.0927414	0.362679	3905.7	165.3	115	108.3	269.5	193.6	565	493.5	207.9	387.2	270.7	184.9	295.5	264	157.8	276.9	285.3	206.4	72.7	213.7	251.4	298.1	232.1	198	452.2	438.4	289.3	309.7	242.9	286.3
100515244	ENSSSCG00000032806	Sus scrofa	NudC domain containing 2(NUDCD2)	NUDCD2	742.719	631.225	697.9	758.783	1.08146	0.112976	0.0781284	0.0238062	0.284694	1740.62	0.950195	-0.0737039	0.149428	0.527737	0.781291	4776.81	803.5	605.7	743.5	842.2	725.7	832.1	575.1	750.7	780.9	684.9	364.1	777.6	785.2	367.4	665.9	681.5	672	734	685.4	398.3	639.4	825.3	561.8	599.8	671.6	670.3	658.9	724	623.2
100626383	ENSSSCG00000025791	Sus scrofa	MON1 homolog A, secretory trafficking associated(MON1A)	MON1A	1049.54	890.681	840.025	661.2	1.08143	0.112946	0.0832759	0.0239848	0.285345	3193.58	1.15516	0.208088	0.159692	0.0809308	0.342217	3830.09	574.3	604.5	589.6	804.6	719.8	674.4	904.4	970.4	772.9	712.4	414.9	834.5	642.2	511.3	1016.6	765.2	789.9	1112.1	821.8	1048	969.7	792.2	765.9	1297.4	1463.2	1006	705.8	823.7	860.2
100515851	ENSSSCG00000031757	Sus scrofa	cysteinyl-tRNA synthetase 2, mitochondrial(CARS2)	CARS2	926.294	753.731	968.975	1072.47	1.08136	0.112847	0.0870182	0.0237107	0.284694	1798.98	0.950759	-0.0728486	0.164695	0.542521	0.790309	4993.96	972.6	1322.8	1413	922.5	1014.6	789.3	1035	1002.8	1071.3	766.8	402.2	643.9	859.5	946.6	918.2	951.4	646.2	1265.8	819.8	365.5	874	638.6	653.8	797.3	710.6	566.3	1004.4	799.1	968.4
100516554	ENSSSCG00000000896	Sus scrofa	netrin 4(NTN4)	NTN4	52.0187	32.85	75.1	109.583	1.08136	0.112846	0.179665	0.0119225	0.232067	1520.27	0.935746	-0.0958115	0.221828	0.283867			198.2	84.5	90.4	81.4	125.5	77.5	97.9	53.1	85.8	63.6	1.4	15.2	14.4	12.7	16.4	9.4	18.4	100.6	30.1	62.8	25.8	18.4	30.3	67.6	68.1	34	29.6	45.8	6.8
100157075	ENSSSCG00000001877	Sus scrofa	snurportin 1(SNUPN)	SNUPN	544.781	460.844	448.875	497.95	1.08116	0.112584	0.0789806	0.0243231	0.28758	1090.5	0.93936	-0.0902497	0.151246	0.441388	0.72922	2765.2	603.3	446	557.9	514.7	484.4	381.4	518.5	373.6	520.6	382.8	310.4	439.7	542.3	358.1	548.4	646.1	399.3	599.8	412.4	303.6	441.6	332.8	375.9	530.2	550.5	582.4	486.1	444.7	521.9
100515515	ENSSSCG00000016430	Sus scrofa	polypeptide N-acetylgalactosaminyltransferase 11(GALNT11)	GALNT11	1282.37	1108.44	1871.15	1573.33	1.08107	0.112456	0.0721804	0.0229006	0.282488	1752.27	1.13029	0.176699	0.138166	0.117231	0.402715	2498.04	1690.1	1318.1	1478.1	1622.3	1720.8	1610.6	2052.7	2072.2	1872	1487.7	973.6	1435.9	964.9	811.9	933.7	946.7	936.1	1061.8	894.1	1203.7	1198.8	1028	1113.5	1661.2	1616.3	954.9	1241.3	1219.1	1110.9
100736811	ENSSSCG00000034262	Sus scrofa	fidgetin, microtubule severing factor(FIGN)	FIGN	144.275	87.9125	186.75	120.75	1.08106	0.112442	0.176434	0.0123313	0.23344	2730.31	1.07846	0.108974	0.222244	0.223136	0.536266	6272.16	105.4	85.7	101.8	83.4	95.3	252.9	299.6	98.1	159.9	189.4	32.5	151.4	58.8	23	139.4	16.5	87.2	40.1	64.2	134.4	48.8	52.8	122.3	172.6	149.1	113.5	14.8	55.1	52.1
100627104	ENSSSCG00000028180	Sus scrofa	dual specificity phosphatase 28(DUSP28)	DUSP28	302.375	250.069	610.1	531.333	1.08105	0.112429	0.0884742	0.0238959	0.284694	3232.99	1.07646	0.106301	0.165801	0.374713	0.675973	7676.35	448.6	666.7	529.4	547.2	517.5	478.6	514.6	793.1	501.6	631.1	119.9	247.5	258.4	232.6	243.2	189.8	191.6	282.2	271.9	211.7	213.4	190.4	241.5	348.3	401.3	357.4	273.9	284	291.8
100157636	ENSSSCG00000030283	Sus scrofa	zinc finger CCCH-type, RNA binding motif and serine/arginine rich 2(ZRSR2)	ZRSR2	17.2875	10.2063	6.875	14.7167	1.08103	0.112413	0.178163	0.0121636	0.23344	939.127	0.88911	-0.169566	0.227973	0.0534383			24.2	18.8	11.4	12.2	15.6	6.1	11.5	4.5	9.5	2	15.5	9.6	11.1	15	12.8	8.3	14.7	4.7	13	0	3.7	4.9	6.1	2.1	21	20.8	9.9	24.6	15.1
100521840	ENSSSCG00000013634	Sus scrofa	Yip1 domain family member 2(YIPF2)	YIPF2	1131.23	929.188	1262.45	897.65	1.08097	0.112326	0.0869359	0.0242411	0.286993	2368.26	1.20541	0.269528	0.166636	0.0251429	0.198746	1640.05	682.6	618.6	869	1128	825.9	1261.8	1339.4	1335	1236.3	1139.1	742.2	1092.4	1043.6	837.2	862.6	1221.4	681.8	647.3	990.4	541.4	1040.6	906.4	882.1	1413.8	1145	818.8	1020.4	840.1	1449.2
100511916	ENSSSCG00000013294	Sus scrofa	low density lipoprotein receptor class A domain containing 3(LDLRAD3)	LDLRAD3	158.456	128.356	141.575	116.033	1.08087	0.112196	0.0878445	0.0242296	0.286993	1434.39	1.1053	0.144437	0.16632	0.228212	0.54107	2704.27	147.9	129.1	80.6	94.6	119.6	124.4	174.7	145.8	129.1	116.7	194.7	101.7	94.3	137	145.7	137.9	174.4	106.2	115.4	119.9	127.9	165.8	132.4	80	105.1	115.3	204.8	157.2	197.2
100519581	ENSSSCG00000012394	Sus scrofa	gap junction protein beta 1(GJB1)	GJB1	11614.9	9091.98	15347.5	8635.08	1.08053	0.11174	0.0972158	0.0227004	0.282297	2124.57	1.31358	0.393508	0.188546	0.00127775	0.0577703	434.779	7152.7	4983.7	6977.8	9471.5	7556.3	15668.5	17150.6	16189.6	12810.1	15239.9	11597.6	10034.8	10094.8	7485.4	9558	9499.2	7857.4	4950.5	6940	7377.8	8484.5	9079.6	5951.5	13081.9	13990.7	9487.9	8554.3	9115.8	11695.1
100621492	ENSSSCG00000033532	Sus scrofa	serine/threonine-protein kinase SBK2(LOC100621492)	LOC100621492	4.7	1.84375	24.5	13.65	1.08051	0.111711	0.230604	0.00560015	0.182811	1837.61	1.06796	0.0948574	0.2298	0.214212			16.4	10.6	11.4	22.4	13.6	7.5	27.8	18	28.6	23.6	0	4.8	1.1	3.5	0.9	2.4	0	0	1	0	4.6	1.2	1	2.1	6	0.9	1.2	1.2	15.1
100155709	ENSSSCG00000002451	Sus scrofa	Ras and Rab interactor 3(RIN3)	RIN3	969.881	797.013	1477.7	814.917	1.08049	0.111682	0.087525	0.0248008	0.289141	942.021	1.376	0.46048	0.176852	0.000185885	0.0292116	95.1715	810.2	863.9	808.7	856.4	626.4	923.9	1400.8	1520.4	1157.1	1832.5	416.3	917.8	1009.3	1280.6	770.6	939.7	772.7	601.7	945.3	443.8	524.4	1089.4	739.6	897.1	767.6	636.3	932.8	1101.8	1099.9
100620777	ENSSSCG00000030575	Sus scrofa	transmembrane protein 158(TMEM158)	TMEM158	445.15	292.794	97.675	127.217	1.08046	0.11165	0.176318	0.0125173	0.234637	2316.81	0.962522	-0.0551091	0.221807	0.531405	0.783957	7740.79	86	85.7	96.1	180	131.3	184.2	49.9	98.1	94.6	148.1	14.1	217.8	46.6	43.8	136.6	47.2	372.2	285.9	471.6	230.1	485.8	47.9	730.5	459.5	669.6	425.5	88.8	107.9	37
100525844	ENSSSCG00000016541	Sus scrofa	solute carrier family 35 member B4(SLC35B4)	SLC35B4	458.462	387.613	250.325	182.367	1.0804	0.111563	0.0826014	0.025502	0.292475	2793.14	1.18143	0.240538	0.160608	0.0440732	0.257661	2460.66	211.7	191.3	157.2	248.2	156.6	129.2	340.8	287.2	176.7	196.6	649.1	521.4	537.9	308.6	504.6	483.4	361.2	246.8	314.1	380	378.1	323	194	276.5	389.3	333.8	445.4	454.1	600
100625903	ENSSSCG00000016708	Sus scrofa	src kinase associated phosphoprotein 2(SKAP2)	SKAP2	3833.35	3375.71	3207.07	3144.37	1.08026	0.111381	0.0683801	0.0223011	0.27989	3103.14	1.01959	0.0279852	0.130952	0.798376	0.922949	10232.7	3574.4	2182	2784.4	3685.1	2793.7	3846.6	3766.5	3113.7	3373.7	2574.4	3269.5	3298.7	2681.7	3217.6	2617	2823.7	3325.5	3604.6	2999.4	3941.7	3263.4	4244.5	2844.4	4293.4	4063.4	3522.9	3832.3	3494.3	3538.1
100514982	ENSSSCG00000028962	Sus scrofa	leucine-rich repeat-containing protein 37A2(LOC100514982)	LOC100514982	37.9	21.5125	34.45	37.8167	1.08024	0.11135	0.18361	0.0117932	0.232067	1400.06	0.985981	-0.0203682	0.2228	0.812455			53.2	70.4	11.4	38.7	18.5	34.7	56.6	30.6	38.1	12.5	15.5	7.2	29.9	18.4	36.4	27.1	18.4	0	31.1	22.2	32.2	13.5	27.3	4.2	22	38.8	33.3	16.4	30.1
100154411	ENSSSCG00000009360	Sus scrofa	ALG5 dolichyl-phosphate beta-glucosyltransferase(ALG5)	ALG5	2400.76	2137.36	2537.12	2237	1.08023	0.111336	0.0590892	0.0155645	0.251893	698.247	1.10348	0.142056	0.111936	0.150803	0.447099	1239.36	2274	2779.4	1933.4	2186.8	2066.1	2182.3	2627.8	2674.4	2637.6	2208.7	2362.1	2252	2321.3	1940.4	2142.4	1544.5	2228.5	2700.2	1726	2040.9	2074.7	2015.4	2182.6	2332.8	2526.1	1807.8	2304.8	2089.8	2443.7
100738698	ENSSSCG00000012886	Sus scrofa	chromosome 2 C11orf24 homolog(C2H11orf24)	C2H11orf24	1603.92	1339.29	1419.88	953.017	1.08015	0.111233	0.0831089	0.0258354	0.294282	3535.8	1.25168	0.323865	0.161743	0.00694491	0.112805	1355.35	876.9	758.2	1013.1	909.3	869.6	1291	1287.5	1699.5	1309.6	1382.9	786	1439.1	1950.9	1332.4	1554.9	1604.6	1364.8	1160.5	1668.8	697.1	966	1025.5	1324.7	1606.1	1611.3	1336	1490.5	1029	1893
100152330	ENSSSCG00000006571	Sus scrofa	integrator complex subunit 3(INTS3)	INTS3	1213.67	877.581	1259.35	766.667	1.08014	0.111217	0.120502	0.0186676	0.264825	524.617	1.18555	0.245562	0.20269	0.0302253	0.217378	430.626	590.7	730.1	822.5	669.3	666.3	1121.1	1730.1	1425	864.5	1017.8	450.1	1335	816.3	487.1	1171.4	741.6	427.5	403.3	701.4	867.2	799.5	778.6	455.7	1758.9	1845.5	1002.2	673.7	677	793.1
780404	ENSSSCG00000003385	Sus scrofa	Parkinsonism associated deglycase(PARK7)	PARK7	5549.15	4676.39	5025.2	5058.77	1.07992	0.110918	0.0837571	0.0261301	0.294543	372.597	0.994162	-0.00844678	0.160271	0.943446	0.980413	1240.22	5065.3	5062.4	5783	5407.1	5119.5	3915.3	4540.4	5257.9	5582.3	4720.2	2976	4521.7	4369.7	4333.5	4326.7	4850.4	3598.2	6487.3	3992.8	2332.9	4248.7	5573.3	3292	6828.9	7519.3	5570.8	5152.6	4909.3	5769.5
100515934	ENSSSCG00000017089	Sus scrofa	annexin A6(ANXA6)	ANXA6	4196.32	3173.24	5002.55	2287.87	1.07986	0.110843	0.10682	0.0212888	0.276716	1757.7	1.37845	0.463052	0.220801	0.000185211	0.0292116	185.552	2007.2	1373.3	2466.8	2176.7	2131.3	3571.9	5530.3	4844.7	4692.9	4942.3	2705	4390.3	3835.2	3139.3	3786.6	4199.6	2716.2	1566.6	2596	1732.5	2411.4	3313.5	2443.2	5511.8	4191.5	2233.2	3652.2	2905.2	5151.7
100624635	ENSSSCG00000027722	Sus scrofa	BMP2 inducible kinase(BMP2K)	BMP2K	453.65	378.556	477.2	484.617	1.07977	0.110726	0.0837184	0.0263489	0.294614	3176.53	0.991308	-0.0125951	0.159696	0.915697	0.970482	10463.7	362.6	657.3	522.8	446.5	456.2	462.3	432.1	469	478.1	529.6	275.2	403.6	277.3	329.4	381.7	363.1	339.1	607.3	431.5	386.7	414	267.7	476.9	411.7	387.3	304.4	277.6	382.5	327.4
110261335	ENSSSCG00000035664	Sus scrofa	zinc finger and BTB domain containing 45(ZBTB45)	ZBTB45	270.475	183.412	790.525	525.967	1.0797	0.110627	0.137449	0.0168101	0.253985	3387.91	1.11258	0.15391	0.208881	0.146457	0.442863	5907.35	643	542.3	529.4	550.3	495.1	395.7	744.1	1010	767.7	640.3	31	237.1	337.2	111.7	123	202.8	114.2	331.6	147.5	41.6	181.2	116.7	90.9	337.9	287.2	243	133.3	152.5	230.1
100525438	ENSSSCG00000012174	Sus scrofa	apolipoprotein O(APOO)	APOO	369.606	316.913	325.5	333.517	1.07967	0.110597	0.0753644	0.0260496	0.294543	2770.18	0.985432	-0.0211713	0.144552	0.854152	0.944601	8883.97	293	457.8	332.3	368.2	265.6	284.2	345.6	332.2	335.8	288.4	388	318.7	361.6	300.6	246.9	377.3	196.6	326.9	263.9	311.3	296.3	304.6	209.2	461.6	357.3	349.8	366.5	312.1	328.7
110255319	ENSSSCG00000039144	Sus scrofa	dehydrogenase/reductase X-linked(DHRSX)	DHRSX	1173.06	942.7	1374.03	954.45	1.07965	0.110558	0.0944669	0.024398	0.287703	3690.36	1.18269	0.242071	0.177904	0.0441714	0.257921	3308.36	848.9	1191.4	815.2	1092.4	942.6	836.2	1220.3	1648.2	1316.2	1311.4	893.2	815.3	1329.8	1702.1	998.3	890.1	1047.9	1566.6	1015.5	450.5	786.6	803.2	763.9	709	578.5	732.7	1443.6	1180.4	1350.6
397381	ENSSSCG00000009179	Sus scrofa	microsomal triglyceride transfer protein(MTTP)	MTTP	2319.25	1369.92	7630.23	6531.27	1.07963	0.110535	0.157922	0.0146928	0.246038	134.091	1.03462	0.0491053	0.215964	0.609762	0.826987	450.708	6163.7	7530.7	5875.1	6019.4	5533	8065.7	9112.5	7840.5	7207.3	6360.6	2501.8	1470.4	969.3	669.1	1189.6	1434.8	839.1	1654.2	407.4	1486	1106.8	814.3	651.7	3690.5	2489.1	544.6	688.5	651.2	1515
100152322	ENSSSCG00000022295	Sus scrofa	bublin coiled coil protein(BBLN)	BBLN	68.4437	51.6938	72.975	58.6	1.0796	0.110501	0.114183	0.0201107	0.271661	537.346	1.08255	0.114437	0.193801	0.31956			59	70.4	59.5	48.8	48.6	65.3	82.6	90	62.3	57	7.1	43.2	54.3	56.4	48.3	58.9	40.5	50.3	57.2	10.6	53.4	51.6	70.7	61.3	97.1	66.2	65.4	54	67.1
100518372	ENSSSCG00000000003	Sus scrofa	tetratricopeptide repeat domain 38(TTC38)	TTC38	274.725	224.119	582.15	450.683	1.07954	0.110415	0.0907748	0.0254288	0.292007	2084.64	1.13363	0.180949	0.1705	0.132074	0.423423	3022.82	419.6	328.6	490.3	450.6	528.2	486.8	590.5	676	448	614.1	196.1	265.1	354.9	195.8	243.2	347.8	248.2	222.6	217.8	133.4	193.2	202.6	252.6	181.9	167.1	163.6	208.5	156.1	242.4
414382	ENSSSCG00000002269	Sus scrofa	methylenetetrahydrofolate dehydrogenase, cyclohydrolase and formyltetrahydrofolate synthetase 1(MTHFD1)	MTHFD1	4607.96	3984.54	7245.45	5630.3	1.07925	0.110032	0.0719827	0.0256541	0.293465	250.619	1.1811	0.240126	0.138975	0.0338232	0.230561	196.899	4986	4860.5	4557.4	6420.1	5635.1	7322.7	6761.1	8525.5	6510.7	7184.5	3788.7	4914.1	4173.4	3466.3	5628.4	4218.4	3399.2	2759.8	4182.5	3472.8	3935	3787.6	3109.1	5248.8	3622	4046.6	4476.4	3831	5616
100516148	ENSSSCG00000038811	Sus scrofa	MOB kinase activator 3B(MOB3B)	MOB3B	126.888	87.625	197.125	244.217	1.07915	0.1099	0.126871	0.0184795	0.263397	1692.06	0.935546	-0.0961194	0.201979	0.382757	0.682249	4382.77	386.7	185.5	215	204.4	214	259.7	219.9	173.7	145.2	249.7	121.4	129.7	64.3	76	66.5	41.3	81.1	56.8	56.2	114.1	78.2	92.1	60.6	146.6	148.1	69	71.6	78.6	45.2
100523421	ENSSSCG00000012875	Sus scrofa	two pore segment channel 2(TPCN2)	TPCN2	379.863	312.325	677.675	581.567	1.07914	0.109883	0.0877672	0.0266494	0.29549	2581.1	1.08324	0.115354	0.166198	0.335587	0.642786	5614.73	435.1	561.1	697.9	546.2	565.2	683.9	655.8	611.2	603.5	840.2	246.9	414	346	277.5	461.8	386.7	233.4	325.1	250.9	336.5	299	235.8	254.6	313.9	316.3	298.8	277.6	217.1	312.3
414415	ENSSSCG00000037343	Sus scrofa	mitochondrial ribosomal protein S11(MRPS11)	MRPS11	2466	2101.67	1879.33	1983.92	1.07909	0.109819	0.0798233	0.0275732	0.297894	261.551	0.965765	-0.0502553	0.153725	0.669741	0.860421	755.45	2120.3	1996.5	2179.3	1980.4	1833.6	1793.4	1753.2	1644.6	2330.3	1789.2	1260.1	2015.8	2220.4	1935.8	2140.6	2093.9	1807.1	2945.1	1864.5	1041.3	2010.3	2193.5	1553	2781.9	3088.6	2674.8	2566.4	2344.4	2594.3
102158757	ENSSSCG00000050595	Sus scrofa	uncharacterized LOC102158757(LOC102158757)	LOC102158757	115.525	51.125	153.925	90.7833	1.07908	0.109796	0.194218	0.01075	0.226937	2782.92	1.07976	0.110708	0.228591	0.166199	0.470945	5775.2	69.6	92.7	62.7	66.1	76.8	176.8	275.6	95.4	137.9	106.8	15.5	132.1	29.9	11.5	55.6	16.5	17.2	15.8	47.2	71.5	55.2	38.1	61.6	169.4	60.1	20.8	24.7	24.6	13.7
448979	ENSSSCG00000006166	Sus scrofa	NADH:ubiquinone oxidoreductase subunit B8(NDUFB8)	NDUFB8	2084.59	1798.53	2480.2	2629.25	1.07902	0.109725	0.0738797	0.026718	0.29549	285.739	0.961534	-0.0565906	0.142113	0.620552	0.832164	804.703	2818.4	3403.9	2970.9	2378.1	2361.8	1842.4	2524.1	2554.7	2641.2	2200.8	1495.7	1666.6	1589.3	1932.4	1734.3	1960.7	1749.4	2417	1493.2	1129.2	2060.9	2063.3	1586.4	2213.2	1918.6	1766.2	1847.1	1604	1754.7
100521083	ENSSSCG00000008488	Sus scrofa	regulator of microtubule dynamics 2(RMDN2)	RMDN2	171.738	126.062	311.025	276.217	1.079	0.109701	0.119808	0.0196493	0.270081	2163.08	1.03353	0.0475838	0.197755	0.672203	0.862258	6905.83	355.8	362.7	292.4	172.9	323.9	149.6	345.6	301.6	283	313.9	190.5	147.4	108.7	74.9	84.7	81.4	36.9	128.5	68.2	107.3	100.3	180.5	89.9	140.3	222.2	255.3	69.1	181.9	147.9
100518206	ENSSSCG00000014568	Sus scrofa	DENN domain containing 2B(DENND2B)	DENND2B	753.056	590.688	986.525	935.967	1.07897	0.109657	0.10037	0.0236988	0.284694	2019.34	1.02215	0.0316045	0.18294	0.789461	0.917871	6510.46	880.8	628	1058.7	1053.7	1203.3	791.3	675	1057.7	1099.9	1113.5	172.2	714.4	673.2	406.5	799.8	680.3	445.9	878.3	711.5	593.6	502.3	410.2	453.7	735	642.5	631.6	618.2	510.4	468.5
100134969	ENSSSCG00000007477	Sus scrofa	nuclear factor of activated T cells 2(NFATC2)	NFATC2	63.325	46.5625	103.075	121.9	1.0787	0.109294	0.117292	0.0203225	0.272479	438.146	0.943095	-0.0845257	0.194637	0.459763			197.2	73.9	143.3	106.8	110.9	99.3	123.9	61.2	102.7	124.5	31	71.3	69.9	43.8	28.2	35.4	34.4	31.7	54.2	67.7	42.3	57.7	40.4	45.7	45	46.3	53.1	28.2	60.3
100517707	ENSSSCG00000008615	Sus scrofa	visinin like 1(VSNL1)	VSNL1	47.7812	23.475	483.375	371.933	1.07863	0.109197	0.19426	0.010817	0.226977	1571.59	1.03273	0.0464583	0.226017	0.564185	0.801894	5552.31	631.4	300.5	395.8	265.5	399.8	238.6	528.1	553.6	436.3	415.5	33.9	15.2	21.1	27.6	11.8	8.3	47.9	43.8	26.1	26.1	17.5	13.5	5.1	53	20	4.7	28.4	11.7	9.6
100525094	ENSSSCG00000012652	Sus scrofa	SAM and SH3 domain containing 3(SASH3)	SASH3	238.188	209.044	234.15	203.117	1.0786	0.109159	0.0691711	0.0253764	0.292007	2712.46	1.10104	0.13886	0.131898	0.206865	0.520049	4830.74	234	150.2	231.3	202.4	204.3	196.5	264	188.1	248.6	235.9	125.6	233.1	176.3	202.7	174	201.6	184.3	217	236.8	172.1	226.3	208.8	213.2	260.9	265.2	246.8	241.8	206.5	156.2
100627768	ENSSSCG00000013232	Sus scrofa	mitochondrial carrier 2(MTCH2)	MTCH2	3519.63	3036.15	5356.43	5017.57	1.07858	0.109137	0.0736988	0.0274068	0.297894	3429.96	1.0432	0.0610136	0.141945	0.593309	0.820001	9441.49	4879.7	5232.6	4492.2	5161.9	4673.1	5665.9	5145.3	4979.7	6403.6	4897.1	4347.5	3129.8	2898	1995.7	3332	3008.8	2335.3	2942.3	2444.5	4438.7	2859.5	2897.2	2432.1	3360.9	3060.6	3095.5	2544.2	2661.2	3079.2
100622122	ENSSSCG00000038540	Sus scrofa	olfactomedin like 1(OLFML1)	OLFML1	47.9125	30.7	103.05	103.033	1.07855	0.109091	0.148719	0.0161841	0.252707	2580.39	0.994307	-0.00823729	0.210802	0.935559			149.9	71.6	118.1	83.4	131.3	63.9	109.5	72.9	127.6	102.2	0	38.4	32.2	20.7	43.7	22.4	20.9	56.8	31.1	22.2	33.1	8.6	54.6	34.3	41	31.2	22.2	12.9	13.7
100153028	ENSSSCG00000010185	Sus scrofa	polypeptide N-acetylgalactosaminyltransferase 2(GALNT2)	GALNT2	3253.98	2505.38	2046.35	1254.07	1.0785	0.109022	0.102109	0.0237873	0.284694	644.832	1.21414	0.279931	0.189173	0.0187595	0.177058	401.036	1136	860.4	1071.7	1364	992.2	2100.1	2060.4	2329.6	1789.2	2006.2	2098.3	3157	3380.5	2243.3	3231.8	4140.6	2094.6	746.1	2935.2	1772.2	1925.6	2941.4	1801.6	2037.5	2685.2	2895.1	3549.8	3700.8	4069.6
100152568	ENSSSCG00000002629	Sus scrofa	F-box protein 9(FBXO9)	FBXO9	1078.31	868.5	2020	2002.32	1.07849	0.109012	0.0932738	0.026203	0.294543	612.944	1.00405	0.00582439	0.174864	0.961163	0.988096	2056.23	1906.6	2652.7	1952.9	1682.3	2334.6	1484.8	1870.3	2478.2	1861	1870.5	773.3	867.3	870.6	521.7	921.8	665	1004.9	1475.4	726.5	771.5	1088.4	547.8	831.6	1101.9	1023.9	704.4	723	625.4	772.5
100514179	ENSSSCG00000030156	Sus scrofa	amyloid beta precursor protein binding family B member 1 interacting protein(APBB1IP)	APBB1IP	387.744	312.144	380.025	348.667	1.07841	0.108909	0.0940349	0.0260945	0.294543	1695.1	1.05669	0.0795474	0.175993	0.505956	0.768656	4423.61	296.8	218.3	320.1	345.8	449.4	461.6	511.7	307	415	286.4	169.3	297.9	250.7	220	230.5	380.8	239.6	205.8	362.3	294.9	310.1	270.2	354.7	477.2	563.5	366.8	296.1	319.2	237
100514841	ENSSSCG00000000734	Sus scrofa	tetraspanin 11(TSPAN11)	TSPAN11	312.269	227.938	820.7	688.317	1.07835	0.108824	0.129229	0.0187144	0.264927	1583.47	1.04651	0.0655901	0.204145	0.544499	0.791745	4732.26	745.4	620.9	759.8	716.1	611.9	675.8	918.8	566.2	877	920.8	64.9	329.2	190.8	89.8	141.2	174.5	127.8	355.8	233.8	240.7	161.9	143.7	349.6	362.8	491.4	189.1	219.6	149	134.2
100520587	ENSSSCG00000011347	Sus scrofa	NME/NM23 nucleoside diphosphate kinase 6(NME6)	NME6	877.681	769.356	1342.22	1115.02	1.07833	0.108801	0.0729399	0.0275804	0.297894	2341.45	1.13587	0.1838	0.140227	0.10577	0.385046	3026.46	950.4	1028.2	1027	1427	1073.9	1183.6	1264.5	1438.5	1256.8	1409.1	546.1	748.8	617.8	579.3	667.7	720.4	792.4	527.2	639.2	842.1	1027.7	728.3	668.9	1101.9	1234	867.9	642.8	674.7	835.6
100523987	ENSSSCG00000040265	Sus scrofa	ubiquitin family domain containing 1(UBFD1)	UBFD1	3002.36	2583.32	2193.05	1755.9	1.07823	0.108668	0.0796437	0.029005	0.303261	2707.21	1.1486	0.199872	0.154381	0.0906503	0.359864	3212.51	1855.4	1408.5	1900.8	1800.3	1550.6	2019.8	2782.4	2256.7	1845.6	1887.5	1428	2722.1	2380.1	2045.2	2688	2052.6	2065.1	1965.3	2287.9	2261.4	2349.8	3123.2	2257.3	4207.1	4060.4	3439.6	2518.3	2583.7	2631.3
100515785	ENSSSCG00000008877	Sus scrofa	electron transfer flavoprotein dehydrogenase(ETFDH)	ETFDH	2234.91	1876.39	4570.77	3527.25	1.07823	0.108661	0.0811594	0.0289966	0.303261	1909.33	1.16185	0.216427	0.157022	0.0683565	0.318886	2007.7	3823.9	3690.3	2984.8	3329.1	3483.4	3852	5405.5	4246.1	4313.8	4317.7	2772.8	2066.2	1858.8	1752.7	1704.3	2188.2	1869.8	1696.1	1774.1	1439.6	1689.2	1897.5	1382.3	2340.1	2026.7	1563.8	1658.3	1277.8	2273.8
100622679	ENSSSCG00000032657	Sus scrofa	ribosomal protein L3 like(RPL3L)	RPL3L	68.7625	51.7625	133.4	106.317	1.07819	0.108608	0.114142	0.0213561	0.276716	2863.73	1.08491	0.117578	0.193087	0.307922			102.5	163.2	90.4	94.6	129.4	57.8	113.3	167.4	91.7	161.2	60.7	22.4	43.3	35.7	40.1	56.6	50.4	59.6	47.2	29	86.5	66.3	66.7	71.7	57	35	61.7	52.8	86.3
100522950	ENSSSCG00000017971	Sus scrofa	N-alpha-acetyltransferase 38, NatC auxiliary subunit(NAA38)	NAA38	426.094	322.387	438.775	496.833	1.07806	0.108438	0.115741	0.0211565	0.276268	2375.63	0.95768	-0.0623838	0.196534	0.581645	0.813299	6993.55	478.6	498.8	457.7	544.2	493.2	508.5	401.3	364.6	618.9	370.3	48	347.6	272.8	281	358.9	275.9	363.6	534.6	307.1	54.1	332.1	452	252.6	464.7	427.4	385.8	430.6	427.1	386.3
100524972	ENSSSCG00000013100	Sus scrofa	membrane-spanning 4-domains subfamily A member 6A(LOC100524972)	LOC100524972	692.069	498.906	1057.97	1483.67	1.07805	0.108426	0.13024	0.0187785	0.264927	2449.25	0.905001	-0.144009	0.206292	0.181524	0.492467	4552.85	1675.5	1691.4	1406.5	1623.3	1355	1150.3	1088.8	684.1	1203.3	1255.7	349.9	776	220.7	201.5	414.5	331.3	384.5	804.7	279	686.4	313.7	315.6	530.5	684	968.8	721.4	303.5	559.7	191.8
100517757	ENSSSCG00000007738	Sus scrofa	argininosuccinate lyase(ASL)	ASL	1714.3	1225.54	3156.38	2581.3	1.07796	0.108299	0.117355	0.0209404	0.275992	1915.66	1.0656	0.0916666	0.198039	0.415492	0.709629	4925.54	2400.7	2419.1	2878.1	2922.2	2652.7	2215	3195.3	2831	3789.5	2809.7	1717.3	983.5	727.6	1048	640.4	1511.5	1165.8	1875.9	650.3	949.4	1047.9	1225.7	950.8	1652.9	2396	1065.6	1072.2	1086.5	1487.6
100156989	ENSSSCG00000010686	Sus scrofa	BAG cochaperone 3(BAG3)	BAG3	3003.2	2097.6	1633.7	1228.17	1.07788	0.108195	0.123889	0.0198678	0.271017	1016.04	1.09234	0.127424	0.202752	0.246828	0.560799	2102.44	843.1	1629.2	786.7	1089.3	1206.2	1814.5	1281.8	1927.3	1415.9	1909.8	1251.6	1733.1	1990.8	2689	2238.1	1926.5	2029.5	1446.5	2032	1261.7	1549.3	2247.5	1857.2	2782.9	3917.3	2608.6	2061.8	2570.8	2123.1
100155148	ENSSSCG00000009290	Sus scrofa	mitochondrial intermediate peptidase(MIPEP)	MIPEP	1802.23	1482.75	2347.85	1921.47	1.07787	0.108182	0.086002	0.028951	0.303261	927.372	1.11875	0.161882	0.165285	0.176722	0.485587	1484.92	2231.5	1854.5	2087.3	1651.8	2083.6	1620.1	2582.7	1743.6	2397	2668.1	1301	1854.8	1999.7	2238.7	1634.1	1690.7	1227.3	1945.7	1454	1378.7	842.8	1059.9	1320.6	1758.9	981.8	1035.3	1632.4	1721.3	2534.1
100151790	ENSSSCG00000000061	Sus scrofa	phosphomannomutase 1(PMM1)	PMM1	996.494	728.337	2289.25	1981.18	1.07784	0.108137	0.122111	0.020196	0.271661	486.274	1.04742	0.0668347	0.200836	0.545761	0.792486	1418.55	2686.9	1804	2128.8	1884.7	1677	1705.7	2821.8	1296.2	3051.8	1987.2	708.4	940.2	1028.1	976.6	557.5	1611.7	352.6	1182.9	314.1	263	311.9	873.2	414.3	1028.1	525.4	565.4	1135.1	993.8	1369.8
100526092	ENSSSCG00000012902	Sus scrofa	cyclin dependent kinase 2 associated protein 2(CDK2AP2)	CDK2AP2	4136.9	3257.77	2069.72	1658.5	1.0778	0.108091	0.103496	0.0242008	0.286993	2762.88	1.09315	0.128485	0.187639	0.273962	0.588714	5667.55	1504.4	1275.9	2015.6	1633.5	1440.6	2081	1838.6	2319.7	2413.9	1706.7	1044.2	3752	2750.5	2180	3502.4	2569	3105.6	2650.8	3110.8	1955.9	2661.7	3600.9	2694.8	5901.6	6322.3	4321.8	3481.9	2729.2	3351.8
100520777	ENSSSCG00000014014	Sus scrofa	TBC1 domain family member 9B(TBC1D9B)	TBC1D9B	2841.57	2491.28	3358.93	2872.43	1.07775	0.108026	0.0706687	0.0276272	0.297894	2359.32	1.11677	0.159332	0.13627	0.154821	0.45218	3581.26	2798.1	2259.5	3004.3	3101.2	2726.6	3344.9	3737.7	3805.9	3130.3	2761.8	1635.4	2851.1	2340.1	1586.9	2936.7	2582	2025.8	1881.5	2772.6	2485.7	2265.1	2582.8	2616	3179	3277.7	2842.1	2357.9	2415.9	2284.8
100511925	ENSSSCG00000008073	Sus scrofa	osteomodulin(OMD)	OMD	37.6688	13.3875	26.65	50.9167	1.07771	0.107963	0.23584	0.00453643	0.174327	871.982	0.958814	-0.0606767	0.236699	0.296916			118.9	3.5	79	6.1	81.7	16.3	10.6	17.1	27.1	51.8	0	0.8	4.4	5.8	23.7	22.4	0	27.9	14	35.8	16.6	18.4	16.2	3.1	9	16.1	8.6	1.2	8.2
100517488	ENSSSCG00000011071	Sus scrofa	threonine synthase like 1(THNSL1)	THNSL1	489.15	339.238	1357.35	1400.2	1.07768	0.107931	0.132749	0.0186786	0.264825	1815.64	0.988841	-0.0161894	0.206255	0.878865	0.955585	6551.49	1559.5	1023.5	1590.5	1331.4	1149.8	1746.5	1590	875	1691.6	1272.8	129.8	546.2	390.4	93.3	368	278.2	116.7	287.8	235.8	428.3	203.3	289.8	254.6	627.9	626.5	551.2	265.3	258.1	220.5
100736566	ENSSSCG00000023140	Sus scrofa	eukaryotic translation initiation factor 2B subunit delta(EIF2B4)	EIF2B4	1492.95	1310.08	1315.17	1369.8	1.07756	0.107766	0.0677454	0.0262897	0.294543	3430.54	0.971954	-0.0410408	0.130102	0.706892	0.875331	10195	1340.1	1552.9	1267.2	1571.5	1395.9	1091.2	1210.7	1309.7	1525.2	1215.1	890.4	1323	1493.9	944.3	1678.8	1498.5	1133.9	1390.6	1110.8	1204.7	1355.2	1466.4	1139.8	1377.4	1400.2	1553.4	1581.8	1485.5	1643.7
100739771	ENSSSCG00000020758	Sus scrofa	N-ribosyldihydronicotinamide:quinone reductase 2(NQO2)	NQO2	2228.18	1686.11	5446.55	5296.35	1.07747	0.107642	0.108854	0.0232021	0.282488	3445.79	1.01218	0.0174593	0.191757	0.879778	0.95595	11660.7	5584.5	6597.6	6137.3	4729.7	5052.4	3676.6	5101.1	6341.7	4615.9	5727.5	2480.7	1371.1	1419.6	3146.2	1203.3	1259.2	1404.2	3013.1	1636.7	1085.7	1703	1385.3	1239.8	2283.9	1199	1146.9	2181.4	1129.9	3640.8
100622378	ENSSSCG00000021540	Sus scrofa	C2 calcium dependent domain containing 4D(C2CD4D)	C2CD4D	8.38125	3.7	23.425	14.5333	1.07742	0.107584	0.21582	0.00770505	0.205529	2112.84	1.05247	0.0737859	0.230155	0.317688			11.6	11.7	20.4	11.2	21.4	10.9	24	15.3	24.9	29.5	0	7.2	8.9	8.1	9.1	1.2	6.1	0	1	1	0	0	5.1	0	2	9.5	4.9	14.1	24.7
414910	ENSSSCG00000032538	Sus scrofa	glial cells missing transcription factor 1(GCM1)	GCM1	8.35625	2.25625	38.8	16.15	1.07734	0.107479	0.244579	0.00319685	0.159652	145.123	1.06479	0.0905648	0.238582	0.134364			5.8	16.4	25.2	9.2	2.9	37.4	60.5	34.2	32.3	28.2	0	2.4	0	0	3.6	1.2	1.2	2.8	2	1.9	0	6.1	0	2.1	9	3.8	1.2	0	1.4
100626873	ENSSSCG00000024476	Sus scrofa	carboxylesterase 3(CES3)	CES3	4384.11	3357.06	8845.65	6398.07	1.07708	0.107128	0.102858	0.0251985	0.291058	3290.12	1.14158	0.191036	0.188216	0.105075	0.384412	4345.4	5474.3	3997.8	5481.7	7573.6	7815	8046	7442.8	8247.4	9131.3	10561.1	5329.6	1534.4	1732.4	3899.3	2548.7	3322.4	3829.2	4316.2	2981.3	3962	3561.4	3023.7	3673	3410.8	3357.8	3230.7	3246.3	2577.9	4581.9
100157073	ENSSSCG00000010184	Sus scrofa	angiotensinogen(AGT)	AGT	141645	107446	107325	63381.8	1.07696	0.106963	0.0990703	0.0264821	0.294923	1118.05	1.23739	0.307301	0.18776	0.0104348	0.136863	518.847	41701.1	61689.7	51398.3	75391.9	68721.3	81388.2	97850.4	151653	74114	105683	85131.4	98454.6	114698	136204	91797	150478	97396.5	72633.7	133542	93931	88593.7	137963	103071	95581.9	87061.6	132602	169954	126593	197686
100524063	ENSSSCG00000005166	Sus scrofa	MLLT3 super elongation complex subunit(MLLT3)	MLLT3	270.956	218.475	468.725	365.45	1.07694	0.106935	0.0918539	0.0288184	0.303261	2713.58	1.12801	0.173781	0.173677	0.147842	0.444369	3976.21	348.1	442.5	357.5	327.5	390.1	327	420.5	647.2	460.5	346.7	252.6	265.9	337.2	164.7	268.7	205.1	175.7	196.5	190.7	214.6	186.8	180.5	131.4	245.3	232.2	247.7	171.5	260.5	160.3
100518347	ENSSSCG00000027826	Sus scrofa	GTPase, IMAP family member 4(GIMAP4)	GIMAP4	1163.32	1009.21	1403.15	1461.77	1.07679	0.106735	0.0750931	0.031045	0.314237	2241.77	0.967609	-0.0475039	0.14498	0.680392	0.865722	6176.06	1519.9	1412	1711	1418.9	1470.8	1238	1755.1	887.6	1668.9	1301	780.3	829.7	738.6	886.7	757.9	881.9	936.1	1241.6	927.2	1067.4	1104	1043.9	984.2	1615.5	1317.1	1035.3	1001.9	1065.4	642.4
100519522	ENSSSCG00000007135	Sus scrofa	ninein like(NINL)	NINL	126.45	97.1	206.875	152.067	1.0767	0.106617	0.0956705	0.0279179	0.298921	2244	1.10933	0.149687	0.177323	0.211111	0.524737	3939.2	156.6	92.7	198.7	119	176.1	169.3	263.1	325	88	151.4	91.7	122.5	137.5	124.4	170.3	130.9	84.8	94.1	110.4	63.8	73.6	78.6	103.1	38.5	49	80.4	162.9	123.2	132.9
397124	ENSSSCG00000010479	Sus scrofa	retinol binding protein 4(RBP4)	RBP4	27803.2	22985.4	69795.9	54367	1.0767	0.106614	0.0860097	0.0308775	0.314191	116.879	1.14405	0.194153	0.166302	0.105711	0.385046	143.237	50936.4	56180.1	56480.1	62835.4	50410.4	49359.8	76701.9	87858.6	59182.5	55440.6	28570	18946.8	18980.7	31674.7	21934.3	23406.6	19394.1	24247.6	17958.2	13936.7	18932.4	27347	20234.1	38470.2	23745.8	19986.5	20890.3	19385.1	29732.1
100625406	ENSSSCG00000011968	Sus scrofa	nitrilase family member 2(NIT2)	NIT2	673.538	490.525	2323.18	1949.15	1.07654	0.106407	0.118303	0.0219904	0.279506	3067.02	1.05681	0.0797191	0.199203	0.475734	0.749595	8225.31	2365.9	2226.6	1733	1749.5	2044.7	1575.2	2271.6	2675.3	2295.1	2050.7	922.8	436.5	442.5	381.2	306.1	545.9	615.5	759.1	374.3	447.6	488.5	313.2	377.9	691.3	393.3	352.7	346.7	269.9	426
100154139	ENSSSCG00000009519	Sus scrofa	citramalyl-CoA lyase(CLYBL)	CLYBL	163.931	131.456	188.325	185.933	1.07654	0.106397	0.0945006	0.0285394	0.302139	806.409	1.00616	0.00886569	0.176593	0.940831	0.978661	2612.05	191.4	213.6	187.3	204.4	133.3	185.6	194.9	76.5	297.7	184.2	136.9	93.7	133.1	163.5	126.6	181.6	149.9	127.6	119.4	153.7	120.5	88.4	115.2	162.2	142.1	88.9	167.8	113.8	167.1
110256004	ENSSSCG00000034779	Sus scrofa	5'-nucleotidase, cytosolic IIIB(NT5C3B)	NT5C3B	1442.63	1267.22	1353.17	1418.9	1.07646	0.106301	0.0633176	0.0247539	0.288846	3724.38	0.964532	-0.0520986	0.121006	0.617555	0.830002	10702	1302.3	1726.6	1375.5	1353.8	1261.6	1493.6	1305.8	1571.7	1284.7	1250.5	1031.5	1284.6	1328.7	1246	1416.4	1408.9	1364.8	1785.5	1206.2	967.8	1290.8	1100.4	1103.4	1122.7	1261.1	1356.8	1433.7	1564.1	1816.3
100515194	ENSSSCG00000014430	Sus scrofa	actin binding LIM protein family member 3(ABLIM3)	ABLIM3	1675.83	1274.26	2563.2	1487.87	1.07644	0.106274	0.111505	0.0235971	0.284694	1737.2	1.23834	0.308411	0.202025	0.00805805	0.120345	734.345	877.9	1083.4	819.3	1759.6	1483.4	2903.6	3245.2	2291.8	2254.8	2461	441.7	1547.3	1364.2	976.6	1098.5	1509.1	793.6	543	937.2	739.6	822.5	1610.1	1373.2	2694.6	2099.8	1837.1	689.7	970.4	1428.7
100626589	ENSSSCG00000035775	Sus scrofa	BCS1 homolog, ubiquinol-cytochrome c reductase complex chaperone(BCS1L)	BCS1L	753.231	622.837	720.05	784.167	1.07641	0.106223	0.0873026	0.0310344	0.314237	3532.03	0.954972	-0.0664692	0.167546	0.578987	0.811056	9116.27	819.9	984.8	819.3	862.5	804.5	414	750.8	596.8	879.2	653.4	410.6	669.5	634.4	382.3	693.2	713.3	432.4	812.2	655.3	651.6	599.9	449.5	428.4	929.4	771.6	731.8	588.5	531.5	498.6
100517152	ENSSSCG00000039161	Sus scrofa	Meis homeobox 1(MEIS1)	MEIS1	151.994	120.006	331.925	436.95	1.07639	0.106194	0.0976558	0.0276889	0.297894	2009.6	0.872734	-0.196386	0.180452	0.100592	0.378666	2554.48	589.8	332.2	627.1	342.8	491.2	238.6	362.9	178.2	352.7	433.9	81.8	128.9	117.6	87.5	84.7	132	114.2	137.8	99.3	145	91.1	142.5	82.9	144.5	160.1	170.2	133.3	105.6	80.8
100512153	ENSSSCG00000012910	Sus scrofa	ribosomal protein S6 kinase B2(RPS6KB2)	RPS6KB2	620.138	516.681	860.75	750.7	1.07638	0.106184	0.085596	0.0315268	0.316161	1605.15	1.07469	0.103926	0.164581	0.385075	0.684989	3477.69	650.7	718.3	725.6	748.6	833.6	827.4	682.6	895.7	815.4	1049.3	217.3	538.2	501.3	462.9	537.4	603.6	563.9	620.3	470.6	223.3	663.3	426.2	470.9	719.4	687.6	560.7	529.3	478.7	597.2
110259316	ENSSSCG00000036963	Sus scrofa	leucine rich repeat containing 25(LRRC25)	LRRC25	307.225	231.581	447.675	351.6	1.07623	0.10598	0.112216	0.0236452	0.284694	3727.22	1.0949	0.130801	0.195457	0.252674	0.566527	7416.97	360.6	312.2	352.6	425.2	359.9	299.1	612.6	397	424.6	356.5	74.8	273.9	142	155.5	208.6	173.3	176.9	130.4	225.8	368.4	227.2	201.4	224.3	499	390.3	233.5	183.8	160.8	80.8
102162472	ENSSSCG00000031860	Sus scrofa	mitochondrial ribosomal protein S12(MRPS12)	MRPS12	1091.56	889.119	951.75	882.283	1.07602	0.105699	0.0906052	0.0306508	0.313071	3880.2	1.03701	0.0524329	0.172891	0.661543	0.856157	10611.2	858.6	913.2	998.5	848.3	731.5	943.6	893.9	885.8	1081.6	945.7	516.5	989.9	1054.7	665.6	1072.1	1083.5	616.7	1130.7	809.8	782.2	749.8	633.7	635.6	1132.1	1293.1	1059.9	790.9	772.1	746.5
100625100	ENSSSCG00000026367	Sus scrofa	intraflagellar transport 172(IFT172)	IFT172	297.025	242.919	395.825	413.617	1.076	0.105679	0.0884902	0.0313639	0.315382	3435.46	0.977322	-0.0330943	0.168642	0.782358	0.914042	9956.66	431.2	488.3	407.2	372.3	389.1	393.6	411.9	388.9	364.4	418.1	173.6	268.3	264	354.7	194.9	237	180.6	291.5	277	171.1	301.8	199	170.8	357.6	264.2	180.6	212.2	172.5	261.6
100156015	ENSSSCG00000004456	Sus scrofa	phosphoglucomutase 3(PGM3)	PGM3	1712.87	1381.28	1081.8	813.333	1.07598	0.105657	0.093202	0.0297996	0.307454	1037.35	1.1406	0.189796	0.177702	0.113404	0.397202	1340.16	541.4	565.7	750.1	913.4	656.6	1452.8	1000.4	1034.3	1363.1	929.4	1697.5	1593.7	1737.9	969.6	1533	1595.2	1337.8	625.9	1148	1608.8	1323.9	1271.1	1003.4	2094.7	1529.3	1030.6	1800.2	1185.1	2482
100524377	ENSSSCG00000003146	Sus scrofa	netrin 5(NTN5)	NTN5	64.8438	40.8062	157.575	154.067	1.0759	0.105545	0.154377	0.0168405	0.253985	2298.57	1.00015	0.00021957	0.215044	0.998195	0.999026	9041.18	181.8	143.2	162.9	135.3	153.7	147.5	93.1	200.7	225.1	111.4	43.7	16	20	24.2	39.2	36.5	13.5	91.3	30.1	13.5	54.3	56.5	25.3	41.6	79.1	68.1	51.8	12.9	26
102158016	ENSSSCG00000038535	Sus scrofa	arylsulfatase B(ARSB)	ARSB	505.744	389.581	612.025	544.283	1.07568	0.105244	0.104842	0.0262656	0.294543	3604.32	1.04618	0.0651261	0.189364	0.576184	0.810506	9918.16	829.6	500	367.3	610.3	388.1	570.4	709.5	678.7	445.1	614.8	292.1	477.3	321.6	224.6	814.3	325.4	348.9	136	428.5	390.6	319.3	350	329.4	556.2	532.4	386.7	423.2	380.2	586.3
110256099	ENSSSCG00000031530	Sus scrofa	derlin 2(DERL2)	DERL2	2987.59	2516.61	2447.2	2310.83	1.07562	0.10517	0.0823977	0.033543	0.32579	4204.65	1.03222	0.0457536	0.159783	0.700641	0.872884	11265.4	2218.9	2240.7	2615	2098.3	2220.8	2471.3	2284.1	2704.1	2707.9	2092.7	2250.7	2802.2	2696.2	1577.7	2488.6	2336.8	2148.6	2683.4	1807.3	2787.3	2393.9	2181.2	1980.5	3428.5	4313.6	2389.2	2536.8	1865.6	2561.5
100517081	ENSSSCG00000013875	Sus scrofa	unconventional SNARE in the ER 1(USE1)	USE1	908.181	725.263	1331.75	1277.13	1.07562	0.105164	0.0987796	0.0283435	0.300832	2022.19	1.01469	0.0210428	0.183202	0.858809	0.946175	6360.19	1167	1279.4	1299	1422	1349.2	1146.2	905.4	1495.2	1493.7	1432.7	392.3	576.6	765.3	632.2	573.9	719.2	794.8	1181	675.3	249.4	598	765.1	602.2	1384.7	954.8	739.4	866.2	522.1	831.4
100738263	ENSSSCG00000028066	Sus scrofa	SPRY domain containing 4(SPRYD4)	SPRYD4	507.85	437.512	589.575	359.983	1.07561	0.105155	0.0773901	0.0337399	0.326518	3897.97	1.35968	0.443269	0.155555	0.000193945	0.0295949	353.303	223.3	228.9	366.5	429.2	430	482	536.7	563.5	521.4	736.7	357	506.9	441.4	426.1	440.9	396.1	540.5	299	432.5	331.6	343.2	447	561.8	418.9	501.4	555.9	626.8	560.9	445.2
100512676	ENSSSCG00000011046	Sus scrofa	integrin subunit alpha 8(ITGA8)	ITGA8	473.644	326.9	487.575	400.167	1.07558	0.105117	0.138347	0.0192725	0.268323	1412.19	1.05551	0.0779416	0.210639	0.447577	0.73296	3857.57	435.1	254.7	349.4	308.2	468.9	584.7	496.4	493.3	399.6	561	66.3	293.1	140.9	91	297	218.1	194.1	562.6	445.5	424.4	459.1	122.8	495.1	631	579.5	209.9	252.9	132.6	76.7
100155655	ENSSSCG00000005319	Sus scrofa	glucosylceramidase beta 2(GBA2)	GBA2	2721.55	2438.22	3295.9	3231.72	1.07557	0.105095	0.0605715	0.0236435	0.284694	922.124	1.01558	0.0223009	0.115396	0.825312	0.933747	3024.41	2720.7	2903.8	3043.4	3478.6	3705.2	3538.6	3129	2813	3629.7	3611.9	1610	2284.1	2240.3	2213.4	2710.8	2190.6	2232.2	2558.6	2516.7	2359	2541.1	2601.2	2478.6	3183.2	2851.4	2440.3	1963.1	2038.1	2817.6
100037307	ENSSSCG00000003833	Sus scrofa	DAB adaptor protein 1(DAB1)	DAB1	1526.51	1171.44	2107.68	1358.5	1.07552	0.105034	0.105404	0.0262788	0.294543	392.921	1.18058	0.239493	0.192945	0.0409698	0.250797	334.563	1463.8	1194.9	1364.9	1523.7	1212	1391.7	2290.8	2304.4	1901.4	1934.1	1192.4	1521.6	1531.6	1801.1	971	1355.8	762.9	626.8	606.1	1524.7	566.7	1425.9	639.6	1794.3	1866.6	555.9	1163.5	1531.2	1617.7
100738032	ENSSSCG00000007980	Sus scrofa	family with sequence similarity 234 member A(FAM234A)	FAM234A	538.056	409.506	1441.95	1127.85	1.07534	0.104794	0.107918	0.0257341	0.293482	3492.43	1.09331	0.128699	0.192613	0.265676	0.580343	6906.09	969.7	1250	1073.4	1404.7	911.5	1157.8	1452.7	1388.1	1283.9	1643.1	290.7	370.8	249.5	631.1	421.7	389.1	291.2	661.3	438.5	185.6	429.7	314.4	268.8	682	566.5	361.2	197.4	235.8	498.6
100511529	ENSSSCG00000011113	Sus scrofa	nudix hydrolase 5(NUDT5)	NUDT5	581.819	487.581	669.325	767.133	1.07529	0.104724	0.0833034	0.0340151	0.328232	1594.55	0.92808	-0.107679	0.161127	0.366581	0.668236	3246.29	821.8	950.7	766.3	752.7	634.2	677.1	621.2	729.1	739.1	587.9	304.8	517.4	621.1	406.5	603	529.4	425.1	701.4	441.5	352.9	408.5	359.8	364.8	674.7	586.5	503.9	385	420.1	530.1
100523005	ENSSSCG00000008724	Sus scrofa	acyl-CoA oxidase 3, pristanoyl(ACOX3)	ACOX3	504.006	445.394	709.675	626.333	1.07507	0.104428	0.0673214	0.0306661	0.313071	2695.85	1.09416	0.129825	0.128451	0.230745	0.544093	4685.18	544.3	619.7	584.7	556.4	779.2	673.7	745.1	622	680.5	791.1	317.5	367.6	390.4	390.4	504.6	542.3	356.3	376.3	508.8	364.5	529.9	429.8	463.8	502.1	656.5	425.5	428.1	376.6	513.7
110255969	ENSSSCG00000036852	Sus scrofa	tRNA splicing endonuclease subunit 54(TSEN54)	TSEN54	620.219	540.837	667.175	784.933	1.07491	0.104219	0.0705777	0.0330619	0.324891	4187.19	0.896736	-0.157245	0.136096	0.160017	0.461343	5945.78	795.7	1081	785.9	623.5	844.3	579.2	651.9	739	608.6	669.2	372.5	530.2	547.9	586.2	588.4	508.1	561.4	751.7	580	315.2	593.4	647.2	451.7	548.9	586.5	484.1	666.3	625.4	497.2
100525324	ENSSSCG00000012787	Sus scrofa	L1 cell adhesion molecule(L1CAM)	L1CAM	76.7875	51.8563	262.125	303.617	1.0749	0.104204	0.140618	0.0193726	0.268671	2515.83	0.966686	-0.0488815	0.210283	0.633871	0.840663	7871.97	398.3	407.3	274.5	312.3	238.3	191	264	187.2	286	311.3	24	52.1	43.3	70.2	57.4	68.4	121.6	106.2	23.1	19.3	24.8	13.5	25.3	95.6	64.1	20.8	56.8	64.5	50.7
100518934	ENSSSCG00000011623	Sus scrofa	transmembrane protein adipocyte associated 1(TPRA1)	TPRA1	669.237	567.569	918.275	806.433	1.07489	0.104183	0.0802595	0.0352355	0.332107	2430.36	1.07817	0.108585	0.155648	0.358671	0.663102	4852.58	863.4	599.8	975.6	888	819	692.8	1008.1	872.3	915.8	876.9	359.8	729.6	632.2	398.5	726	587.1	432.4	684.6	525.8	321	549.3	518.3	423.4	850.4	737.6	605.1	573.7	549.1	561.6
100510948	ENSSSCG00000032081	Sus scrofa	NADH:ubiquinone oxidoreductase core subunit S3(NDUFS3)	NDUFS3	1313.67	1146.92	1902.22	2213.23	1.07483	0.104104	0.0722646	0.0340498	0.32833	1526.08	0.90298	-0.147234	0.13989	0.194499	0.50783	2360.4	2145.4	2521.2	2154.1	2165.5	2144.9	2148.3	1671.6	1647.3	2287.8	2002.2	973.6	1109.2	1088	1052.6	1186	1182.5	982.8	1710.1	1016.5	752.2	1113.2	886.7	1022.6	1489.7	1515.3	1269.8	1019.2	1144	1075.3
100621509	ENSSSCG00000040498	Sus scrofa	family with sequence similarity 241 member B(FAM241B)	FAM241B	74.8	57.3813	75.95	42.6833	1.07476	0.104008	0.117654	0.0237903	0.284694	2863.17	1.21667	0.282937	0.206786	0.0124471			36.7	28.2	15.5	71.2	62.3	42.2	85.5	92.7	59.4	66.2	42.3	31.2	43.3	29.9	32.8	70.7	68.8	82.9	54.2	34.8	38.6	61.4	114.2	111.2	47	54.8	129.6	37.5	34.2
100621517	ENSSSCG00000000035	Sus scrofa	TTL family tubulin polyglutamylase complex subunit L1(TTLL1)	TTLL1	217.863	181.55	271.7	201.017	1.07459	0.103789	0.0851527	0.034899	0.330565	3325.15	1.17461	0.232176	0.165089	0.0531011	0.282946	2846.16	195.3	231.2	215.8	186.1	197.5	180.2	308.2	275.5	275	228.1	166.5	174.6	207.4	177.3	190.4	167.4	142.5	163	216.8	88.9	216.2	133.9	151.6	305.6	238.2	164.5	185.1	154.9	245.2
100157687	ENSSSCG00000010007	Sus scrofa	mitochondrial fission process 1(MTFP1)	MTFP1	1180.36	997.719	947.85	1045.68	1.07456	0.103749	0.0805491	0.0358712	0.333971	1349.91	0.945921	-0.0802088	0.156816	0.498531	0.763317	3085.33	924.3	1415.5	930	1210.4	715	1078.9	941.9	831.8	1133.6	884.1	588.4	1075.6	854	704.8	1290.7	990.4	877.1	1063.7	986.4	1270.4	850.1	868.3	975.1	1039.6	1123.9	1405	1136.4	1126.4	1061.6
100152711	ENSSSCG00000009644	Sus scrofa	ADAM metallopeptidase domain 28(ADAM28)	ADAM28	86.8563	62.7875	183.45	163.033	1.07453	0.103699	0.125149	0.0223641	0.280263	601.444	1.04216	0.0595741	0.202981	0.584912	0.815563	1750.2	118	143.2	184.1	136.3	213	183.6	249.6	208.8	174.5	100.9	50.8	68.1	26.6	63.3	64.7	29.5	65.1	58.7	62.2	75.4	61.6	47.9	122.3	75.9	88.1	44.4	56.8	41.1	43.8
110257143	ENSSSCG00000032684	Sus scrofa	BCL2 family apoptosis regulator BOK(BOK)	BOK	525.987	360.137	958.6	823.933	1.07446	0.103607	0.133762	0.0208066	0.275173	3580.55	1.03805	0.0538778	0.208876	0.604609	0.824564	10729.2	1255	866.2	1010.7	545.2	789.9	476.6	1111.8	1285.4	857.2	580	119.9	639.9	453.6	211.9	475.5	344.3	169.5	367	231.8	155.7	239.2	395.5	206.1	560.3	558.5	633.5	281.3	386	321.9
100153783	ENSSSCG00000034000	Sus scrofa	ovalbumin(LOC100153783)	LOC100153783	12.875	5.71875	3.775	5.68333	1.0744	0.103535	0.20955	0.00873722	0.210738	535.696	0.971162	-0.042216	0.233031	0.516897			13.5	4.7	2.4	4.1	1.9	7.5	1.9	1.8	2.9	8.5	1.4	16	7.8	4.6	2.7	5.9	2.5	0	6	6.8	2.8	1.2	0	10.4	13	10.4	14.8	7	1.4
396924	ENSSSCG00000029256	Sus scrofa	aldo-keto reductase family 1 member A1(AKR1A1)	AKR1A1	4065.54	3090.24	6904.32	5797.87	1.07438	0.103499	0.103525	0.0283111	0.300727	64.0549	1.06784	0.0947015	0.189346	0.416904	0.710104	151.252	5551.6	8860.6	5159.2	6534.1	5285.9	3395.8	8476.9	6661.3	7483	4996.1	3754.9	2272	2740.5	3180.7	2508.6	2859.1	3323	5317.5	2303	2485.7	2767.5	2407.2	2219.9	4794.5	4582.8	1926.9	2915.6	2521.6	3317.6
100526226	ENSSSCG00000003565	Sus scrofa	nuclear receptor subfamily 0 group B member 2(NR0B2)	NR0B2	2157.79	1550.44	2278.22	2347.75	1.07427	0.103356	0.123424	0.0229446	0.282488	2731.66	0.991532	-0.0122694	0.203633	0.909852	0.968443	9364.84	1867	1659.7	1593	3226.3	2104	3636.5	2033.5	1304.3	2892.7	2882.4	922.8	959.4	1251	2775.4	1888.3	2504.2	1931.2	562.6	1473.1	901.1	1138.1	1502	1023.6	1999.1	2467.1	1508	3488.1	3226.7	2427.2
100623873	ENSSSCG00000030328	Sus scrofa	NADH:ubiquinone oxidoreductase subunit B10(NDUFB10)	NDUFB10	3085.82	2534.22	3308.38	3500.52	1.07419	0.103249	0.0912203	0.033455	0.325776	3458.76	0.973411	-0.0388793	0.174726	0.745205	0.893738	9488.82	3765.9	3726.6	3850.5	3436.9	3519.4	2703.8	3452.6	3509.8	3433.9	2837.2	948.2	2497.1	2451.1	2064.8	2720.8	2806	2416.4	3992	2397.3	786	2456.5	2657.7	2136.1	3559.5	3452.9	3205.2	2624.4	2687	3208
100737183	ENSSSCG00000008754	Sus scrofa	glucosylceramidase beta 3(GBA3)	GBA3	378.569	167.794	1350.58	1618.63	1.07416	0.103212	0.196378	0.0111042	0.228161	2683.63	0.989748	-0.0148671	0.229013	0.840189	0.93971	11052.9	1407.7	867.4	1166.2	2021	2029.1	2220.4	1991.3	1099.1	1212.1	1099.8	468.5	169	159.7	40.3	33.7	179.2	29.5	149	73.3	89.9	189.5	106.8	26.3	492.8	371.3	105.9	64.2	142	149.3
110255538	ENSSSCG00000032721	Sus scrofa	TRAF3 interacting protein 3(TRAF3IP3)	TRAF3IP3	235.506	168.375	605.85	496.483	1.07412	0.103152	0.120097	0.0238262	0.284694	3654.33	1.07038	0.09812	0.201545	0.374316	0.675973	8676.8	333.6	281.7	757.4	408.9	777.2	420.1	888.1	597.7	552.9	384.7	122.8	221.8	130.9	114	109.3	231.1	207.6	284.1	115.4	99.6	123.3	164.6	136.4	310.8	153.1	169.2	90.1	85.7	126
100628169	ENSSSCG00000022395	Sus scrofa	solute carrier family 25 member 35(SLC25A35)	SLC25A35	23.8	14.2312	28.4	29.5667	1.07399	0.102976	0.172227	0.0151118	0.248471	2887.24	0.998273	-0.00249431	0.221548	0.977343			24.2	4.7	49.7	31.5	56.4	10.9	26.9	37.8	27.9	21	1.4	26.4	5.5	0	16.4	13	9.8	10.2	18.1	5.8	9.2	8.6	15.2	34.3	33	20.8	24.7	14.1	9.6
100514221	ENSSSCG00000008022	Sus scrofa	telomere maintenance 2(TELO2)	TELO2	1148.88	997.856	1720.22	1432.13	1.07377	0.102691	0.0733746	0.0367726	0.336961	1944.6	1.12702	0.172518	0.142604	0.131989	0.423423	2443.57	1441.6	1334.5	1617.4	1368	1532.1	1299.2	1658.1	1788.6	1752.5	1681.7	729.5	1005.9	1147.9	1187.3	1410.1	1358.2	1017.2	1450.2	1170.1	705.8	998.2	705	902.3	861.8	617.5	698.7	1111.7	880	1227.3
110255799	ENSSSCG00000049125	Sus scrofa	uncharacterized LOC110255799(LOC110255799)	LOC110255799	33.4813	21.6875	44	54.7167	1.07376	0.102665	0.137673	0.0206355	0.274266	3524.87	0.937215	-0.0935485	0.208856	0.371078			60.9	41.1	44.8	67.1	52.5	61.9	24	30.6	63.1	58.3	11.3	31.2	23.3	13.8	21	9.4	13.5	25.1	12	30.9	38.6	13.5	30.3	33.3	19	20.8	4.9	23.5	5.5
110259950	ENSSSCG00000034266	Sus scrofa	calcium voltage-gated channel subunit alpha1 H(CACNA1H)	CACNA1H	3725.05	2626.29	2894.7	2414.07	1.07364	0.10251	0.126148	0.0229184	0.282488	3713.59	1.05756	0.0807427	0.205933	0.450286	0.734174	9651.45	2498.3	1827.5	4619.3	1389.4	1558.3	2591.6	3919.2	2293.6	2039.9	3326.1	1752.6	4572.1	5062.9	2908.9	3945.1	4464.9	1389.4	1886.1	2845.9	1531.4	1437.1	2996.7	3806.3	1292.2	544.5	1584.6	3390.6	3375.8	9052.8
100515832	ENSSSCG00000000487	Sus scrofa	solute carrier family 35 member E3(SLC35E3)	SLC35E3	287.181	206.469	920.025	669.85	1.07362	0.102485	0.121746	0.0239089	0.284694	1795.85	1.09844	0.135453	0.203584	0.21648	0.529978	3343.1	575.3	602.1	592.9	715	709.1	824.7	1061.9	941.6	932.7	743.9	276.6	293.9	215.2	63.3	305.1	149.7	188	181.6	128.4	458.3	140.8	129	190	257.8	198.2	127.6	154.2	116.2	147.9
100523675	ENSSSCG00000003201	Sus scrofa	activating transcription factor 5(ATF5)	ATF5	18715.1	14065.7	36337.8	27907.6	1.07359	0.10245	0.111887	0.0265308	0.294923	2600.93	1.09052	0.125011	0.19733	0.269938	0.585154	5160.47	33185.1	28498.5	38135.8	25879.9	21372.1	20374.4	44821.2	26375	35619	38536	1974.1	16203.8	17747.4	12795.4	18582.2	19182.3	10880.7	13933.1	14023.5	4356.5	9852.6	17773.7	12182.9	19701.9	16882.1	18979.5	14067.1	16799	15394.8
397010	ENSSSCG00000014296	Sus scrofa	voltage dependent anion channel 1(VDAC1)	VDAC1	5011.13	4460.56	4782.27	5222.42	1.07343	0.102231	0.060265	0.0271783	0.297179	83.8045	0.934681	-0.0974546	0.115294	0.334475	0.641706	180.961	5867.8	4656.2	5480.9	5468.1	4726.6	5134.9	5298.9	4446.8	5259	4124.4	4662.2	4476	5084	4632.9	5352.4	5672.1	3401.7	4012.5	4099.2	3494.1	3806.2	4621.5	3905.4	4588.6	4741	4819.1	5066.2	4901.1	6177.6
110255928	ENSSSCG00000036973	Sus scrofa	Rac family small GTPase 3(RAC3)	RAC3	159.156	115.631	361.8	345.433	1.07335	0.102122	0.120872	0.0243722	0.287652	3701.79	1.01401	0.020077	0.201711	0.85492	0.944979	12160.9	416.7	309.9	445.5	386.5	323	191	401.3	425.8	353.4	266.7	26.8	119.3	107.6	81.8	107.5	152.1	84.8	226.3	104.4	42.5	118.7	65.1	94	217.3	159.1	142.8	112.3	66.9	97.3
102165338	ENSSSCG00000007753	Sus scrofa	RUS family member 1(RUSF1)	RUSF1	446.369	364.175	471.075	382.883	1.07333	0.102099	0.091972	0.0346263	0.329146	4110.38	1.1067	0.146261	0.176561	0.221985	0.535566	6688.14	186.6	399.1	285	428.2	470.8	527.6	437.8	420.4	528.7	497.4	225.8	378	300.6	358.1	292.4	358.4	573.7	450.8	415.4	232	285.2	320.5	356.7	525	455.4	298.8	275.1	203	442.4
100157450	ENSSSCG00000012396	Sus scrofa	mediator complex subunit 12(MED12)	MED12	1324.02	1157.51	1327.88	997.333	1.07332	0.102075	0.0710509	0.0368079	0.336961	1332.01	1.21085	0.276015	0.138881	0.0146881	0.157808	623.814	826.7	939	1012.3	929.7	1129.4	1146.9	1460.3	1280	932.7	1638.5	794.4	1307.8	1281	1320.9	1687.9	1098.8	1090.9	1043.2	1158	908.8	1177.6	1217.1	983.2	1180.9	1273.1	996.5	1237.6	1365.8	1428.7
100516197	ENSSSCG00000002822	Sus scrofa	autocrine motility factor receptor(AMFR)	AMFR	3221.07	2723.22	4364.45	2756.25	1.07329	0.102042	0.0816512	0.0383998	0.341836	2201.77	1.29433	0.372203	0.163359	0.00200903	0.0708932	456.623	2753.6	2697.3	2931.8	2560.1	2441.6	3153.1	5441	5681	3018.8	3317	3079	3190.6	3254	2311.3	2965	3788.1	1981.5	1574.1	2014	2532.1	2363.6	2886.1	2393.7	3582.3	3338.8	2317.4	2811.9	2696.4	4199.7
100515118	ENSSSCG00000030577	Sus scrofa	protein PBDC1(LOC100515118)	LOC100515118	1309.94	1130.96	972.85	1183.42	1.07325	0.101989	0.0733242	0.0379449	0.339249	2062.97	0.883405	-0.178854	0.143189	0.119073	0.405548	2466.14	1044.2	1751.2	1000.9	1134.1	1074.9	1095.2	792.1	1027.1	1116	956.2	824.1	1168.5	1152.3	1120.5	1244.3	985.6	1154.8	1536.8	948.3	1031.6	1280.7	798.3	1226.7	1200.7	1212	1210.2	1465.8	1331.8	998.6
397054	ENSSSCG00000015030	Sus scrofa	dihydrolipoamide S-acetyltransferase(DLAT)	DLAT	1190.28	1042.25	1125.47	1176	1.07296	0.101595	0.0666364	0.0346205	0.329146	104.998	0.971289	-0.0420279	0.128571	0.698187	0.871823	278.112	1276.2	1399.1	1114.1	939.8	1179.9	1146.9	1102.2	1215.2	1111.6	1072.9	1038.5	1262.2	1330.9	847.6	1405.5	1355.8	797.3	825.2	811.8	1166	931.1	851.1	859.9	1057.2	1060.9	1075	964.9	1256.7	1197.2
100157478	ENSSSCG00000010743	Sus scrofa	BRCA2 and CDKN1A interacting protein(BCCIP)	BCCIP	1091.14	949.094	834.025	699.4	1.07289	0.101509	0.0723479	0.0383985	0.341836	1353.67	1.12045	0.16408	0.141355	0.150278	0.447099	1770.51	671	666.7	673.5	720.1	625.5	839.6	911.2	863.3	769.9	791.7	627.9	1101.2	1251	966.2	1012	1143.6	986.5	656.6	903.1	667.1	795.8	932.2	683.1	1140.4	1325.1	993.7	1277	1314.2	1327.3
100156063	ENSSSCG00000005586	Sus scrofa	LIM homeobox 2(LHX2)	LHX2	128.988	93.5438	224.8	215.95	1.07285	0.101445	0.133377	0.0221056	0.27989	951.067	1.00873	0.0125413	0.208866	0.903861	0.967057	3286.06	186.6	142	149	173.9	394	250.2	154.6	161.1	236.1	347.4	12.7	124.9	61	41.5	112	60.1	61.4	40.1	91.3	98.6	109.5	66.3	94	170.5	241.2	111.6	109.8	77.4	45.2
449572	ENSSSCG00000006522	Sus scrofa	glucosylceramidase beta 1(GBA1)	GBA1	1788.26	1526.26	1753.45	1721.02	1.07281	0.101401	0.0802507	0.0396748	0.345045	337.454	1.01128	0.0161757	0.156784	0.891402	0.96075	939.614	2043.9	1738.3	1826.7	1726.1	1446.5	1544.6	1986.5	1867	1678.4	1481.9	879.1	1702.6	1326.5	1333.6	1305.3	1388.9	1160.9	1432.5	1473.1	1329.4	1283.4	1590.4	1470.2	2577.1	2197.8	1969.4	1348.6	1396.3	1119.1
100155820	ENSSSCG00000005777	Sus scrofa	thioredoxin like 4A(TXNL4A)	TXNL4A	945.788	804.944	620.45	815.15	1.07281	0.101391	0.0843982	0.0387303	0.342332	1129.35	0.862429	-0.213522	0.165612	0.0752383	0.33299	1098.53	876.9	1039.9	728.1	831	795.7	619.3	696.1	467.2	776.5	542	557.4	772	881.7	593.1	532	793.5	637.6	1149.4	551.9	522.1	812.4	1133.6	665.9	924.2	1231	1121.3	1162.3	1129.9	947.9
100156991	ENSSSCG00000012594	Sus scrofa	interleukin 13 receptor subunit alpha 2(IL13RA2)	IL13RA2	157	97.05	361.075	383.083	1.07267	0.1012	0.171373	0.0157131	0.252466	946.746	0.991196	-0.0127577	0.223121	0.881028	0.956193	3585.72	449.6	340.4	298.9	289.9	394.9	524.8	408	272.8	486.9	276.6	45.2	61.7	12.2	23	44.6	13	95.8	206.8	39.1	259.1	173.9	49.1	120.2	204.8	156.1	48.2	54.3	31.7	27.4
100520763	ENSSSCG00000017336	Sus scrofa	HEXIM P-TEFb complex subunit 1(HEXIM1)	HEXIM1	459.812	334.163	853.25	611.05	1.07261	0.101131	0.117849	0.0258862	0.294543	2330.72	1.10475	0.143723	0.202172	0.194208	0.50783	4018.46	665.2	645.6	765.5	391.6	636.2	562.2	527.1	1335	699.5	851.4	127	398	435.9	243	261.4	366.7	270.3	402.4	189.7	110.2	289.8	518.3	253.6	569.7	462.4	448.2	315.9	353.2	263
396933	ENSSSCG00000002283	Sus scrofa	fucosyltransferase 8(FUT8)	FUT8	1605.3	1399.06	1150.5	855.667	1.07243	0.10088	0.073766	0.0400405	0.345297	75.9654	1.20961	0.274539	0.145305	0.0175166	0.171789	37.7936	745.4	707.8	803	973.4	727.6	1176.8	1214.5	1030.7	1160	1196.8	1703.2	1461.6	1300.9	1082.5	1183.2	1451.3	1878.3	1013.4	1102.8	1532.4	1313.8	1349.7	1249.9	1500.1	1607.3	1654.6	1742.2	1953.6	2131.4
768114	ENSSSCG00000000735	Sus scrofa	tetraspanin 9(TSPAN9)	TSPAN9	964.606	770.65	2177.62	1312.27	1.07239	0.100832	0.0950627	0.0348199	0.330049	415.532	1.2571	0.330096	0.186151	0.00625557	0.108899	137.104	1205.7	820.4	1210.2	1370.1	1311.3	1955.9	2566.4	2629.4	1602.9	1911.8	381	1200.5	827.4	567.7	930	880.7	679.4	670.6	914.2	631.3	612.7	940.8	784.1	1005.3	768.6	536.1	676.1	654.7	819.1
110255213	ENSSSCG00000025245	Sus scrofa	armadillo repeat containing 5(ARMC5)	ARMC5	307.637	240.381	272	176.8	1.07225	0.100642	0.106371	0.0300477	0.308858	3954	1.17151	0.22837	0.195795	0.0487473	0.269428	3449.22	108.3	132.6	204.4	211.6	133.3	270.6	257.3	253.8	273.5	303.4	22.6	254.7	164.1	205	293.3	113.2	175.7	261.7	313.1	224.3	260.4	186.7	299.1	364.9	343.3	364	178.9	221.8	120.5
397678	ENSSSCG00000021386	Sus scrofa	prostaglandin reductase 1(PTGR1)	PTGR1	1490.36	1008.92	3412.82	3584.3	1.07225	0.100641	0.135209	0.0222113	0.27989	216.075	0.983058	-0.0246516	0.210788	0.808927	0.926411	715.189	3495.2	4455.5	3506	3640.3	3499	2909.8	2678.7	2984.1	4023.4	3965.1	1165.5	988.3	452.5	849.9	406.3	898.4	1799.7	2525.1	728.5	689.3	784.8	1052.5	1288.3	1249.6	411.3	852.8	572.5	242.9	1301.3
100513532	ENSSSCG00000008147	Sus scrofa	four and a half LIM domains 2(FHL2)	FHL2	781.25	641.938	1050.3	1088	1.07214	0.100495	0.0927674	0.0363954	0.336173	1869.12	0.989246	-0.0155987	0.177709	0.895979	0.963427	5356.65	1118.6	903.8	1148.3	1143.3	1340.4	873.6	1321.1	994.7	979.6	905.8	290.7	533.4	523.5	306.3	531.1	552.9	689.2	966.8	656.3	908.8	814.2	494.9	721.5	789	912.8	579.6	649	341.4	387.6
100156344	ENSSSCG00000005668	Sus scrofa	SH3 domain containing GRB2 like, endophilin B2(SH3GLB2)	SH3GLB2	618.237	509.606	848.8	903.017	1.07208	0.100416	0.0900765	0.0378401	0.339249	1187.03	0.968862	-0.0456373	0.173755	0.703042	0.873844	3057.58	1087.7	746.5	978.9	914.4	1044.7	645.9	779.6	853.4	912.2	850	187.7	610.3	529	307.5	625.8	488.1	421.4	758.2	402.4	226.2	580.5	433.5	440.6	819.2	659.6	663.7	510.8	438.8	434.2
100519073	ENSSSCG00000012944	Sus scrofa	pellino E3 ubiquitin protein ligase family member 3(PELI3)	PELI3	27.2063	16.6313	31.925	45.3333	1.07207	0.100394	0.160873	0.0177353	0.259161	1907.69	0.939089	-0.0906662	0.219819	0.324632			71.5	39.9	38.3	38.7	63.2	20.4	32.6	32.4	22.7	40	2.8	26.4	22.2	2.3	7.3	24.8	9.8	33.5	11	23.2	0	6.1	18.2	14.6	28	35.9	16	23.5	6.8
100516372	ENSSSCG00000002681	Sus scrofa	hydroxysteroid dehydrogenase like 1(HSDL1)	HSDL1	144.525	113.275	453.775	333.217	1.07193	0.10021	0.0985818	0.0338848	0.327211	2124.58	1.13353	0.180819	0.184158	0.127988	0.418929	2720.11	356.8	377.9	288.3	227.8	259.7	488.8	332.2	456.4	525.8	500.7	86.1	164.2	156.4	81.8	92	102.6	81.1	85.7	90.3	112.2	125.1	108.1	90.9	154.9	140.1	140.9	150.5	83.3	106.8
100511431	ENSSSCG00000005584	Sus scrofa	crumbs cell polarity complex component 2(CRB2)	CRB2	8.9625	1.7875	7.6	20.1333	1.07191	0.100186	0.250848	0.00142051	0.109897	530.691	0.963999	-0.0528965	0.241106	0.255849			37.7	0	43.2	1	25.3	13.6	0	17.1	2.2	11.1	0	0	1.1	1.2	2.7	0	3.7	0	5	7.7	0	0	2	4.2	1	0	0	0	1.4
397402	ENSSSCG00000035863	Sus scrofa	perilipin 2(PLIN2)	PLIN2	35915.3	28801.5	20916.7	20506.3	1.07185	0.100098	0.0925841	0.0370332	0.3377	190.8	1.00487	0.00701069	0.177973	0.953127	0.984449	556.214	19223.8	26248.5	13802.4	29961.7	17234.1	16567.3	19765	31145	20859.9	11896.7	21379.1	23980.2	34307	23597.4	35759.8	40434.8	16322.8	29052.7	25299.6	34334.5	26647.8	22540.1	38167.4	36015.8	26160.8	26824.2	34715.6	26160.1	37226.1
100514936	ENSSSCG00000012295	Sus scrofa	MAGI family member, X-linked(MAGIX)	MAGIX	95.2188	60.2812	216.675	196.4	1.07181	0.100056	0.149175	0.0199051	0.271017	1630.44	1.0248	0.035347	0.215876	0.713187	0.879169	5289.08	262	103.3	217.4	199.4	218.9	177.4	230.4	248.4	209	178.9	15.5	76.9	23.3	21.9	34.6	63.7	31.9	128.5	48.2	20.3	45.1	61.4	36.4	85.2	159.1	112.5	43.2	31.7	57.5
100157171	ENSSSCG00000021861	Sus scrofa	phosphatidylinositol glycan anchor biosynthesis class T(PIGT)	PIGT	1004.34	858.825	1381.92	1249.35	1.07181	0.100053	0.07991	0.0420494	0.352111	1350.35	1.05983	0.0838395	0.15633	0.478945	0.752209	2884.72	1307.2	1115.1	1271.3	1416.9	1054.5	1331.1	1504.5	1262.9	1325	1435.3	434.6	624.7	749.7	939.7	1009.3	881.9	844	1288.1	1024.5	567.5	1027.7	576	924.6	1040.6	898.7	909.6	862.5	557.3	843.8
110257489	ENSSSCG00000040931	Sus scrofa	solute carrier family 17 member 9(SLC17A9)	SLC17A9	3148.97	2649.07	1941.65	1496.65	1.07171	0.0999124	0.0834148	0.0414708	0.349937	4565.28	1.15096	0.202833	0.164278	0.0905789	0.359753	4693.34	1077.1	1228.9	1299.8	1770.8	1459.1	2144.2	1905.8	1962.4	2006.9	1891.5	1670.7	3539	2954.6	2894	3201.8	2337.9	2497.5	1902	3253.3	2436.4	3010.3	1918.4	1922.9	3967	2868.4	2011	2724.3	2600.2	3598.4
100513515	ENSSSCG00000005067	Sus scrofa	coiled-coil domain containing 198(CCDC198)	CCDC198	136.106	100.325	389.75	491.733	1.07169	0.0998936	0.120695	0.0260574	0.294543	1635.6	0.935817	-0.0957023	0.202766	0.382412	0.681972	3786.99	582	659.6	424.3	417	562.2	305.3	530	389.8	335.1	304.1	46.6	68.1	85.4	64.5	108.4	47.2	82.3	176	90.3	90.9	81	71.2	137.4	172.6	114.1	169.2	45.7	46.9	41.1
100125349	ENSSSCG00000009901	Sus scrofa	sirtuin 4(SIRT4)	SIRT4	66.5062	45.7625	125	102.8	1.07158	0.0997437	0.132046	0.0234075	0.284031	423.491	1.05128	0.0721509	0.20836	0.490883			142.1	125.6	123	62	120.6	43.5	181.5	139.5	104.9	74.1	18.3	42.4	23.3	25.3	34.6	43.6	39.3	97.8	27.1	48.3	36.8	23.3	30.3	114.4	81.1	46.3	29.6	34	28.8
100624335	ENSSSCG00000031913	Sus scrofa	NADH:ubiquinone oxidoreductase subunit B4(NDUFB4)	NDUFB4	2020.61	1778.31	2165.4	2646.7	1.07158	0.0997429	0.0730065	0.0418656	0.351524	3767.28	0.873429	-0.195237	0.142893	0.0885844	0.356403	3819.57	3001.1	2832.2	2804.8	2584.5	2749.9	1907.7	2071.9	1910.2	2684.5	1995	1048.4	1576.9	1795.6	1798.8	1502.1	1550.4	1653.5	2659.2	1612.6	1362.2	1592.6	2014.2	1586.4	2253.8	2337.9	2108.4	1834.7	1953.6	1990.3
100623607	ENSSSCG00000030421	Sus scrofa	GDP dissociation inhibitor 1(GDI1)	GDI1	1277.75	1078.64	958.7	1172.93	1.07154	0.0996821	0.0828345	0.0420484	0.352111	3715.83	0.89536	-0.15946	0.162751	0.1823	0.493398	5206.83	1310.1	1004.7	1534.3	1183.9	1166.3	838.3	1031.2	783.1	1005.3	1015.2	379.6	1185.3	1163.4	936.2	1175.1	1419.5	855	1419.5	1123.9	642	1414.1	830.2	967	1245.4	1117.9	1384.2	1321.5	1263.7	1187.6
100521020	ENSSSCG00000003862	Sus scrofa	coiled-coil and C2 domain containing 1B(CC2D1B)	CC2D1B	888.65	735.894	1102.03	1181.95	1.07145	0.09956	0.088353	0.0399734	0.345164	2759.24	0.967658	-0.0474313	0.171602	0.692185	0.868858	6945.65	907.9	867.4	998.5	1565.4	1451.3	1301.2	887.1	1217	929	1375	437.4	901	743.1	571.2	1026.6	542.3	636.4	609.1	641.2	897.2	823.4	551.4	1020.5	779.7	831.7	762.1	491.1	678.2	517.8
100155657	ENSSSCG00000009733	Sus scrofa	golgin A3(GOLGA3)	GOLGA3	1223.09	1072.49	1142.7	942.1	1.07142	0.0995205	0.0706732	0.041187	0.349097	1131.42	1.13657	0.184684	0.138021	0.101394	0.380056	1231.76	739.6	811.1	957.7	769	947.5	1427.7	1276	1081.1	1176.9	1036.8	891.8	1394.3	1342	939.7	1285.3	1088.2	898	719.1	1189.1	1180.5	865.8	1169.2	1201.4	1025	1024.9	945.5	1099.4	1043.1	1338.3
110261496	ENSSSCG00000038514	Sus scrofa	dimethylarginine dimethylaminohydrolase 2(DDAH2)	DDAH2	109.944	78.1312	256.55	319.083	1.07141	0.0995047	0.1256	0.0250653	0.290372	3876.46	0.941596	-0.0868204	0.205753	0.417897	0.710789	9489.04	432.2	280.5	500	220.7	351.2	129.9	257.3	303.4	248.6	216.9	24	133.7	78.7	32.2	62.9	106.1	55.3	115.5	45.2	51.2	85.6	111.8	44.5	131	91.1	81.3	70.3	93.9	134.2
100523240	ENSSSCG00000026817	Sus scrofa	zinc finger protein 646(ZNF646)	ZNF646	114.6	89.2313	89.675	53.5833	1.07137	0.0994572	0.100798	0.0337121	0.326485	2831.28	1.21169	0.277022	0.193149	0.0189163	0.17783	1542.14	58	46.9	52.1	43.7	33.1	87.7	129.6	90.9	55	83.2	25.4	83.3	95.4	131.3	154.9	107.3	66.3	67.1	115.4	50.3	72.7	98.3	102.1	104	81.1	72.8	133.3	117.3	130.1
100520963	ENSSSCG00000003264	Sus scrofa	CCR4-NOT transcription complex subunit 3(CNOT3)	CNOT3	1329.21	1115.52	1126.4	1038.08	1.07136	0.099439	0.0846075	0.041845	0.351524	2802.7	1.04342	0.0613189	0.165628	0.608401	0.825929	6585.13	785.1	1061.1	1127.1	1035.4	1052.5	1167.3	1034	1101.8	1042	1327.8	436	1188.5	1368.6	1130.9	1143.2	1306.3	1056.5	1395.3	1033.6	609.1	1001	1116.4	1142.8	1278.7	1449.2	1192.2	1231.4	1025.5	1387.6
100511977	ENSSSCG00000005243	Sus scrofa	phosphoglucomutase 5(PGM5)	PGM5	139.981	108.487	251.15	188.95	1.07135	0.0994287	0.103917	0.0323132	0.31934	1601.17	1.11345	0.155034	0.190812	0.183654	0.49493	2481.58	244.6	124.4	175.9	174.9	171.2	242.7	252.5	246.6	217.8	287.7	62.1	158.6	99.8	53	119.3	90.8	76.2	79.2	156.5	94.7	120.5	126.5	108.1	163.2	127.1	100.2	66.6	83.3	61.6
100519399	ENSSSCG00000016975	Sus scrofa	pentatricopeptide repeat domain 2(PTCD2)	PTCD2	303.019	263.219	318.85	393.233	1.07134	0.0994214	0.0748057	0.0430151	0.354096	2646.16	0.875368	-0.192038	0.14556	0.0966221	0.370655	2769.9	437	362.7	394.2	419.1	360.9	385.5	331.2	285.4	321.9	336.9	227.2	272.3	248.4	243	264.2	252.3	234.6	359.5	293	231.1	240.1	199	160.7	308.8	382.3	295	215.9	280.4	231.5
110259657	ENSSSCG00000032833	Sus scrofa	CD320 molecule(CD320)	CD320	1419.38	1184.86	1612.3	1491.13	1.07132	0.0993957	0.0792237	0.043318	0.355161	4662.2	1.05219	0.0734001	0.155331	0.534619	0.785218	10307.6	1427.1	1713.7	1340.5	1657.9	1360.9	1446.7	1337.4	1464.6	1894	1753.2	1031.5	1277.4	1134.6	1111.3	1774.4	1081.1	1100.7	1702.6	1048.6	1502.4	1066.3	808.1	1076.1	1030.2	1025.9	1186.6	1386.8	1325.9	1421.8
100511159	ENSSSCG00000012046	Sus scrofa	small integral membrane protein 11(SMIM11)	SMIM11	494.3	406.087	609.825	686.867	1.07124	0.0992881	0.0908802	0.039087	0.342964	1621.87	0.945062	-0.0815184	0.175493	0.495657	0.761642	3601.81	571.4	932	642.6	750.6	727.6	497	460.9	698.5	702.5	577.4	228.6	524.6	483.6	298.3	281.5	561.2	265.4	533.7	342.2	168.2	356.1	513.4	337.5	545.8	586.5	470.8	457.8	396.6	531.5
100152728	ENSSSCG00000021217	Sus scrofa	FKBP prolyl isomerase 3(FKBP3)	FKBP3	909.462	792.975	932.95	1208.07	1.07124	0.0992856	0.072359	0.0424723	0.352199	757.932	0.844663	-0.243552	0.141622	0.03295	0.228094	490.858	1303.3	1246.5	1221.6	1097.5	1357	1022.5	890	988.4	1141	712.4	838.2	834.5	821.8	638	808	811.1	722.3	1098.1	708.5	850.8	951.3	547.8	742.7	917.9	719.6	677	982.1	700.5	879.4
100622119	ENSSSCG00000034686	Sus scrofa	TAFA chemokine like family member 2(TAFA2)	TAFA2	44.9875	22.6812	211.125	221.633	1.07124	0.0992769	0.179153	0.0147725	0.246038	2511.8	0.991836	-0.0118271	0.225185	0.884651	0.957593	9776.07	288.1	150.2	281	141.4	239.3	229.8	193	214.2	261	176.3	76.2	43.2	5.5	13.8	11.8	13	11.1	42.8	3	15.5	11	20.9	7.1	44.7	31	12.3	14.8	17.6	8.2
100623474	ENSSSCG00000000198	Sus scrofa	DnaJ heat shock protein family (Hsp40) member C22(DNAJC22)	DNAJC22	2478.97	2069.91	4023.95	3358.5	1.07119	0.0992119	0.0850662	0.0420441	0.352111	3707.38	1.10141	0.139353	0.166727	0.245064	0.559079	5886.55	3460.3	2710.2	3499.5	3954.6	3018.4	3508	5142.4	3228	4599.8	3125.6	2400.2	1860.4	1968.6	1361.2	2280.9	2177.6	1326.8	2061.2	1554.4	2168.6	1629.4	1967.5	1855.2	3242.4	3224.7	2039.4	1712.6	1530.1	2075.2
100521480	ENSSSCG00000035615	Sus scrofa	glutathione S-transferase kappa 1(GSTK1)	GSTK1	1959.64	1507.91	3464.25	2887.05	1.07114	0.0991492	0.103471	0.032818	0.323205	2629.92	1.06796	0.0948586	0.191251	0.413204	0.707763	5759.07	3238	3469.6	3387.1	2929.3	2390	1908.3	3225	4358.6	3252	3021.4	2039	891.4	993.7	1502.8	1309.9	1698.9	1511	2406.8	1418.9	728	1811.5	1369.4	1382.3	2336.9	1799.5	926.6	1104.3	928.1	2212.2
100624139	ENSSSCG00000027165	Sus scrofa	ubiquitin conjugating enzyme E2 G2(UBE2G2)	UBE2G2	1395.65	1210.13	1600.05	1029.28	1.07101	0.0989723	0.0752562	0.0439666	0.356913	3808.98	1.31976	0.400271	0.151002	0.000660963	0.0437691	467.104	876.9	806.4	912.9	1150.4	941.6	1487.5	1735.9	1560.9	1556.7	1546.7	692.8	1517.6	1620.4	1125.1	1371.8	1400.6	970.5	959.4	1204.2	794.7	1153.7	1518	1090.3	1577	1204	1162	1193.1	1455	1353.3
100154701	ENSSSCG00000010136	Sus scrofa	tRNA methyltransferase 2 homolog A(TRMT2A)	TRMT2A	1927.54	1702.3	1300.2	1350.7	1.07097	0.0989244	0.074305	0.0438433	0.356913	1031.84	0.979225	-0.0302878	0.14569	0.793239	0.919623	2658.63	1285.9	1321.6	1281	1473.8	1325.8	1416.1	1243.4	1461	1302.3	1194.1	687.2	1426.3	1420.7	1460.2	1917.4	1360.6	1929.9	1965.3	1685.8	1244.3	2153.8	1478.7	1920.8	2384.8	2157.8	2043.2	1752.1	1730.7	1647.8
100620657	ENSSSCG00000007322	Sus scrofa	NDRG family member 3(NDRG3)	NDRG3	314.663	266.844	399.2	506.717	1.07094	0.0988722	0.082555	0.0435588	0.356351	3508.64	0.873996	-0.194301	0.16145	0.103874	0.382543	3766.51	560.8	635	569.3	415	465.9	394.3	433	368.2	468.6	327	165.1	328.4	293.9	125.5	290.6	194.5	195.3	364.2	299	319	228.2	240.7	260.7	313.9	342.3	308.2	206.1	273.4	213.7
100515235	ENSSSCG00000017865	Sus scrofa	cystinosin, lysosomal cystine transporter(CTNS)	CTNS	548.95	450.288	941.025	564.333	1.07091	0.098834	0.0881312	0.0412335	0.349097	2133.68	1.28024	0.356412	0.176375	0.00339475	0.0859679	525.436	403.2	571.6	544.8	546.2	555.4	764.8	1000.4	1008.2	670.2	1085.3	661.8	425.3	644.4	518.2	478.2	674.4	385.7	237.5	467.6	406.1	402.1	520.7	319.3	388.8	383.3	291.2	741.5	865.9	990.3
110259207	ENSSSCG00000037427	Sus scrofa	phosphatidylserine synthase 2(PTDSS2)	PTDSS2	1946.01	1677.45	1742.3	1601.9	1.07089	0.0988094	0.0762688	0.0444287	0.356913	4664.14	1.05179	0.0728476	0.149693	0.532808	0.784497	10251.8	1744.2	1247.7	1847.9	1710.8	1531.1	1529.7	1726.3	1980.4	1715.1	1547.4	987.8	1793.9	1950.9	1688.2	1960.2	2218.9	1444.7	2064	1667.8	941.7	1827.2	1448	1318.6	1919	1597.3	2011	1874.2	1863.3	2330
397526	ENSSSCG00000016859	Sus scrofa	complement C7(C7)	C7	2621.41	2175.77	2804.97	3204.8	1.07077	0.0986484	0.0948882	0.0378029	0.339249	219.155	0.937225	-0.0935322	0.181857	0.430927	0.720882	465.69	4174.8	1272.3	3170.5	3463.3	4971.7	2176.2	2823.7	1564.5	3930.3	2901.4	1552.2	1271.8	1349.7	1180.4	1385.5	1695.4	1945.9	2043.5	2072.2	3493.1	2976.3	2207	2660.5	2640.5	3279.7	3058.6	2721.9	1322.4	1157.5
100518016	ENSSSCG00000000905	Sus scrofa	NADH:ubiquinone oxidoreductase subunit A12(NDUFA12)	NDUFA12	1118.47	945.337	1415.62	1532.75	1.07075	0.0986202	0.0816511	0.0442807	0.356913	2511.24	0.958096	-0.0617574	0.160148	0.604005	0.824564	5801.63	1831.2	1645.6	1783.5	1412.8	1367.7	1155.7	1277.9	1595.1	1284.7	1504.8	660.4	1023.5	892.8	1193.1	986.5	1271	810.8	1100	733.5	508.5	777.4	1479.9	591.1	1161.2	944.8	990.9	1159.8	1199.2	1401.3
102167025	ENSSSCG00000035653	Sus scrofa	post-GPI attachment to proteins 2(PGAP2)	PGAP2	596.175	517.65	961.475	638.9	1.07066	0.0985002	0.0752221	0.0448774	0.356913	4477.48	1.29094	0.368417	0.149393	0.00164008	0.0661625	830.009	482.5	633.8	688.2	680.5	619.6	728.8	1184.8	1087.4	822	751.7	544.7	589.4	628.8	636.8	553.8	692.1	417.7	407	457.6	359.7	448.1	453.2	426.4	586.3	548.5	532.3	423.2	482.3	510.9
100156879	ENSSSCG00000011356	Sus scrofa	ubiquinol-cytochrome c reductase core protein 1(UQCRC1)	UQCRC1	6973.93	6201.85	7796.35	7441.92	1.07059	0.0984113	0.0647766	0.0385219	0.341849	1265.52	1.03659	0.051839	0.125302	0.627071	0.835539	3093.16	7292.9	8260.8	7841.8	7671.2	7211.9	6372.9	7226.8	6897.1	8544	8517.5	6560.1	5759.8	6323.9	7962.2	5692.2	7294.4	6234.5	8251.4	5717.8	4620.4	5811.9	6850.6	5108.8	6019.1	5847.9	5174.6	7336.5	6186	8320
102160472	ENSSSCG00000014851	Sus scrofa	solute carrier organic anion transporter family member 2B1(SLCO2B1)	SLCO2B1	5691.57	4366.73	9540.15	5298.03	1.07054	0.0983362	0.102353	0.0342633	0.329146	4055.08	1.25757	0.330635	0.198314	0.00526304	0.100571	1239.03	5174.6	3403.9	4813.1	5987.9	4827.7	7581	11212.3	11557.3	7138.3	8252.7	6914.3	5828.7	4478.4	3037.9	5234.9	5510.6	3469.2	1633.7	2308	3392.6	4536.7	4594.5	3681	6344.5	5588.7	3313.9	3175.9	3034.3	5748.9
100153751	ENSSSCG00000031537	Sus scrofa	heart and neural crest derivatives expressed 2(HAND2)	HAND2	204.65	159.444	290.75	352.5	1.07054	0.0983325	0.107195	0.0320542	0.318272	806.183	0.931902	-0.10175	0.194344	0.374651	0.675973	1712.24	390.6	299.3	440.6	305.1	452.3	227.1	232.3	307.9	291.8	331	26.8	179.4	114.2	118.6	167.6	96.7	98.3	317.6	209.7	139.2	137.1	227.2	152.6	198.6	181.2	186.3	229.5	126.7	86.3
100154277	ENSSSCG00000012089	Sus scrofa	adenosine deaminase RNA specific B1(ADARB1)	ADARB1	575.481	498.738	532.75	669.217	1.07044	0.0982025	0.0733198	0.0449607	0.356913	970.447	0.864537	-0.21	0.143623	0.0676517	0.317426	863.082	549.2	760.6	606.7	655	721.8	722	458	490.6	618.1	564.3	286.4	575.8	517.9	476.8	615.8	424.4	459.5	601.7	573	396.4	569.5	603	539.6	432.5	458.4	449.1	716.9	677	712.3
100154200	ENSSSCG00000000059	Sus scrofa	X-ray repair cross complementing 6(XRCC6)	XRCC6	552.419	461.762	1010.95	868.95	1.07034	0.0980692	0.0840078	0.0444715	0.356913	960.097	1.08448	0.117008	0.164389	0.328127	0.637037	1713.63	837.3	835.7	893.4	683.5	990.3	973.5	1207.8	848.9	974.5	1012.6	342.9	538.2	498	347.8	512.8	617.8	298.5	367	466.6	313.2	504.2	474.1	294	633.1	651.5	528.5	414.6	293.3	467.1
100622516	ENSSSCG00000030947	Sus scrofa	zinc finger and AT-hook domain containing(ZFAT)	ZFAT	175.012	151.738	213.75	191.4	1.07033	0.0980615	0.0780828	0.0459323	0.359297	3704.36	1.07454	0.103713	0.151513	0.376641	0.677122	6981.13	141.2	165.5	144.1	262.4	167.3	267.9	178.6	209.7	222.9	243.8	66.3	143.4	129.8	132.4	175.8	114.4	116.7	150.9	200.7	140.2	182.2	142.5	160.7	180.9	229.2	161.7	188.8	158.4	123.3
100622482	ENSSSCG00000003613	Sus scrofa	histone deacetylase 1(HDAC1)	HDAC1	1450.86	1292.4	1857.72	1784.63	1.07033	0.0980546	0.0686473	0.0426923	0.353586	3642.99	1.0293	0.0416589	0.133298	0.706559	0.875331	9018.54	1421.3	1711.3	1642.6	1921.4	1799.6	2211.6	1934.6	1479.9	2050.2	1966.2	941.2	1133.2	1066.9	1149.3	1268	1328.7	1147.4	1184.8	1262.4	1230.8	1524.5	1040.2	1083.2	2013.6	1790.5	1513.7	1008.1	1205	895.8
100520594	ENSSSCG00000028076	Sus scrofa	zinc finger and BTB domain containing 7C(ZBTB7C)	ZBTB7C	17.25	7.95	12.925	27.5667	1.07032	0.0980462	0.200276	0.0105944	0.225123	1770.37	0.932969	-0.1001	0.233825	0.152998			48.3	1.2	58.6	4.1	38.9	14.3	10.6	21.6	10.3	9.2	0	5.6	10	4.6	9.1	13	2.5	28.9	9	6.8	13.8	3.7	8.1	8.3	1	2.8	14.8	3.5	8.2
102165634	ENSSSCG00000049683	Sus scrofa	uncharacterized LOC102165634(LOC102165634)	LOC102165634	243.15	147.444	355.6	629.683	1.0703	0.0980101	0.15509	0.0196951	0.270081	3375.74	0.903592	-0.146256	0.222259	0.111375	0.394098	4925.83	536.6	572.8	334.7	544.2	638.1	1151.7	351.4	144	484	443	118.5	185	64.3	54.1	201.3	43.6	117.9	204	171.6	278.4	207	40.5	66.7	233.9	270.2	102.1	30.8	63.4	43.8
100626738	ENSSSCG00000033332	Sus scrofa	proteasome 20S subunit alpha 7(PSMA7)	PSMA7	5279.94	4484.28	5286.4	4826.13	1.07028	0.0979948	0.0816613	0.0454361	0.357687	4032.92	1.05097	0.0717274	0.160701	0.547219	0.793871	8950.9	4475.5	5254.9	6159.3	4957.5	4365.7	3743.9	5067.5	5591.9	4904.8	5581.4	2247.8	4973.3	4655.9	4298.9	5266.8	5522.4	3687.9	5141.4	4793.6	1799.2	4510.9	4525.7	3815.4	6258.2	5560.6	4690.5	4815.7	4868.3	5303.7
100624465	ENSSSCG00000030122	Sus scrofa	HIRA interacting protein 3(HIRIP3)	HIRIP3	183.256	145.731	376.775	346.3	1.07027	0.0979729	0.0969304	0.0375748	0.339249	3644.55	1.03616	0.0512506	0.182951	0.665102	0.858141	9219.01	350	359.2	476.4	278.7	359.9	253.6	349.5	453.7	338.8	365.1	46.6	158.6	166.4	148.6	189.5	186.3	127.8	220.7	157.5	59	184.9	119.1	92	213.1	132.1	129.5	171.5	165.4	153.4
100518383	ENSSSCG00000009015	Sus scrofa	glutamyl-tRNA amidotransferase subunit B(GATB)	GATB	442.038	384.381	655.45	468.783	1.07021	0.0978887	0.076868	0.046275	0.359875	2569.87	1.23699	0.306832	0.151802	0.00910521	0.128417	917.023	353.9	510.6	373.8	522.8	410.5	641.1	769.1	675.1	554.3	623.3	341.5	342	287.2	420.3	403.5	350.2	367.3	285.9	315.1	288.1	390.1	497.4	309.2	496.9	602.5	452.9	388.7	352	363
100624041	ENSSSCG00000011077	Sus scrofa	methionine sulfoxide reductase B2(MSRB2)	MSRB2	238.419	191.494	413.65	397.417	1.07011	0.0977614	0.0950781	0.0389307	0.342949	3652.4	1.01638	0.0234439	0.18107	0.843509	0.941714	10029.3	497.9	491.8	333.1	380.4	393	288.3	424.4	451	387.9	391.3	245.5	161.8	147.5	193.5	152.1	171	135.1	243.1	139.5	187.6	206.1	115.4	136.4	370.1	286.2	173	143.1	107.9	217.8
100514999	ENSSSCG00000012136	Sus scrofa	pirin(PIR)	PIR	212.875	174.469	349.75	352.267	1.07008	0.0977217	0.0896757	0.0421803	0.352111	2126.05	0.995207	-0.00693203	0.172922	0.953833	0.984888	5946.76	442.8	295.8	352.6	383.5	383.3	255.6	280.4	417.7	366.6	334.3	162.3	220.2	150.8	95.6	96.6	163.9	167.1	288.7	142.5	152.8	179.4	113	183.9	265.1	260.2	149.4	108.6	163.1	146.6
100126290	ENSSSCG00000001651	Sus scrofa	canopy FGF signaling regulator 3(CNPY3)	CNPY3	1740.89	1385.59	1387.03	1015.68	1.0699	0.0974762	0.0977677	0.0377628	0.339249	522.783	1.14246	0.192143	0.187188	0.103957	0.382713	589.761	1081.9	539.9	1281.9	888	798.6	1503.8	1806	1307	1428.4	1006.7	533.4	1654.6	1031.4	1097.5	1481.1	1302.8	1084.7	1018	1269.4	928.1	1369.9	1524.1	996.3	3043.8	2434	1400.3	1291.8	1058.4	1643.7
100217378	ENSSSCG00000035993	Sus scrofa	C1q and TNF related 2(C1QTNF2)	C1QTNF2	47.5	29.675	70.5	95.8	1.06988	0.0974464	0.153825	0.0201805	0.271661	1182.81	0.941811	-0.0864902	0.218973	0.352711			135.4	76.3	141.7	57	121.6	42.8	62.4	76.5	69.7	73.4	0	30.4	34.4	2.3	22.8	48.3	45.5	20.5	49.2	17.4	35	9.8	30.3	45.7	34	49.2	40.7	23.5	8.2
100520041	ENSSSCG00000015120	Sus scrofa	ubiquitin specific peptidase 2(USP2)	USP2	248.319	197.581	278.45	149.667	1.06986	0.0974272	0.0969238	0.0383153	0.341836	2627.01	1.29379	0.371604	0.19433	0.00211516	0.071522	549.647	156.6	145.5	96.9	85.4	156.6	257	199.7	381.7	242.7	289.7	153.8	171.4	241.8	262.6	281.5	237	164.6	207.7	180.6	147.9	190.4	121.6	134.4	176.7	350.3	139	312.2	441.2	278.1
100522808	ENSSSCG00000002926	Sus scrofa	tubulin folding cofactor B(TBCB)	TBCB	651.375	556.306	723.25	758.817	1.06979	0.0973314	0.0795984	0.047198	0.361309	3091	0.97352	-0.0387181	0.15634	0.743649	0.893516	7644.03	898.2	693.7	1009	724.2	704.3	523.5	611.6	699.4	819.8	762.2	256.8	629.5	682.1	442.2	693.2	627.2	428.7	692	594.1	346.1	590.7	522	528.5	709	592.5	566.3	628	586.7	569.8
100154777	ENSSSCG00000006304	Sus scrofa	mitochondrial pyruvate carrier 2(MPC2)	MPC2	2708.08	2363.22	4047.68	4596.07	1.06979	0.0973291	0.0730549	0.0466382	0.361309	1058.27	0.922637	-0.116164	0.143191	0.311248	0.622201	1822.43	5137.8	5952.1	4541.1	4743.9	3905.6	3295.9	4658.5	3504.4	4738.4	3289.4	2758.6	2071.8	2447.7	2443.7	2048.6	2622.1	2169.5	3698.7	1734	2463.4	2136.3	2214.3	2125	2594.8	2257.9	2025.2	2423.3	2117.9	2598.4
100525557	ENSSSCG00000012969	Sus scrofa	FGF1 intracellular binding protein(FIBP)	FIBP	996.325	863.1	1081.6	988.35	1.06974	0.097258	0.0755753	0.0474277	0.361309	3410.75	1.05841	0.0818977	0.148386	0.481753	0.754481	7122.3	945.6	1034.1	1101.1	1000.9	1070	778.4	986	1197.2	988.4	1154.8	1157.1	877.7	937.2	931.6	861.7	913.7	841.5	1169.9	914.2	880.8	892.4	540.4	798.2	721.5	713.6	658.1	844	708.7	912.3
100038022	ENSSSCG00000002907	Sus scrofa	COX6B protein(COX6B)	COX6B	3690.97	3029.16	3744.82	4635.03	1.06969	0.0971955	0.0906408	0.0424539	0.352199	490.261	0.905162	-0.143752	0.176868	0.229855	0.543513	756.57	4445.6	6708	5164.9	4008.5	4608.8	2874.4	3383.5	3521.5	4207.5	3866.8	1111.9	3055.3	3269.5	3810.6	2834.7	3138.5	2572.4	4740	2933.2	1023.9	2886.1	4000.1	2591.8	3355.7	3687.1	3455.7	3705.3	3381.6	3979.2
100620301	ENSSSCG00000031594	Sus scrofa	nicolin 1, tubulin polyglutamylase complex subunit(NICN1)	NICN1	159.338	121.562	623.775	368.25	1.06963	0.0971069	0.101308	0.0362711	0.335257	3268.76	1.25047	0.322471	0.194448	0.00677093	0.111567	1087.78	203	199.5	296.4	464.8	445.5	600.3	586.6	658.9	552.9	696.7	167.9	114.5	95.4	104.8	106.6	125	145	105.3	117.4	88	122.4	83.5	128.3	203.8	150.1	87	80.2	119.7	113.7
397442	ENSSSCG00000013468	Sus scrofa	thimet oligopeptidase 1(THOP1)	THOP1	2208.39	1894.6	1748.78	1759.97	1.06959	0.0970542	0.0728513	0.0471322	0.361309	212.45	0.995628	-0.00632072	0.142903	0.956012	0.985859	579.685	1622.4	1710.1	1601.9	1758.6	2063.2	1803.6	1469.9	1833.6	1725.4	1966.2	1442.1	1930.9	2067.3	1937	2869.3	2109.2	1824.3	1852.6	2187.6	1799.2	2018.6	1595.4	1846.1	1615.5	1523.3	1695.2	2535.6	2623.6	2432.7
100621633	ENSSSCG00000008307	Sus scrofa	sideroflexin 5(SFXN5)	SFXN5	300.931	220.525	814.75	467.35	1.06957	0.0970373	0.113248	0.0308932	0.314191	3171.44	1.20469	0.268661	0.205381	0.0174915	0.171789	1734.04	468.9	414.3	435.7	369.2	491.2	624.8	949.6	992	530.9	786.5	108.7	323.5	248.4	115.2	146.7	205.1	195.3	252.4	142.5	92.8	195	427.4	160.7	499	286.2	129.5	153	124.4	317.8
494017	ENSSSCG00000014305	Sus scrofa	secretion associated Ras related GTPase 1B(SAR1B)	SAR1B	3604.76	3237.16	3608.97	3019.72	1.06945	0.0968647	0.0615765	0.0376777	0.339249	339.249	1.14435	0.194534	0.118813	0.0591068	0.298054	298.054	3082.3	2922.6	3257.6	3341.3	2737.3	2777.2	3748.3	3787.9	3348.1	3551.6	3472.6	3007.2	3438.1	3231.4	2826.5	4008.6	2684.2	2912.5	2582.9	3512.4	2554	3118.2	2774.7	3839.1	3980.3	3851.9	3436.3	3220.9	3599.7
100739198	ENSSSCG00000025430	Sus scrofa	deltex E3 ubiquitin ligase 2(DTX2)	DTX2	559.344	433.531	789.05	913.417	1.06942	0.0968313	0.104464	0.0349626	0.3307	3999.81	0.946375	-0.0795157	0.192956	0.489683	0.759136	9181.75	1208.6	598.6	1392.6	628.6	1108.9	543.2	708.6	746.2	796.3	905.1	152.4	398	469.1	347.8	500.1	511.7	226	675.3	527.8	212.7	473.8	450.7	360.7	602.9	492.4	535.1	360.3	310.9	356.1
100152632	ENSSSCG00000012759	Sus scrofa	zinc finger protein 185 with LIM domain(ZNF185)	ZNF185	100.306	81.975	182.85	197.7	1.06939	0.0967856	0.0918102	0.0423828	0.352111	744.011	0.965112	-0.0512324	0.174663	0.668541	0.860201	1817.61	227.2	163.2	187.3	194.3	219.8	194.4	193.9	191.7	182.6	163.2	67.7	104.9	49.9	47.2	82	88.4	84.8	96.9	68.2	95.7	74.5	63.9	67.7	92.5	126.1	101.2	54.3	63.4	60.3
100625123	ENSSSCG00000033033	Sus scrofa	toll interacting protein(TOLLIP)	TOLLIP	4051.07	3351.91	5594.43	4038.82	1.06928	0.096635	0.0877813	0.0451136	0.357071	3892.08	1.17164	0.22853	0.173483	0.0576739	0.294546	3210.55	5025.7	3304.1	3588.2	4335	3575.8	4404.1	6888.8	4901.4	5791.3	4796.2	1868.3	3560.6	4102.5	4128.5	3200.9	6123.7	2260.4	2776.6	2926.1	1435.7	2668.1	4413.9	2459.4	4265.3	3651	3789.5	4523.3	4083.3	5805.1
102167371	ENSSSCG00000011082	Sus scrofa	COMM domain containing 3(COMMD3)	COMMD3	839.319	715.081	1045.42	1232.3	1.06919	0.0965213	0.0838274	0.0474134	0.361309	4537.32	0.911903	-0.133048	0.165087	0.266534	0.581091	7297.35	1405.8	1264.1	1310.4	1286.7	1357.9	768.9	1169.4	852.5	1236.3	923.5	807.1	555.8	458	540.1	514.7	564.7	457	1143.8	467.6	786	773.7	754.1	548.7	993.8	1057.9	1018.3	572.5	646.5	547.9
106509714	ENSSSCG00000007967	Sus scrofa	zinc finger protein 213(ZNF213)	ZNF213	116.494	92.7438	182.05	166.433	1.06919	0.0965151	0.0977289	0.0390866	0.342964	4375.87	1.0337	0.0478127	0.18414	0.685578	0.866646	11057.5	183.7	159.6	230.5	127.1	164.4	133.3	161.3	199.8	186.2	180.9	25.4	145	92.1	63.3	84.7	83.7	61.4	174.2	79.3	61.9	58.9	106.8	76.8	144.5	135.1	90.8	98.7	106.8	74
100736958	ENSSSCG00000025447	Sus scrofa	MID1 interacting protein 1(MID1IP1)	MID1IP1	2091.89	1639.57	1119.1	717.183	1.0691	0.0963954	0.0987634	0.038629	0.341939	4007.52	1.18928	0.250084	0.190534	0.0342725	0.232211	2721.51	718.4	759.4	570.9	745.6	698.4	810.4	941.9	1623.9	1068.4	842.2	1357.5	1764.3	1991.9	2455.2	1580.4	1517.4	1348.9	719.1	1147	1063.5	1398.5	3237.4	1000.3	1632.1	1733.4	2286.2	2522	2718.7	2879.2
397561	ENSSSCG00000029944	Sus scrofa	fatty acid synthase(FASN)	FASN	9451.56	6787.39	12570.1	5743.23	1.06907	0.0963507	0.120206	0.0290381	0.303261	205.004	1.23261	0.301717	0.2172	0.0062079	0.108576	73.3977	5038.2	5251.3	5098.9	6102.8	6753.7	6214.5	15164.1	15636	9085.1	10395.2	5748.7	6307.6	10654.9	16982.6	9142.6	9551	2797.3	3297.2	6374.1	4779.9	4799.8	7411.8	4559.1	5952.6	5785.8	4453.2	13705.6	15216.1	24784.5
396725	ENSSSCG00000020785	Sus scrofa	desmin(DES)	DES	633.156	520.481	625.5	716.717	1.06905	0.0963358	0.0931331	0.0422421	0.352111	37.6759	0.938639	-0.0913584	0.180305	0.442814	0.729981	78.108	684.5	539.9	728.9	883.9	869.6	593.5	534.8	475.3	829.3	662.6	220.1	502.1	326.1	206.1	662.2	523.5	359.9	663.2	787.7	620.7	550.2	522	456.7	709	623.5	594.7	456.5	448.2	372.6
100155010	ENSSSCG00000001570	Sus scrofa	peptidase inhibitor 16(PI16)	PI16	22.6938	10.4313	46.05	72.9333	1.06903	0.0962987	0.198644	0.0109793	0.227826	686.439	0.957209	-0.063094	0.231661	0.366452			140.2	39.9	66	18.3	150.8	22.4	67.2	22.5	44	50.5	4.2	18.4	4.4	12.7	0.9	2.4	9.8	37.3	5	6.8	12	3.7	8.1	12.5	7	21.7	2.5	1.2	16.4
397575	ENSSSCG00000016078	Sus scrofa	heat shock protein family E (Hsp10) member 1(HSPE1)	HSPE1	12699.4	10665.7	8022.4	9693	1.06899	0.0962437	0.0911996	0.0436449	0.356402	244.848	0.91401	-0.129718	0.178051	0.277797	0.591268	406.201	11482.3	8879.4	11206.1	9528.5	8433.7	8628	9197.9	6629.8	10253.2	6008.7	4545.1	12120.2	7651.5	7829.7	9394.9	10053.3	8255.4	10138.5	8219.5	6840.2	9768	16851.3	7053.9	16132	19347.1	16450.4	10941.8	13993.5	10133.5
100524317	ENSSSCG00000036294	Sus scrofa	nudix hydrolase 19(NUDT19)	NUDT19	690.794	578.85	1096.38	1010.98	1.06892	0.0961525	0.0851182	0.0474807	0.361309	3262.98	1.04222	0.0596609	0.167155	0.618389	0.830487	7500.13	1216.3	973	922.7	849.3	1058.3	1046.3	1066.7	1138.7	1421.8	758.3	429	486.9	668.8	445.7	805.2	545.9	441	570	610.1	719.3	690	270.2	691.1	599.8	698.6	590	635.4	434.1	519.1
100621502	ENSSSCG00000012049	Sus scrofa	potassium voltage-gated channel subfamily E regulatory subunit 1(KCNE1)	KCNE1	46.4062	29.5	38.225	100.783	1.06884	0.0960503	0.15332	0.0208931	0.275772	2772.89	0.826263	-0.275327	0.248041	0.00428997			165.3	89.2	97.7	122.1	108	22.4	39.4	18.9	70.4	24.2	2.8	15.2	28.8	16.1	13.7	20	62.7	59.6	34.1	14.5	36.8	27	39.4	49.9	41	10.4	29.6	10.6	13.7
100624671	ENSSSCG00000022618	Sus scrofa	CKLF like MARVEL transmembrane domain containing 8(CMTM8)	CMTM8	826.081	674.9	1685.92	1655.92	1.06882	0.0960166	0.0907769	0.0442956	0.356913	3852.52	1.00696	0.0100026	0.176576	0.933262	0.976576	10541.2	1605.9	2116.3	1575.9	1769.8	1442.6	1425	2017.2	1389.9	1875.7	1460.9	389.5	703.2	730.9	384.6	1040.2	787.6	520.9	562.6	659.3	513.4	602.6	460.6	576	976.2	1176	714.8	535.5	616	539.7
100152542	ENSSSCG00000002235	Sus scrofa	lysophosphatidylcholine acyltransferase 4(LPCAT4)	LPCAT4	601.188	505.731	418.2	415.533	1.06882	0.0960137	0.0877721	0.0462182	0.35977	744.004	1.00529	0.00761516	0.172387	0.949299	0.982809	2032.45	351.9	394.4	303	542.1	536	365.8	285.2	479.8	475.2	432.6	213.1	527.8	525.7	266	480	532.9	324.3	651.1	591	501.8	621.9	448.3	542.6	709	613.5	542.7	713.2	627.7	561.6
100525698	ENSSSCG00000029945	Sus scrofa	glycine C-acetyltransferase(GCAT)	GCAT	2105.45	1782.84	3829.32	3310.15	1.06871	0.0958761	0.0828583	0.0490951	0.367103	3487.11	1.08185	0.113497	0.163611	0.342515	0.64981	6172.55	3285.3	2759.5	3369.2	3554.9	3254.8	3637.2	4436.7	3517.9	4041.8	3320.9	1229	1437.5	1840	1973.8	1846.4	1970.1	2230.9	2271.7	1743	1067.4	2116.1	1751.3	1892.6	2161.3	1812.5	1181.8	1949.5	1620.4	2453.3
100154448	ENSSSCG00000009963	Sus scrofa	tyrosylprotein sulfotransferase 2(TPST2)	TPST2	209.863	173.919	195.075	218.8	1.06869	0.0958482	0.0905214	0.044746	0.356913	995.431	0.949105	-0.0753599	0.176176	0.528514	0.782001	2181	145	282.9	199.5	229.9	261.7	193.8	191.1	185.4	254.4	149.4	149.6	209.8	129.8	93.3	175.8	179.2	109.3	210.5	124.4	160.5	146.3	195.3	193	230.8	213.2	261.9	191.2	143.1	108.2
100154397	ENSSSCG00000001819	Sus scrofa	mannosidase alpha class 2A member 2(MAN2A2)	MAN2A2	1544.26	1353.89	2038.8	1707.02	1.06869	0.0958481	0.0719302	0.0493146	0.367551	1017.01	1.12198	0.166053	0.14116	0.145177	0.440584	1219.1	1487	1584.6	1503.4	1558.2	2018.4	2090.5	2136.3	2444	1651.3	1923.6	849.5	1518.4	1336.4	1157.4	1950.2	1221.4	1258	1617.9	1632.7	1357.4	1442.6	1005.8	1631.9	1239.2	1135.9	1307.6	1193.1	1180.4	1450.6
100520384	ENSSSCG00000000910	Sus scrofa	CASP2 and RIPK1 domain containing adaptor with death domain(CRADD)	CRADD	209.794	178.85	351.8	351.183	1.06869	0.0958477	0.0916274	0.044012	0.356913	2784.99	1.01637	0.0234241	0.176735	0.844511	0.941863	7349.35	389.6	336.9	271.2	422.1	331.7	355.6	538.6	316.9	288.9	262.8	112.9	152.2	75.4	143.9	110.2	117.9	183	241.2	144.5	126.7	159.2	148.6	198	324.3	351.3	272.3	185.1	142	131.5
100152325	ENSSSCG00000010073	Sus scrofa	coiled-coil-helix-coiled-coil-helix domain containing 10(CHCHD10)	CHCHD10	1501.47	1022.52	1911.65	1987.3	1.06855	0.0956528	0.135978	0.0250636	0.290372	574.646	0.983139	-0.0245328	0.213296	0.804673	0.924826	1830.23	2268.2	1734.8	2787.7	1936.6	1663.4	1533.1	2002.8	1045.1	2510	2088.7	218.7	1535.2	1095.8	641.4	895.4	1239.1	402.9	1219.2	663.3	298.7	551.1	830.2	451.7	2181	2756.3	1380.4	618.2	938.7	989
100514408	ENSSSCG00000003106	Sus scrofa	adaptor related protein complex 2 subunit sigma 1(AP2S1)	AP2S1	1673.8	1415.74	1611	1770.27	1.06851	0.0955998	0.084783	0.0487126	0.365864	2135.91	0.95102	-0.0724518	0.167236	0.545285	0.792342	4625.69	1776.1	2143.3	2057.2	1644.7	1725.6	1274.7	1675.4	1699.5	1603.6	1465.5	702.7	1248.5	1430.7	1323.2	1348.1	1520.9	1276.4	2103.1	1364.7	705.8	1323	1215.9	1146.9	1903.4	2107.8	1930.7	1300.5	1424.5	1376.6
100621392	ENSSSCG00000027827	Sus scrofa	UDP-galactose-4-epimerase(GALE)	GALE	3462.31	3013.38	3931.25	3100.03	1.0685	0.0955824	0.076393	0.0510485	0.372939	3739.46	1.15563	0.208676	0.151322	0.0753937	0.333258	3341.58	2672.4	3368.6	3486.4	2941.5	3196.4	2934.9	3435.3	4434.2	3628.9	4226.6	4659.4	3433.3	3930.6	3310.8	3520.6	4176	2570	2418.9	2798.7	2164.7	2184.2	3190.7	2454.4	3133.3	2678.2	1590.3	3195.7	2581.4	4676.4
397133	ENSSSCG00000035945	Sus scrofa	ferredoxin 1(FDX1)	FDX1	1199.66	1016.86	1932.8	2310.55	1.06847	0.0955488	0.0831023	0.0496403	0.36871	140.478	0.901513	-0.149579	0.164194	0.211437	0.525052	200.045	2714.9	2632.7	2355.2	2043.4	2214.9	1902.2	1950	1469.1	2502.6	1809.5	1124.6	891.4	844	700.2	706.9	1061.1	609.3	1657.9	825.9	1308.1	816.1	945.7	799.3	1203.8	1358.1	1417.3	995.7	826	1008.1
100512115	ENSSSCG00000002280	Sus scrofa	RAB15, member RAS oncogene family(RAB15)	RAB15	227.681	169.669	726.15	416.85	1.06844	0.0955079	0.109804	0.0338751	0.327211	1657.33	1.20965	0.274593	0.203107	0.0163518	0.166346	842.542	298.8	280.5	425.1	366.2	381.3	749.2	887.1	843.5	600.5	573.5	97.4	207.4	137.5	155.5	114.8	306.5	192.9	160.2	209.7	124.7	195	115.4	179.9	150.7	227.2	139.9	96.2	61	124.6
100519820	ENSSSCG00000021891	Sus scrofa	zinc finger DHHC-type containing 24(ZDHHC24)	ZDHHC24	625.438	519.069	939	758.067	1.0684	0.0954463	0.0871215	0.0476515	0.361752	2753.65	1.11164	0.152695	0.171458	0.20339	0.517769	3941.26	574.3	619.7	898.3	880.8	582.7	992.6	757.5	1058.6	1042.7	897.2	304.8	537.4	537.9	438.8	885.4	537.6	410.3	499.2	466.6	486.3	541.9	332.8	521.4	748.5	599.5	456.7	524.4	336.8	742.4
100524240	ENSSSCG00000013570	Sus scrofa	mucolipin TRP cation channel 1(MCOLN1)	MCOLN1	392.975	343.081	623.775	630.2	1.06834	0.0953717	0.0737356	0.0510577	0.372939	3357.94	0.992398	-0.0110097	0.143412	0.92358	0.973602	8766.31	483.4	680.8	632.8	702.8	620.6	660.8	561.7	739.9	530.2	663.3	269.5	392.4	432.5	304	407.2	442.1	341.5	472.2	327.1	252.3	314.7	286.2	319.3	374.2	274.2	279.9	372.6	261.7	390.4
397574	ENSSSCG00000028431	Sus scrofa	hydroxysteroid 17-beta dehydrogenase 4(HSD17B4)	HSD17B4	9364.94	8007.08	12577.3	11311	1.06828	0.0952962	0.0796157	0.0513678	0.373555	256.259	1.06519	0.0911112	0.157536	0.442576	0.729931	500.733	12615.4	11779.7	10669.4	10803	10818.8	11179.4	14517.9	14254.2	12795.5	8741.7	11309.7	7641	6877.4	5850.1	7096.8	7555	6397.9	6942.8	6267.7	11113.5	7517.6	7609.6	6630.5	10213.7	10955.1	8134.9	8501.2	6549.7	10636.2
100623290	ENSSSCG00000027617	Sus scrofa	synaptoporin(SYNPR)	SYNPR	163.863	91.45	786.05	704.033	1.06826	0.0952678	0.164454	0.0188046	0.264927	2779.08	1.02013	0.0287587	0.223364	0.73505	0.890295	9339.2	828.6	617.4	437.3	911.4	827.8	601.7	1020.6	992.9	692.2	438.5	414.9	58.5	58.8	50.7	55.6	51.9	65.1	95.9	24.1	102.5	73.6	50.4	52.5	154.9	114.1	39.7	76.5	22.3	152
100134957	ENSSSCG00000001000	Sus scrofa	enoyl-CoA delta isomerase 2(ECI2)	ECI2	4482.79	3870.38	3881.2	2545.75	1.06823	0.0952268	0.076701	0.0518362	0.374609	599.374	1.28873	0.365947	0.154549	0.00201716	0.0708932	113.429	2072	1927.3	1928.5	3009.7	2402.7	3934.3	4191.9	3978.8	3529.9	3824.2	3424.7	3784.9	4307.6	4135.4	4189.2	3855.3	5343.9	2670.4	4482.5	2688.7	3076.6	4608	4121.6	3294.4	4016.3	3926.6	5701.6	4939.8	5677.7
100522033	ENSSSCG00000017949	Sus scrofa	WD repeat containing antisense to TP53(WRAP53)	WRAP53	531.675	477.175	515.3	533.85	1.06815	0.0951121	0.06914	0.0492515	0.367551	3055.82	0.972902	-0.0396337	0.134671	0.721704	0.885024	7358.09	513.4	604.5	568.4	488.2	514.6	514	491.6	500.5	569	500.1	249.8	430.9	451.4	346.6	537.4	416.2	470.5	448	441.5	441.8	484.9	513.4	471.9	575.9	645.5	709.1	394.8	460	421.9
733705	ENSSSCG00000012399	Sus scrofa	forkhead box O4(FOXO4)	FOXO4	207.719	164.431	275.175	203.6	1.06814	0.0951006	0.105079	0.0366843	0.336961	418.842	1.11206	0.15324	0.194816	0.182418	0.493411	613.31	238.8	146.7	221.5	206.5	213	195.1	291.9	263.8	275	270	32.5	180.2	158.6	69.1	116.6	121.4	130.2	258	103.4	151.8	146.3	164.6	135.4	291.1	371.3	200.4	175.2	120.9	116.4
396853	ENSSSCG00000014812	Sus scrofa	folate receptor 2 (fetal)(FOLR2)	FOLR2	64.9125	48.0625	133.275	153.4	1.06813	0.0950934	0.117118	0.0312403	0.315031	53.2402	0.945535	-0.0807978	0.201445	0.463979	0.74351	125.653	234	112.7	162.9	125.1	199.4	86.3	97.9	96.3	191.4	147.5	25.4	44	39.9	20.7	25.5	40.1	45.5	93.1	52.2	51.2	53.4	35.6	53.6	72.8	47	69	49.4	29.3	60.3
100153635	ENSSSCG00000006374	Sus scrofa	CD244 molecule(CD244)	CD244	49.0688	32.8875	41.85	37.5667	1.06812	0.0950699	0.134857	0.025729	0.293482	731.356	1.03065	0.043554	0.21258	0.663651			56.1	25.8	24.4	43.7	51.6	23.8	75.8	26.1	36.7	28.8	25.4	48.9	28.8	44.9	10	22.4	36.9	22.4	26.1	24.2	20.2	36.8	33.3	68.6	31	46.3	35.8	37.5	11
100127440	ENSSSCG00000003341	Sus scrofa	taste 1 receptor member 3(TAS1R3)	TAS1R3	104.487	81.1875	205.45	227.033	1.0681	0.0950425	0.105212	0.0366823	0.336961	534.757	0.959657	-0.0594094	0.192486	0.606117	0.824935	1309.17	255.2	184.3	302.1	201.4	202.3	216.9	218.9	176.4	214.8	211.7	8.5	68.1	118.7	39.2	65.6	64.8	93.4	83.8	90.3	59.9	97.5	65.1	89.9	114.4	113.1	126.7	82.7	83.3	49.3
100125957	ENSSSCG00000017421	Sus scrofa	ATP citrate lyase(ACLY)	ACLY	3135.86	2645.76	3106.28	2250.45	1.06807	0.0950115	0.0829479	0.0507972	0.372939	562.764	1.17248	0.229569	0.165208	0.0558316	0.289786	437.286	2023.6	2064.6	1581.6	2654.7	1972.7	3205.5	3458.3	3272.1	2677.9	3016.8	2974.5	3196.2	3894	3992.6	3807.5	2921.6	1921.3	1528.5	2735.5	2658.7	2328.6	2301.5	2345.2	2113.4	1681.4	1931.6	3099.4	3676.1	3631.2
100628092	ENSSSCG00000022187	Sus scrofa	CDGSH iron sulfur domain 3(CISD3)	CISD3	893.181	743.013	1152.35	1238.87	1.06805	0.0949832	0.0881888	0.0478201	0.362414	4202.2	0.963265	-0.0539958	0.173109	0.652087	0.850678	9863.62	1268.5	1636.2	1547.4	995.8	1197.4	787.9	987	1219.7	1043.4	1359.3	595.5	747.2	635.5	689.8	648.6	682.6	621.6	1435.3	608.1	507.6	614.6	763.9	619.4	1131	873.7	713.8	700.8	699.3	752
100511677	ENSSSCG00000012920	Sus scrofa	coronin 1B(CORO1B)	CORO1B	1355.7	1199.99	3265.05	2636.88	1.068	0.0949078	0.0690505	0.0496425	0.36871	1810.73	1.15817	0.211847	0.134786	0.0571032	0.292859	1438.23	2981.8	2721.9	2903.3	2281.4	2623.5	2309.4	3515.9	3380.1	2994.7	3169.5	1071	1349.4	1381.9	1334.7	1333.5	1426.6	1106.9	1301.2	1321.6	652.6	1166.6	1150.8	1087.2	1345.2	1193	977.6	1274.6	966.8	1176.6
100523687	ENSSSCG00000015592	Sus scrofa	TatD DNase domain containing 3(TATDN3)	TATDN3	180.419	146.594	179.5	228.75	1.06798	0.0948909	0.0929153	0.0446965	0.356913	3149.4	0.899296	-0.153132	0.180388	0.199321	0.513428	4530.49	179.8	191.3	210.1	267.5	238.3	285.5	184.3	134.1	226.6	173	158	200.2	187.4	138.2	86.5	149.7	105.6	95	180.6	91.8	152.7	84.7	182.9	258.9	156.1	117.2	164.1	146.7	130.1
100623722	ENSSSCG00000023715	Sus scrofa	glucosamine (N-acetyl)-6-sulfatase(GNS)	GNS	4760.06	4263.12	4756.43	3749.87	1.06798	0.0948849	0.0649348	0.0458063	0.358941	3799.04	1.18911	0.249886	0.126632	0.0199692	0.181351	1919.41	3798.7	3045.9	3676.2	3858	3213.9	4906.5	5366.1	4330.7	4653.3	4675.6	4442.1	4331.1	4334.3	4248.2	3962.4	4378.8	3746.9	2458.9	4556.8	4820.5	3682	5185.2	4600.5	4578.2	4468.7	4415.4	5430.2	4658.2	5151.7
100621034	ENSSSCG00000023660	Sus scrofa	poly(ADP-ribose) polymerase 1(PARP1)	PARP1	975.6	824.344	949.1	803.133	1.06793	0.0948143	0.0830632	0.0511476	0.373057	3709.68	1.09196	0.126926	0.16451	0.288909	0.600104	5967.43	952.3	699.6	961	680.5	785	740.4	1168.5	1086.5	789	752.4	437.4	994.7	1054.7	699	1197.8	828.8	571.2	489.9	855	604.3	929.2	631.3	645.7	1113.4	1134.9	1002.2	1031.5	880	913.6
102166675	ENSSSCG00000032994	Sus scrofa	ring finger protein 187(RNF187)	RNF187	1533.72	1319.34	1702.58	1517.78	1.06783	0.0946797	0.0780601	0.0529763	0.377347	4728.15	1.06939	0.0967891	0.154399	0.412125	0.706438	8851.67	1546	1618.6	1715.9	1569.4	1499	1157.8	1561.2	2157.7	1547.9	1543.5	619.5	1382.3	1582.6	1317.4	1688.8	1233.2	1482.8	1492.1	1511.2	788.9	1473	971.5	1603.6	1461.6	1336.1	1164.8	1268.4	1071.3	1371.1
102167527	ENSSSCG00000012843	Sus scrofa	p53-induced death domain protein 1(PIDD1)	PIDD1	343.15	289.319	441.2	324.95	1.06765	0.0944407	0.0823711	0.0522445	0.376077	4727.67	1.1835	0.243054	0.163624	0.0426774	0.253813	3190.69	234.9	370.9	393.4	345.8	330.7	274	364.8	462.7	358.6	578.7	220.1	291.5	386	377.7	261.4	365.5	267.8	322.3	318.1	192.4	244.7	261.6	239.5	329.5	253.2	297.8	424.4	272.2	431.5
100515877	ENSSSCG00000013523	Sus scrofa	scaffold attachment factor B2(SAFB2)	SAFB2	1288.19	1079.58	1883.7	1658.42	1.0676	0.0943711	0.0866621	0.0499824	0.370253	2343.33	1.05982	0.0838243	0.17092	0.484376	0.756349	4786.94	1523.8	1535.3	2113.4	1892.9	1670.2	1214.9	1527.5	1750.8	1817.8	2438.7	395.1	1026.7	1358.6	1176.9	1094	1153.1	916.4	1402.7	918.2	496	881.4	1558.5	939.7	1451.2	1319.1	1185.6	1252.4	1222.6	1265.7
733678	ENSSSCG00000012042	Sus scrofa	ATP synthase peripheral stalk subunit OSCP(ATP5PO)	ATP5PO	6734.33	6030.31	7219.32	7724.58	1.06757	0.0943277	0.0662939	0.0485008	0.36531	447.14	0.949484	-0.074784	0.129195	0.491449	0.760169	930.446	8222.1	9746.8	8054.4	7337.6	7153.5	5833.1	7225.8	5994.2	8491.9	7165.4	6507.9	5602.8	5393.4	6139.2	4675.6	5722.8	5760.4	6652.2	5027.4	5525.4	5676.6	6748.6	5045.1	7043.1	8040.7	6923.7	5901.5	5951.3	7107.7
396976	ENSSSCG00000031538	Sus scrofa	ribonuclease A family member 4(RNASE4)	RNASE4	12275	9566.04	22765.6	16997	1.06755	0.0943007	0.0995694	0.0410103	0.349097	89.0198	1.12203	0.166105	0.19035	0.155312	0.452861	115.479	18609.9	15021.6	17371.1	17263.8	16409.2	17306.3	26937.1	24906	21887.9	17331.3	17418.3	8254.5	8359.1	7468.1	5096.4	8649.1	11216	10239.1	5143.8	8026.5	8215.9	12672	6535.5	15131.9	11130.3	9500.2	12433.5	9655.6	14560.6
100620167	ENSSSCG00000023759	Sus scrofa	WD repeat domain 13(WDR13)	WDR13	2476.42	2224.82	2418.65	2714.9	1.06747	0.0941976	0.0636159	0.0457343	0.358933	3488.83	0.917725	-0.123867	0.123313	0.240915	0.555252	5397.05	2776.8	2966.1	2982.3	2383.1	2645.9	2535.2	2280.3	2461.1	2506.3	2426.9	1525.4	2170.3	2101.7	2279	1995.8	2353.3	2092.1	3144.5	2143.4	1829.2	2382.9	1771	2140.1	2598.9	2512.1	2557.5	2821.8	2088.6	2445
100153785	ENSSSCG00000000087	Sus scrofa	TGF-beta activated kinase 1 (MAP3K7) binding protein 1(TAB1)	TAB1	1280.53	1115.66	1405.83	1159.13	1.06746	0.0941867	0.0754494	0.0540965	0.380486	967.576	1.12677	0.172196	0.149288	0.140217	0.434346	1104.54	1149.6	981.3	1232.2	1195.1	1283	1113.6	1366.2	1684.2	1232.6	1340.3	510.8	1448	1204.5	990.4	1262.5	1121.2	1099.5	1144.7	1274.4	518.2	1386.5	998.5	1113.5	1377.4	1281.1	1119.4	1178.3	1215.6	1124.6
100626308	ENSSSCG00000039797	Sus scrofa	APC down-regulated 1(APCDD1)	APCDD1	270.831	196.387	333.75	401.017	1.06737	0.094056	0.11707	0.0322336	0.319094	3565.55	0.947025	-0.0785249	0.203998	0.469091	0.746458	8340.92	380.9	368.6	371.4	304.1	363.8	617.3	414.8	252.9	223.6	443.7	96	213.8	448.1	266	278.7	369	105.6	129.5	147.5	198.2	102.1	92.1	209.2	167.4	178.1	140.9	127.1	295.7	220.5
100155388	ENSSSCG00000004710	Sus scrofa	adenosine deaminase like(ADAL)	ADAL	244.012	205.213	194.325	179.917	1.06733	0.0940052	0.089776	0.0485024	0.36531	1146.34	1.03692	0.0523086	0.176272	0.661623	0.856157	2686.62	198.2	174.9	159.6	164.8	191.6	190.4	263.1	131.4	185.5	197.3	148.2	205.8	161.9	107.1	214.1	162.7	133.9	141.6	128.4	328.7	153.6	142.5	216.2	387.8	419.3	231.6	141.9	237	193.1
397337	ENSSSCG00000003144	Sus scrofa	dihydrodiol dehydrogenase(DHDH)	DHDH	759.269	637.775	1454	1388.5	1.06728	0.093943	0.0849121	0.0519366	0.37493	194.214	1.02434	0.0346986	0.167485	0.772025	0.909856	471.306	1401.9	1630.3	1519.7	1294.8	1508.7	975.6	1738.8	1363.8	1321.3	1392.1	863.6	794.5	612.2	562	567.5	672	638.8	1121.4	543.9	433.1	617.3	536.7	386	739.1	677.6	438.7	556.5	660.6	924.6
397212	ENSSSCG00000032213	Sus scrofa	diazepam binding inhibitor, acyl-CoA binding protein(DBI)	DBI	1992.68	1633.09	4485.95	5114.4	1.06727	0.0939202	0.0948101	0.0449072	0.356913	155.971	0.94599	-0.0801026	0.183661	0.498348	0.763317	333.569	6125.9	6168	5500.4	3899.7	5572.8	3419.6	4889.9	5185	4618.1	3250.8	1085.1	1580.9	1173.4	1171.2	1701.5	1089.4	1184.3	3363.3	1123.9	1037.4	1238.4	1778.3	1485.3	2933.7	2472.1	1711.3	1173.4	1419.8	1145.1
100523512	ENSSSCG00000030065	Sus scrofa	zinc finger and BTB domain containing 47(ZBTB47)	ZBTB47	251.238	214.3	292.475	302.633	1.06726	0.0939146	0.0781378	0.0546854	0.381864	3346.66	0.982903	-0.024879	0.153217	0.832599	0.936285	8205.6	324.9	214.8	326.6	315.3	376.5	257.7	198.7	331.3	310.2	329.7	169.3	245.1	279.5	220	313.3	251.1	231	190.9	254.9	125.7	283.4	191.6	202.1	148.7	151.1	171.1	308.5	286.3	280.8
100520950	ENSSSCG00000014371	Sus scrofa	NADH:ubiquinone oxidoreductase subunit A2(NDUFA2)	NDUFA2	1866.04	1597.71	1804.88	2105.83	1.06714	0.0937544	0.0799353	0.054653	0.381864	3042.31	0.917157	-0.124759	0.158665	0.294037	0.607281	4838.21	2320.4	2507.1	2856.9	1782	1866.7	1301.9	1978.8	1831.8	1778.9	1630	1272.8	1712.2	1486.2	1479.8	1677	1939.4	1205.1	2172.1	1213.2	1297.5	1277	1640.8	1304.5	2108.2	1937.6	1839.9	1631.1	1771.8	1857.4
396931	ENSSSCG00000016156	Sus scrofa	acyl-CoA dehydrogenase long chain(ACADL)	ACADL	351.669	282.719	930.975	872.55	1.06714	0.0937464	0.0944551	0.0454528	0.357687	77.9757	1.02646	0.0376829	0.18227	0.750536	0.895859	195.297	1062.6	1145.6	814.4	728.3	818.1	666.3	1040.8	870.5	887.2	925.4	266.7	249.1	187.4	284.4	211.3	382	364.9	387.5	257.9	351	311.9	256.7	207.1	361.8	280.2	163.6	224.6	245.2	206.8
100152868	ENSSSCG00000002348	Sus scrofa	acyl-CoA thioesterase 6(ACOT6)	ACOT6	279.444	229.925	602.75	532.8	1.06712	0.0937223	0.0898517	0.0489658	0.366737	810.489	1.0644	0.0900466	0.175301	0.451817	0.735107	1624.59	680.7	542.3	395	591	555.4	432.4	816.1	558.1	580	456.8	173.6	245.9	262.9	131.3	182.2	206.3	179.4	180.7	247.9	267.8	242.9	157.2	237.5	361.8	360.3	241.1	148.1	185.4	161.6
100517680	ENSSSCG00000011686	Sus scrofa	solute carrier family 9 member A9(SLC9A9)	SLC9A9	69.1188	52.1812	136.5	113.417	1.06708	0.0936714	0.109809	0.0358844	0.333971	2309.75	1.06238	0.0873065	0.196982	0.440302	0.729207	5043.2	136.3	82.2	120.5	73.2	132.3	136	204.5	105.3	126.1	110.1	76.2	46.4	59.9	88.7	53.7	16.5	39.3	84.8	39.1	44.5	34	38.1	58.6	44.7	48	62.4	71.6	44.6	27.4
100624077	ENSSSCG00000031640	Sus scrofa	endogenous retrovirus group V member 2 Env polyprotein(LOC100624077)	LOC100624077	4881.18	3397.01	15704	18927.4	1.06706	0.0936444	0.132683	0.0273037	0.297827	3175.72	0.953016	-0.0694278	0.213036	0.48738	0.757882	8081.3	22606.8	19707.2	21175.2	16916.9	17512.3	15646.1	17588.4	11265.6	19787.1	14174.9	1459	2530.7	1115.7	1994.6	2858.4	1710.7	2497.5	7440.2	3679.7	5841.5	3889.9	1231.8	6339.5	3804.8	4289.6	3668.5	1411.5	905.8	1378
100153992	ENSSSCG00000005313	Sus scrofa	coiled-coil domain containing 107(CCDC107)	CCDC107	255.581	202.756	346.225	440.083	1.06705	0.0936254	0.0990109	0.0423549	0.352111	923.94	0.910664	-0.13501	0.188792	0.249029	0.562822	1476.85	491.2	347.4	557.9	520.8	489.3	233.9	346.6	340.3	401.1	296.9	74.8	229	175.2	184.3	163	290	176.9	362.3	203.7	65.7	192.3	284.9	182.9	258.9	226.2	174	224.6	218.2	247.9
100155038	ENSSSCG00000009413	Sus scrofa	carboxypeptidase B2(CPB2)	CPB2	21745.5	19313.9	20484.1	20043.5	1.06698	0.0935297	0.0680976	0.052048	0.375531	1135.61	1.01493	0.0213842	0.133301	0.846761	0.942546	2850.26	20155.9	17008.7	19581.4	21674.1	21373.1	20467.6	22518.6	18619.2	21678.2	19120.5	30957.5	15905.9	18933	19281.2	17557.5	17327.7	20112.7	17825.4	16694.8	25381.8	19962.9	18000.9	15657.8	18868.1	20686.3	15868.9	23113.7	21271.8	25907.7
100144303	ENSSSCG00000012138	Sus scrofa	angiotensin converting enzyme 2(ACE2)	ACE2	91.9	72.3187	162.425	146.167	1.06692	0.0934486	0.0941178	0.0461994	0.35977	605.133	1.04297	0.0606923	0.179618	0.61027	0.82718	1391.32	146	170.2	123	118	163.4	156.4	158.4	196.2	156.2	138.9	64.9	80.9	137.5	114	51.9	51.9	115.5	68	85.3	49.3	77.3	36.8	39.4	71.7	56	56.7	139.4	89.2	189
100522899	ENSSSCG00000011565	Sus scrofa	BRICK1 subunit of SCAR/WAVE actin nucleating complex(BRK1)	BRK1	2182.28	1918.66	2626.62	2824.17	1.06688	0.0933959	0.0784263	0.0558305	0.385458	3308.38	0.956069	-0.0648135	0.155435	0.583522	0.814625	6991.93	3093.9	3140.9	2943.2	2761.5	2830.7	2174.8	2789.1	2552	2816.5	2348.9	894.6	1728.3	1691.3	1580	1726.1	1645.9	2028.2	2583.7	1625.6	841.1	2083.9	1934.3	2092.6	2797.5	2898.4	2547.1	2084	2114.4	1734.1
100521004	ENSSSCG00000039024	Sus scrofa	splA/ryanodine receptor domain and SOCS box containing 3(SPSB3)	SPSB3	34.9125	27.45	52.225	41.0167	1.06686	0.0933748	0.108238	0.03704	0.3377	2697.54	1.07334	0.102111	0.194024	0.3736			26.1	34	41.5	37.6	59.3	47.6	32.6	29.7	71.9	74.7	2.8	23.2	22.2	16.1	21	22.4	19.7	40.1	12	18.4	26.7	30.7	28.3	61.3	48	46.3	48.1	23.5	17.8
100523398	ENSSSCG00000017879	Sus scrofa	SPNS lysolipid transporter 2, sphingosine-1-phosphate(SPNS2)	SPNS2	216.169	183.363	172.3	185.4	1.06685	0.0933624	0.0848671	0.0531653	0.377614	3295.43	0.960363	-0.0583478	0.167991	0.626232	0.834843	7285.68	169.2	160.8	219.1	211.6	199.4	152.3	167.1	113.4	207.5	201.2	156.6	202.6	193	132.4	179.4	179.2	108.1	164.9	225.8	137.3	161.9	235.8	267.8	234.9	197.2	156.9	236.9	186.6	137
100626381	ENSSSCG00000024770	Sus scrofa	DNA ligase 3(LIG3)	LIG3	2047.26	1829.89	1348.65	1377.65	1.06684	0.0933456	0.0672571	0.0517195	0.374169	4187.33	0.986248	-0.0199783	0.131656	0.855735	0.944979	10575.3	942.7	1327.5	1070.9	1608.1	1376.4	1940.3	1256.8	1147.7	1470.9	1519.2	1062.5	1931.7	1927.6	1568.5	2125.1	1826.3	1798.5	1731.5	1982.9	1794.4	1925.6	1904.8	1858.2	2108.2	1773.5	1959	2158	2040.5	2561.5
396729	ENSSSCG00000005122	Sus scrofa	TEK receptor tyrosine kinase(TEK)	TEK	721.156	544.819	1839.62	2264.03	1.06681	0.0933071	0.108692	0.0368774	0.337136	36.7479	0.934572	-0.0976223	0.198529	0.384869	0.684905	74.6546	2906.3	2309.9	2224.9	2039.4	2247	1856.7	2206.3	1669.8	2125.7	1356.7	618	803.3	478	193.5	368	443.3	320.6	631.5	411.4	862.4	483.9	523.2	524.4	756.8	764.6	534.2	383.7	551.5	616.4
100625354	ENSSSCG00000002669	Sus scrofa	cysteine rich secretory protein LCCL domain containing 2(CRISPLD2)	CRISPLD2	443.519	323.819	452.225	345.533	1.06677	0.093255	0.111011	0.0357509	0.333971	3662	1.09332	0.128716	0.200966	0.247188	0.561156	6153.08	404.1	282.9	438.1	203.4	513.6	231.1	387.9	370.9	445.8	604.3	273.7	342	435.9	515.9	254.1	536.4	191.6	315.8	327.1	166.3	224.5	568.6	250.6	160.1	260.2	358.3	1036.4	651.2	698.6
110259367	ENSSSCG00000032265	Sus scrofa	TLE family member 5, transcriptional modulator(TLE5)	TLE5	3744.54	3179.69	4432.4	3478.73	1.06674	0.0932054	0.0830447	0.0545611	0.381864	5007	1.1376	0.185999	0.165506	0.120894	0.408373	5354.58	3824.9	2691.4	3435.1	3820.4	3200.3	3900.3	5011.8	4945.5	4220.7	3551.6	1219.2	4064.4	3841.8	2555.4	3592.6	4326.9	2570	2343.4	3132.8	1547.9	2964.3	3831.8	3179.9	3978.4	3774.1	3952.1	3623.8	3658.5	3490.2
100155673	ENSSSCG00000001822	Sus scrofa	RCC1 domain containing 1(RCCD1)	RCCD1	194.662	150.5	536.7	331.117	1.06667	0.0931136	0.101812	0.0411941	0.349097	1134.22	1.20782	0.272406	0.195253	0.0201648	0.181631	590.118	327.8	191.3	319.2	340.7	372.6	435.1	726.8	538.3	440	441.7	42.3	249.1	193	131.3	141.2	155.6	102	113.6	109.4	147	118.7	175.6	137.4	241.2	201.2	149.4	108.6	161.9	135.6
110262029	ENSSSCG00000032262	Sus scrofa	alpha-L-iduronidase(IDUA)	IDUA	584.75	493.256	1222.05	1027.73	1.06665	0.093086	0.0840345	0.0542595	0.380709	5088.56	1.09428	0.129979	0.166257	0.278055	0.591268	7902.88	895.3	1077.5	1122.2	1079.2	1064.2	928	1198.2	1360.2	1060.3	1269.5	389.5	493.3	466.9	462.9	555.6	516.4	625.3	737.7	635.2	294.9	594.3	335.3	571.9	533.3	321.3	358.3	376.3	322.7	582.2
100626292	ENSSSCG00000027992	Sus scrofa	macrophage stimulating 1 receptor(MST1R)	MST1R	19.9625	11.3562	41.175	25.2667	1.06663	0.0930615	0.169368	0.0183511	0.263145	2939.59	1.07074	0.0986149	0.225636	0.238787			39.6	14.1	24.4	6.1	54.5	12.9	28.8	68.4	18.3	49.2	4.2	4	5.5	20.7	10.9	15.3	16	4.7	15.1	8.7	18.4	6.1	5.1	32.2	12	2.8	11.1	9.4	2.7
100521048	ENSSSCG00000016982	Sus scrofa	biorientation of chromosomes in cell division 1(BOD1)	BOD1	2871.81	2594.67	1625.85	1867.05	1.06662	0.0930403	0.0614365	0.0453191	0.357451	2859.97	0.901156	-0.150151	0.119192	0.146059	0.442422	3539.82	1927.9	2148	1730.6	1848.1	1730.5	1817.2	1584.2	1742.7	1763.5	1413	1964.2	2416.2	2615.2	2542.7	2883.9	2145.8	2480.3	2819.4	2551.8	1869.8	2623.9	2132.1	2871.7	3126	3193.7	3278	3131.5	2840.7	2713.5
100523751	ENSSSCG00000011764	Sus scrofa	NADH:ubiquinone oxidoreductase subunit B5(NDUFB5)	NDUFB5	1408.9	1267.63	1601.9	1513.65	1.06662	0.0930402	0.0610675	0.0447732	0.356913	3158.33	1.0445	0.0628175	0.117565	0.539353	0.78829	6975.58	1634.9	1273.5	1834.8	1633.5	1325.8	1379.4	1662	1489.8	1849.3	1406.5	1624.1	1384.7	1239.9	1218.4	1121.3	1373.5	1242	1234.1	1161	1286.8	1164.8	1500.8	1005.4	1317.1	1215	1193.2	1401.7	1706.1	1568.4
100127151	ENSSSCG00000014880	Sus scrofa	aquaporin 11(AQP11)	AQP11	71.8875	52.5063	321.825	249.1	1.0666	0.0930166	0.116593	0.0334404	0.325776	510.165	1.08819	0.121934	0.202451	0.26829	0.58328	913.417	215.6	180.8	189.8	282.8	287	338.6	428.2	279.1	272	308	62.1	60.1	32.2	29.9	63.8	30.7	55.3	39.1	51.2	54.1	65.3	28.2	46.5	111.2	80.1	30.3	30.8	34	20.5
100523298	ENSSSCG00000005023	Sus scrofa	abhydrolase domain containing 12B(ABHD12B)	ABHD12B	10.9375	6.8	32.925	38.0167	1.06655	0.092958	0.153727	0.0221912	0.27989	2431.97	0.970679	-0.0429335	0.2145	0.6611			49.3	28.2	66	21.4	42.8	20.4	25	22.5	46.2	38	2.8	10.4	15.5	10.4	9.1	8.3	3.7	6.5	9	3.9	3.7	7.4	2	8.3	5	2.8	6.2	8.2	5.5
100517097	ENSSSCG00000002888	Sus scrofa	glyceraldehyde-3-phosphate dehydrogenase, spermatogenic(GAPDHS)	GAPDHS	37.2188	28.45	57.625	50.2	1.06646	0.0928289	0.108117	0.0377533	0.339249	2282.13	1.05109	0.0718797	0.194213	0.530059			57	54	48	44.8	59.3	38.1	61.4	56.7	52.8	59.6	38.1	46.4	43.3	31.1	36.4	23.6	30.7	11.2	20.1	15.5	39.6	8.6	22.2	36.4	34	18	29.6	42.2	15.1
100526101	ENSSSCG00000008004	Sus scrofa	adenine nucleotide translocase lysine methyltransferase(ANTKMT)	ANTKMT	2004.39	1653.22	2341.38	2600.08	1.06643	0.0927877	0.088813	0.0515302	0.373555	3597.33	0.953883	-0.0681153	0.175242	0.569125	0.805419	7756.18	2710.1	3374.5	3418.8	2097.3	2448.4	1551.4	2201.5	2588	2369.9	2206.1	894.6	1769.1	1691.3	1656	1703.4	1900.5	1508.6	3230.2	1619.6	810.2	1735.2	1581.8	1248.9	1964.8	1646.4	1491	1880.4	1647.4	2113.5
100525758	ENSSSCG00000025984	Sus scrofa	tubulin tyrosine ligase like 5(TTLL5)	TTLL5	524.987	462.744	653.95	401.583	1.06642	0.0927813	0.0731021	0.0569062	0.389582	3709.21	1.38207	0.466826	0.149417	6.62191e-05	0.0189166	180.105	315.2	373.3	276.9	480.1	331.7	632.3	759.5	673.3	555.1	627.9	355.6	389.2	445.8	441.1	530.1	440.9	531.9	366	553.9	455.4	396.5	390.5	465.8	575.9	525.4	539.9	407.2	503.4	472.6
100517009	ENSSSCG00000015862	Sus scrofa	LIM zinc finger domain containing 2(LIMS2)	LIMS2	793.956	608.337	2748.03	3009.05	1.0664	0.0927462	0.103618	0.0405253	0.347464	2327.31	0.962516	-0.0551179	0.193896	0.63039	0.83768	5610.78	3682.7	3116.3	3311.3	2706.6	3054.4	2183	2682.6	2696	2375.8	3237.7	345.7	599.8	501.3	225.7	616.7	484.6	382.1	1458.6	542.9	565.6	357.9	567.4	552.7	1000.1	796.7	735.6	308.5	496.3	432.8
396637	ENSSSCG00000022945	Sus scrofa	ubiquitin C-terminal hydrolase L1(UCHL1)	UCHL1	97.3312	69.75	86.95	129.083	1.06629	0.0925964	0.122137	0.0316168	0.316478	18.0393	0.899833	-0.152271	0.208894	0.15057	0.447099	25.4846	145	189	157.2	124.1	104.1	55.1	36.5	90	59.4	161.9	52.2	46.4	49.9	71.4	82.9	57.8	33.2	145.3	92.3	69.6	61.6	55.3	63.7	97.7	45	91.7	61.7	61	30.1
110256064	ENSSSCG00000033123	Sus scrofa	transmembrane protein 97(TMEM97)	TMEM97	2726.38	2331.12	5031.02	4532.9	1.06618	0.0924538	0.0801312	0.0575719	0.391535	5051.59	1.06208	0.0868887	0.159242	0.465115	0.743915	9598	4533.5	4646.9	3976.7	5088.7	4233.4	4718.2	5751.1	4532.4	5337.4	4503.2	1979.7	2633.2	2280.3	1441.8	3054.2	1885.2	1727.2	2884.6	2028	2074.8	2198.9	1687.5	2141.1	3283	3734.1	2264.4	1711.3	1834	1956
100739155	ENSSSCG00000008687	Sus scrofa	MAX dimerization protein 4(MXD4)	MXD4	749.094	617.538	1954.62	1322.3	1.06616	0.0924238	0.0897459	0.0514992	0.373555	4515.53	1.19748	0.260007	0.17875	0.0308042	0.219295	2650.84	1502.5	1285.3	1244.4	1205.3	1223.7	1472.6	2096.9	2266.6	1626.4	1828.6	238.5	819.3	912.8	628.8	898.1	700.3	588.4	613.8	633.2	343.2	625.6	492.5	613.3	659.1	631.5	482.2	623.1	557.3	595.8
396960	ENSSSCG00000008948	Sus scrofa	albumin(ALB)	ALB	100704	73672.5	417281	390846	1.06606	0.0922904	0.115594	0.0346133	0.329146	79.3243	1.01928	0.027548	0.203954	0.798942	0.923066	222.459	448589	396092	319735	399152	379731	401779	584700	300276	343514	440635	121977	32622.2	45299	130514	38623.7	49793.7	116106	92247.5	57558.3	65552.1	89375.7	67970.2	67768.3	73257.2	76182.5	53912.1	90173.4	76974.8	99566.9
100157716	ENSSSCG00000016159	Sus scrofa	carbamoyl-phosphate synthase 1(CPS1)	CPS1	64037.8	47292.2	58393.7	33236.5	1.06606	0.0922861	0.11269	0.0359911	0.334156	1354	1.18251	0.241846	0.206655	0.029439	0.214805	870.389	29062.5	27215.6	27090.1	28956.7	24331.2	62763.1	49048.6	57012.4	66886.2	60627.4	74927.9	52583.7	57431.1	41987.3	26632.7	79748.4	29010.6	12500.5	31232.1	73779.7	30757.6	77430.6	31575.3	22559.6	45038.6	69479.4	56237.6	76242.6	121045
100739522	ENSSSCG00000020720	Sus scrofa	inositol 1,4,5-triphosphate receptor associated 1(IRAG1)	IRAG1	31.2563	21.1187	22.725	33.2167	1.06602	0.0922371	0.136865	0.0270604	0.296622	3604.85	0.917855	-0.123662	0.215713	0.208668			50.3	35.2	27.7	29.5	32.1	24.5	25	11.7	22.7	31.5	8.5	18.4	7.8	17.3	15.5	11.8	40.5	37.3	18.1	29	26.7	22.1	42.4	10.4	17	15.1	25.9	25.8	13.7
100620532	ENSSSCG00000038852	Sus scrofa	zinc finger protein 764(ZNF764)	ZNF764	910.663	791.319	1050.05	739.1	1.06601	0.0922233	0.0773715	0.0587708	0.394082	3868.71	1.23404	0.303393	0.155259	0.0104907	0.137213	1347.02	597.5	624.4	741.1	674.4	710.1	1087.1	1274.1	1121.6	859.4	945.1	496.7	1010.7	720.9	594.2	883.6	775.8	1003.7	437.8	923.2	673.9	901.6	662	687.1	998	1059.9	832	934	861.2	909.5
100152150	ENSSSCG00000023415	Sus scrofa	amine sulfotransferase-like(LOC100152150)	LOC100152150	3183.16	2080.73	3727.55	4394.2	1.06596	0.0921511	0.143952	0.0251253	0.290646	558.331	0.969071	-0.0453257	0.218185	0.626808	0.835295	1604.6	3509.7	3883.9	4037.8	4078.7	4612.7	6242.4	3857.8	1730.1	4381.3	4941	1691.9	1484	1537.2	443.4	2211.6	1735.5	1572.5	5641.6	1202.2	5667.5	1262.3	703.7	2537.2	982.4	2769.3	1849.4	997	1255.5	1686.2
100623694	ENSSSCG00000028126	Sus scrofa	metallophosphoesterase 1(MPPE1)	MPPE1	134.469	105.619	202.425	218.45	1.06588	0.092045	0.100862	0.0433656	0.355205	3757.01	0.972256	-0.0405918	0.190285	0.72658	0.886878	9380.5	215.6	122.1	170.2	215.6	250	337.2	224.7	189	223.6	172.4	74.8	108.9	75.4	78.3	131.2	117.9	61.4	84.8	132.5	89.9	185.8	106.8	122.3	131	64.1	124.8	107.3	99.7	86.3
100626953	ENSSSCG00000017264	Sus scrofa	archaelysin family metallopeptidase 2(AMZ2)	AMZ2	1648.29	1482.06	1351.03	1323.82	1.06586	0.0920147	0.0638868	0.0510957	0.372939	4222.78	1.01536	0.0219956	0.124258	0.835825	0.937574	10616.2	1326.5	1595.1	1138.5	1431.1	1192.6	1259.1	1321.1	1527.6	1450.4	1105	1706	1308.6	1407.4	1601.9	1333.5	1469	1146.2	1275.1	1418.9	1626.2	1550.3	1468.9	1252.9	1638.4	1729.4	1780.3	1703.9	1325.9	1824.5
100510914	ENSSSCG00000001921	Sus scrofa	neogenin 1(NEO1)	NEO1	624.938	522.419	811	702.833	1.06579	0.0919297	0.0876481	0.0541679	0.380709	1765.73	1.0768	0.106754	0.173492	0.373052	0.675006	3130.68	790.9	484.8	755.8	564.5	860.9	760.1	889.1	967.7	608.6	778.6	211.7	624.7	427	306.3	693.2	536.4	313.3	485.3	576	521.1	539.1	622.7	487	661.2	765.6	588.1	354.1	406	528.7
100620700	ENSSSCG00000038631	Sus scrofa	transcription factor like 5(TCFL5)	TCFL5	212.725	165.725	526.775	545.267	1.06577	0.0919023	0.0978941	0.0457986	0.358941	3537.37	0.988192	-0.0171372	0.18686	0.883812	0.957471	9435.88	574.3	374.4	606.7	611.3	587.5	517.4	387.9	645.4	526.5	547.3	80.4	186.6	64.3	92.1	161.2	156.8	108.1	289.7	153.5	231.1	127	99.5	175.8	233.9	239.2	252.4	102.4	89.2	90.4
100517945	ENSSSCG00000027190	Sus scrofa	peroxisomal biogenesis factor 26(PEX26)	PEX26	5218.3	4535.93	4109.55	3045.03	1.06573	0.091836	0.0763812	0.0597896	0.395172	2770.55	1.19733	0.259826	0.152855	0.0274744	0.207861	1457.31	2975	3537.7	3191.6	2864.2	3119.6	2582.1	4824.6	4331.6	3257.2	4024.8	4986.7	3968.3	4722.4	7301.1	5305	4166.6	3883.2	2954.5	3600.5	3608.2	4043.5	4594.5	3793.2	5590.8	6312.3	3744.1	5035.3	6376	4364.1
100302694	ENSSSCG00000034721	Sus scrofa	carboxylesterase 5A(CES5A)	CES5A	15.0062	8.95	30.7	28	1.06571	0.0918209	0.174763	0.017302	0.257586	1155.02	1.01936	0.0276596	0.22564	0.732257			7.7	23.5	24.4	34.6	21.4	56.4	20.2	40.5	35.9	26.2	2.8	1.6	7.8	1.2	2.7	5.9	3.7	17.7	3	28	7.4	9.8	16.2	8.3	11	16.1	14.8	0	15.1
100624668	ENSSSCG00000023371	Sus scrofa	EH domain containing 2(EHD2)	EHD2	441.975	356.994	445.65	507.167	1.06569	0.0917918	0.0956875	0.0477413	0.362228	3909.53	0.94613	-0.0798891	0.18562	0.497616	0.762982	8234.86	866.3	294.6	655.6	310.2	593.4	322.9	421.5	356.5	437	567.6	276.6	305.1	306.1	292.5	183.1	456.3	307.1	486.2	482.7	304.5	340.4	406.5	356.7	351.4	309.3	547.4	482.4	332.1	458.9
100525524	ENSSSCG00000001513	Sus scrofa	synaptic Ras GTPase activating protein 1(SYNGAP1)	SYNGAP1	121.2	91.3187	249.65	226.383	1.06566	0.0917468	0.107646	0.0393473	0.344424	3247.57	1.03569	0.0505901	0.196832	0.65437	0.852086	8034.32	142.1	204.2	358.3	268.5	251.9	133.3	153.6	285.4	197.2	362.4	32.5	135.3	231.8	89.8	76.5	76.6	52.8	109	61.2	63.8	97.5	78.6	74.8	97.7	63.1	120.1	160.4	79.8	184.9
100152871	ENSSSCG00000010774	Sus scrofa	zinc finger protein 511(ZNF511)	ZNF511	976.344	863.106	1165.95	1260.78	1.06565	0.0917331	0.0731625	0.0595492	0.395172	873.726	0.949294	-0.0750726	0.144297	0.514226	0.77358	1710.38	1374.9	1412	1183.3	1113.8	1252.9	1227.8	1008.1	1156.7	1338.9	1160.1	476.9	683.1	719.8	771.6	884.5	930.2	845.2	1290	937.2	693.2	980.8	568.6	886.2	975.1	1046.9	1120.4	980.9	785	767.1
100520347	ENSSSCG00000047800	Sus scrofa	TSPY like 4(TSPYL4)	TSPYL4	142.069	103.838	349.175	240.967	1.06556	0.0916106	0.117574	0.0344187	0.329146	2563.39	1.11203	0.153192	0.20614	0.156556	0.455228	3545.31	247.5	234.7	202	250.2	235.4	276	321.6	455.5	378.4	241.2	49.4	161.8	115.3	48.4	92.9	87.2	49.1	91.3	68.2	161.5	121.4	63.9	104.1	118.5	211.2	117.2	62.9	122	61.6
100153480	ENSSSCG00000010058	Sus scrofa	small nuclear ribonucleoprotein D3 polypeptide(SNRPD3)	SNRPD3	2965.37	2532.56	2328.35	2978.6	1.06554	0.0915817	0.0795255	0.059864	0.395209	962.334	0.872863	-0.196172	0.158999	0.0994728	0.376026	915.622	3167.4	3865.1	3757.6	2683.2	2776.2	1622.1	2227.5	2309.8	2618.5	2157.6	1471.7	2453	2433.3	2626.8	3087.9	2641	2431.2	3551.5	2521.7	1189.2	2718.7	2544.7	2273.5	2740.3	3112.6	2723.9	3030.3	3100	2787.5
100518545	ENSSSCG00000007743	Sus scrofa	coiled-coil-helix-coiled-coil-helix domain containing 2(CHCHD2)	CHCHD2	9862.6	8801.17	10223.1	10417.7	1.0655	0.0915284	0.0663452	0.0552301	0.383153	2754.87	0.987707	-0.0178445	0.129732	0.869911	0.950726	6835.72	10237	13741	10733.8	10282.2	10264.4	7247.9	9052.9	10332.2	11317.9	10189.4	9849.3	7859.6	9768.7	8881.1	7524.9	9540.4	7988.8	11612.9	7153.8	7532.5	7416.4	9066.1	6871	9470.4	9957.3	10325.6	11081.2	9609.8	11701.9
100270721	ENSSSCG00000031893	Sus scrofa	ADP-ribosylation factor 2(ARF2)	ARF2	895.144	663.75	397.9	440.733	1.06542	0.0914189	0.109198	0.0388499	0.34276	1510.54	0.966387	-0.0493275	0.199927	0.657117	0.85396	3763.4	424.4	569.3	436.5	371.3	401.7	441.2	362.9	379	503	346.7	550.3	808.9	858.4	330.5	835.3	683.8	589.7	593.3	511.8	1152.4	476.6	571.1	546.6	784.9	768.6	557.8	620.6	417.7	542.4
100522444	ENSSSCG00000031269	Sus scrofa	LYR motif containing 4(LYRM4)	LYRM4	281.444	235.938	266.725	303.467	1.06541	0.0914097	0.0878016	0.0551276	0.383124	3235.1	0.938355	-0.0917942	0.173721	0.443522	0.730348	6167.06	276.5	502.4	313.5	262.4	317.1	148.9	235.2	315.1	285.2	231.4	117.1	225	221.8	190	268.7	178	218.7	316.7	245.9	122.8	292.6	183	250.6	329.5	291.2	323.4	239.4	240.5	228.8
100515431	ENSSSCG00000008030	Sus scrofa	TSR3 ribosome maturation factor(TSR3)	TSR3	192.488	162.644	215.8	161.383	1.06532	0.0912906	0.0833533	0.0586843	0.393897	2435.47	1.16285	0.217663	0.166178	0.0699065	0.321839	1989.93	150.8	89.2	193.8	185.1	148.8	200.6	199.7	216.9	218.5	228.1	66.3	181.8	241.8	185.4	194	237	138.8	180.7	167.6	112.2	145.4	114.2	129.3	209	154.1	144.7	215.9	207.7	169.9
100512127	ENSSSCG00000017136	Sus scrofa	tubulin folding cofactor D(TBCD)	TBCD	2051.28	1829.29	2095.32	2297.63	1.06526	0.0912093	0.0650773	0.0545797	0.381864	1935.29	0.936062	-0.0953245	0.126833	0.375219	0.675994	3425.94	2033.3	2277.1	2843.1	2233.6	2036.9	2361.8	2109.4	2200.9	1990.1	2080.9	1272.8	2063	1644.8	1912.8	2389.3	2349.7	1667.1	2190.7	2002.9	1651.3	1986.4	1390.3	1660.2	1800.5	1546.3	1740.6	1799	1713.1	2512.2
100517762	ENSSSCG00000002762	Sus scrofa	telomeric repeat binding factor 2(TERF2)	TERF2	992.181	898.744	1426.45	1122.9	1.06526	0.0912017	0.0628868	0.0517079	0.374169	2597.86	1.19641	0.258711	0.121832	0.013549	0.153229	1063.87	1021	1062.2	1051.4	1090.4	1123.5	1388.9	1616.8	1291.7	1395.4	1401.9	560.2	946.6	1069.1	892.5	820.7	852.4	799.7	795.4	861	834.4	789.4	955.5	908.4	961.6	1223	1110	894.5	1011.4	780.8
110259229	ENSSSCG00000034441	Sus scrofa	MAS related GPR family member F(MRGPRF)	MRGPRF	27.2812	15.575	40.2	63.75	1.06525	0.0911983	0.16572	0.019834	0.271017	3544.63	0.937451	-0.0931851	0.225497	0.264963			112.2	89.2	59.5	44.8	51.6	25.2	36.5	38.7	34.5	51.1	0	21.6	11.1	8.1	21	14.1	9.8	35.4	25.1	17.4	12	1.2	5.1	16.6	28	22.7	29.6	18.8	5.5
100152549	ENSSSCG00000006693	Sus scrofa	PDZ domain containing 1(PDZK1)	PDZK1	412.738	269.906	2064.78	1221.23	1.06523	0.0911594	0.132573	0.0291535	0.30365	629.163	1.13784	0.186293	0.217366	0.0624318	0.30671	635.503	1014.2	577.5	796.5	1408.7	1180.9	2349.6	2384.9	2115.4	1988.6	1770.2	206	342	300.6	138.2	159.4	420.9	174.4	117.4	195.7	130.5	263.1	482.7	110.1	730.8	363.3	183.4	107.3	129.1	274
100152846	ENSSSCG00000010011	Sus scrofa	transcobalamin 2(TCN2)	TCN2	658.7	552.419	1413.83	1354.53	1.06517	0.0910789	0.0855392	0.0576387	0.391791	862.724	1.01978	0.0282597	0.169524	0.813534	0.92799	2043.43	1372	942.5	1252.5	1497.2	1448.4	1614.6	1219.3	1138.7	1690.9	1606.4	310.4	675.1	532.4	461.8	448.2	478.7	520.9	833.6	548.9	588.8	568.6	379.5	615.4	634.1	664.6	577.7	413.3	463.5	364.4
100524475	ENSSSCG00000005291	Sus scrofa	TLE family member 1, transcriptional corepressor(TLE1)	TLE1	2824.89	2412.49	4037.85	4038.58	1.06512	0.091016	0.0828254	0.0596554	0.395172	3588.16	1.00422	0.0060751	0.164996	0.95949	0.987109	8962.95	3192.5	5111.7	3641.2	4458.1	3687.7	4140.3	3754.1	5704.4	3363.5	3329.4	2182.9	1816.4	1493.9	2343.5	2641.6	2304.9	2684.2	2302.5	2592	2319.4	2646	1411.1	3001	3497.1	3294.7	2068.7	3004.4	2830.1	3657.3
100337672	ENSSSCG00000000743	Sus scrofa	FKBP prolyl isomerase 4(FKBP4)	FKBP4	10806.8	8845.11	4288.93	4490.02	1.06511	0.0910074	0.0944527	0.0501495	0.37042	1686.52	0.981001	-0.0276737	0.184493	0.814533	0.928192	4226.06	4796.5	3758.3	4902.7	4886.3	3509.7	5086.6	4733.4	3692.5	5035.3	3694.5	3404.9	10854.1	8429	7973.7	10227.5	8717.5	6266.5	6630.8	7703.7	4426.1	8129.4	12963	5214.9	12903.1	12525.4	15152.2	11460	11141.1	11496.4
100620809	ENSSSCG00000021991	Sus scrofa	NADH:ubiquinone oxidoreductase subunit V3(NDUFV3)	NDUFV3	1877.47	1576.95	2452.75	2571.25	1.06511	0.0909971	0.0859503	0.0575046	0.391277	3867.38	0.974263	-0.0376172	0.17087	0.753548	0.897461	8870.51	2523.5	2899.1	3331.7	2369.9	2239.3	2064	2128.6	2544.8	2579.6	2558	636.4	1808.3	1686.9	1377.3	1625	2012.5	1210.1	2370.5	1545.3	798.6	1525.4	1384.1	1148.9	2213.2	2135.8	1752.9	1447.3	1449.1	1673.9
100153608	ENSSSCG00000009717	Sus scrofa	carbonyl reductase 4(CBR4)	CBR4	918.069	699.788	1539.75	1409.33	1.06505	0.0909203	0.10084	0.0450583	0.357071	885.894	1.03273	0.0464696	0.192026	0.687119	0.86685	2150.65	1870.9	1178.4	1508.3	1500.3	1344.3	1053.8	2132.4	1211.6	1519.3	1295.7	784.6	1062.7	683.2	504.4	590.3	680.3	307.1	682.7	419.5	564.6	618.3	897.8	414.3	1360.8	918.8	707.2	554	560.9	757.5
100152660	ENSSSCG00000007287	Sus scrofa	glutathione synthetase(GSS)	GSS	1141.91	987.337	1772.58	1377.3	1.06504	0.0909048	0.0782834	0.0618983	0.397956	846.453	1.15587	0.208975	0.156289	0.0780026	0.33687	716.523	1123.5	1204.3	1148.3	1706.7	1331.7	1749.3	1791.6	1449.3	1891.1	1958.3	1308.1	1004.3	1318.7	1242.6	982.9	1466.7	746.9	590.5	841.9	759	808.7	1222	541.6	1022.9	1017.8	922.8	1085.8	1086.5	1335.5
100624686	ENSSSCG00000035196	Sus scrofa	KIAA1107 ortholog(KIAA1107)	KIAA1107	35.975	24.0125	65.15	81.4167	1.06502	0.090884	0.133525	0.0290482	0.303261	3274.92	0.943469	-0.0839533	0.212309	0.405891			86	72.8	64.3	92.6	90.5	82.3	27.8	59.4	126.9	46.5	9.9	22.4	14.4	9.2	24.6	14.1	25.8	30.7	38.1	38.7	47.8	9.8	24.3	28.1	34	12.3	14.8	16.4	8.2
100270682	ENSSSCG00000001040	Sus scrofa	chromosome 7 C6orf52 homolog(C7H6orf52)	C7H6orf52	14.0312	8.45625	37.35	38.9167	1.06498	0.0908325	0.155733	0.0226312	0.282025	1242.04	0.99257	-0.0107592	0.218379	0.907541			38.7	14.1	39.1	42.7	57.4	41.5	24	35.1	47.7	42.6	8.5	6.4	2.2	9.2	14.6	0	8.6	23.3	3	4.8	12	1.2	8.1	15.6	15	2.8	4.9	9.4	6.8
100512309	ENSSSCG00000017829	Sus scrofa	small G protein signaling modulator 2(SGSM2)	SGSM2	801.019	681.431	2217.07	1773.88	1.06496	0.0908024	0.082135	0.0605734	0.395541	2029.91	1.12888	0.174898	0.16371	0.144011	0.43976	2256.85	1597.2	1705.5	1650.8	1529.8	2117.7	2042.3	2373.4	2404.4	1841.2	2249.3	544.7	895.4	786.3	659.9	654	729.8	738.3	762.8	605.1	557.9	673.5	687.8	610.3	901.3	512.4	583.4	462.7	472.9	686.3
100511918	ENSSSCG00000013856	Sus scrofa	adaptor related protein complex 1 subunit mu 1(AP1M1)	AP1M1	1932.38	1708.49	2024.92	1539.77	1.06487	0.0906807	0.0711311	0.0613889	0.396853	1984.27	1.19685	0.259239	0.141204	0.0230191	0.190084	950.418	1167	1619.8	1231.4	1664	1522.3	2034.1	1754.1	1895.8	2020.9	2428.9	1789.2	1851.6	2727.2	1514.4	1807.2	2358	1441	1381.3	1697.9	1511.1	1353.4	1425.9	1435.8	1464.7	1974.6	1602.6	1578.1	1774.1	2576.5
100152975	ENSSSCG00000006667	Sus scrofa	bolA family member 1(BOLA1)	BOLA1	1004.58	887.85	1217.2	1101.88	1.06486	0.0906571	0.0707931	0.0612556	0.396853	890.539	1.06812	0.0950798	0.139357	0.401193	0.697978	1566.26	1166	932	1312	1074.1	1029.2	1098	1148.3	1197.2	1297.1	1226.2	606.8	957.8	943.8	988.1	870.8	1147.2	816.9	1047.8	742.6	531.7	909	890.4	752.8	1176.8	996.8	826.3	1133.9	901.1	978
110255932	ENSSSCG00000039148	Sus scrofa	prolyl 4-hydroxylase subunit beta(P4HB)	P4HB	64804.8	54814	59795.7	36598.1	1.06484	0.0906366	0.083985	0.0597875	0.395172	5086.66	1.28975	0.367091	0.172536	0.00253897	0.0793257	1021.08	29278.1	28261.4	36039.5	42232.4	31352.4	52424.6	65030.7	69714.7	47946	56491.2	50802.8	59789	60976.8	64905.2	64664.3	78525.8	49586.5	32508.3	54944.2	36136.7	42306.8	55609	47269.5	72373.6	68390	38236.1	58700.4	50581.2	86474.7
100511604	ENSSSCG00000007168	Sus scrofa	PC-esterase domain containing 1A(PCED1A)	PCED1A	534.663	465.931	714	665.683	1.06484	0.09063	0.0758766	0.0628758	0.398041	1944.83	1.0404	0.0571412	0.150041	0.624941	0.834708	4078.38	742.5	728.9	728.1	554.3	768.5	471.8	558.8	749.8	741.3	806.1	482.6	501.3	475.8	421.5	335.2	501.1	383.3	631.5	473.6	321.9	526.3	382	373.9	610.2	553.5	481.2	526.9	483.4	435.6
100125971	ENSSSCG00000014558	Sus scrofa	sirtuin 3(SIRT3)	SIRT3	363.981	306.819	764.575	628.45	1.06477	0.0905361	0.0845945	0.0595836	0.395172	600.662	1.10565	0.144894	0.167856	0.227088	0.54002	820.83	653.6	599.8	540.8	791.3	614.8	570.4	760.4	668.8	862.3	766.8	289.3	336.4	327.2	344.3	242.3	305.4	332.9	353.9	348.2	200.1	336.7	278.8	341.5	301.5	282.2	288.4	228.3	218.2	304.1
100144464	ENSSSCG00000033842	Sus scrofa	craniofacial development protein 1(CFDP1)	CFDP1	2956.24	2612.59	2372.22	2248.52	1.06472	0.09047	0.0691893	0.0606432	0.395733	673.934	1.03689	0.0522603	0.136266	0.640694	0.845229	1439.42	2468.4	2158.5	2452.2	1938.7	1970.8	2502.5	2598.1	2318.8	2480.6	2091.4	1521.1	3245.1	2756	2796.1	2883.9	3310.6	2189.2	2263.3	2759.6	1484.1	2710.4	2891	2823.2	2605.2	2863.4	2699.3	3328.9	3327.6	3649.1
733608	ENSSSCG00000021084	Sus scrofa	S100 calcium binding protein A6(S100A6)	S100A6	129.494	74.55	114.25	274.85	1.06471	0.0904593	0.163687	0.0206245	0.274266	321.988	0.881347	-0.182218	0.234995	0.0293907	0.21475	252.116	322.9	255.9	707.7	79.3	236.4	46.9	56.6	145.8	139.3	115.3	42.3	48.9	52.1	48.4	65.6	81.4	25.8	244	91.3	45.4	58.9	54	99	86.3	53	96.4	42	54	38.4
100513768	ENSSSCG00000016556	Sus scrofa	centrosomal protein 41(CEP41)	CEP41	139.738	114.369	147.9	94.2833	1.06466	0.0903965	0.0926996	0.0528493	0.377347	2127.1	1.23266	0.301772	0.186093	0.01201	0.147004	828.663	61.9	51.6	61.9	114.9	110.9	164.5	184.3	117.9	157.7	131.7	91.7	135.3	104.3	88.7	133	86.1	65.1	59.6	61.2	153.7	106.7	148.6	93	181.9	163.1	157.9	88.8	119.7	64.4
102157652	ENSSSCG00000038766	Sus scrofa	mitotic arrest deficient 1 like 1(MAD1L1)	MAD1L1	544.669	463.656	674.55	549.383	1.06466	0.0903911	0.0822133	0.0615258	0.396853	4850.34	1.11575	0.158014	0.164123	0.186852	0.499234	6101.64	548.2	544.6	478.1	521.8	556.4	647.2	584.7	778.6	498.6	836.3	199	358	542.3	362.8	720.5	593	543	406.1	495.7	340.3	493.1	469.1	684.1	522.9	330.3	358.3	520.7	448.2	671.2
396593	ENSSSCG00000001723	Sus scrofa	phospholipase A2 group VII(PLA2G7)	PLA2G7	711.375	559.75	1007.15	832.317	1.06461	0.0903257	0.0982443	0.048073	0.363919	9.4619	1.07677	0.106713	0.189709	0.360069	0.664432	17.2752	1024.9	740.6	1055.5	791.3	537.9	843.7	1284.6	1104.5	910.7	728.8	630.7	581.4	391.5	357	447.2	614.3	395.6	389.3	502.7	605.2	616.4	463	485	672.6	1266.1	538	387.4	302.7	384.9
100627609	ENSSSCG00000013752	Sus scrofa	syntaxin 10(STX10)	STX10	465.006	383.3	754.25	771.333	1.06449	0.0901685	0.0899488	0.055843	0.385458	4423.9	0.989759	-0.0148512	0.177473	0.900962	0.966011	11086.9	719.3	860.4	795.7	865.6	797.6	589.4	687.4	814.7	810.3	704.6	191.9	413.2	360.4	348.9	387.1	475.1	357.5	765.6	393.4	163.4	440.7	226	317.3	529.1	380.3	382.9	329.4	340.3	393.1
100523338	ENSSSCG00000007093	Sus scrofa	zinc finger protein 133(ZNF133)	ZNF133	99.9125	78.5875	72.5	110.25	1.06445	0.0901046	0.0980092	0.0486402	0.365525	3182.63	0.846882	-0.239768	0.191556	0.0415194	0.251454	2189.41	209.8	79.8	104.2	78.3	109.9	79.5	81.6	62.1	63.1	83.2	42.3	133.7	67.7	55.3	73.8	61.3	84.8	106.2	68.2	59.9	83.7	88.4	64.7	88.4	107.1	71.9	77.7	63.4	60.3
100525518	ENSSSCG00000000120	Sus scrofa	ankyrin repeat domain 54(ANKRD54)	ANKRD54	467.656	383.381	468.9	343	1.06439	0.0900334	0.091796	0.0543961	0.381171	3592.54	1.15002	0.20166	0.182289	0.0911101	0.360142	3394.34	347.1	213.6	397.4	271.6	359.9	468.4	513.7	463.6	492	406.3	153.8	472.5	463.6	221.1	299.7	409.1	390.7	320.4	298	248.5	370.8	369.7	447.6	553	649.5	466.1	280.1	314.5	268.5
100621287	ENSSSCG00000027746	Sus scrofa	MORF4 family-associated protein 1(LOC100621287)	LOC100621287	9193.84	7905.89	9691.1	9414.78	1.06438	0.0900084	0.080998	0.0631511	0.398119	3983.58	1.01502	0.0215016	0.161805	0.856949	0.945392	9459.59	11345	9598.9	10136	8371	9693.4	7344.4	9928.6	10311.5	9944.5	8579.8	4061.1	8999.3	9104.4	6786.4	8683.5	9335.3	7073.6	8145.2	6916.9	2858.9	7659.3	9618.8	7312.6	10576.5	11247.4	8115	8630.8	8382.5	9628.1
397273	ENSSSCG00000013030	Sus scrofa	peroxiredoxin 5(PRDX5)	PRDX5	6619.81	5688.56	7658.95	6409.6	1.06437	0.0899975	0.0806083	0.0633723	0.398204	191.935	1.10068	0.138389	0.161335	0.246186	0.56021	270.021	6224.6	7204.4	7357.3	6678.5	5862.7	5130.1	7834.6	6859.3	7702.9	8239	6688.5	5152.7	6298.4	5430.9	4584.5	5961	4506.1	8670.6	4195.5	4665.9	3444.6	8823	5025.9	7367.4	5303.4	4898.5	7441.3	5433.8	7939.2
100519821	ENSSSCG00000013553	Sus scrofa	vav guanine nucleotide exchange factor 1(VAV1)	VAV1	414.188	359.044	472.15	432.917	1.06435	0.0899748	0.0779799	0.0643716	0.401842	3059.22	1.0502	0.0706651	0.154873	0.549611	0.794569	6049.06	549.2	416.7	568.4	324.5	387.2	351.5	530	469.9	518.4	370.3	299.1	446.1	354.9	271.8	310.6	406.8	351.3	378.2	362.3	246.5	370.8	363.5	405.2	400.2	380.3	397.1	439.3	389.6	308.2
397112	ENSSSCG00000016504	Sus scrofa	thromboxane A synthase 1(TBXAS1)	TBXAS1	158.644	132.65	166.525	132.283	1.06431	0.0899132	0.086211	0.0597389	0.395172	142.657	1.11973	0.163154	0.171641	0.174255	0.482153	174.057	113.1	127.9	133.6	145.4	132.3	141.4	182.4	134.1	200.2	149.4	87.5	149	123.1	102.5	129.3	158	121.6	112.7	166.6	177.9	150.9	109.3	186.9	152.8	76.1	118.2	157.9	127.9	97.3
397453	ENSSSCG00000007547	Sus scrofa	ArfGAP with dual PH domains 1(ADAP1)	ADAP1	394.2	285.631	915.7	738.367	1.06429	0.0898971	0.118246	0.0358671	0.333971	199.047	1.05867	0.0822547	0.206846	0.438632	0.728103	433.949	665.2	356.8	623.8	1170.7	843.4	770.3	836.3	1204.4	826.4	795.7	66.3	394	251.8	245.3	535.6	246.4	201.5	392.1	305.1	129.6	257.6	147.4	154.6	574.9	400.3	267.6	230.7	239.4	237
100521893	ENSSSCG00000008171	Sus scrofa	neuronal PAS domain protein 2(NPAS2)	NPAS2	103.681	81.1125	75.275	85.55	1.06427	0.0898678	0.103837	0.0443877	0.356913	2950.25	0.957442	-0.0627436	0.195728	0.580922	0.812612	6717.05	55.1	72.8	97.7	112.9	108.9	65.9	66.2	55.8	82.1	97	35.3	96.9	74.3	51.8	46.5	130.9	29.5	139.7	100.3	42.5	60.7	105.6	102.1	42.6	117.1	122	153	91.5	116.4
100512939	ENSSSCG00000026900	Sus scrofa	CDAN1 interacting nuclease 1(CDIN1)	CDIN1	269.137	239.875	281.15	235.667	1.06419	0.0897551	0.0680258	0.0615762	0.396855	2119.6	1.12775	0.173442	0.132825	0.116342	0.401101	2142.28	199.2	216	215	247.2	249	287.6	241.9	317.8	301.4	263.5	258.2	239.5	241.8	261.4	269.6	246.4	265.4	219.8	245.9	319	253	157.2	203.1	239.1	217.2	201.4	246.8	184.2	235.6
100511399	ENSSSCG00000010861	Sus scrofa	coenzyme Q8A(COQ8A)	COQ8A	487.312	358.144	3473.12	2659.57	1.06417	0.0897278	0.116747	0.0367723	0.336961	1623.81	1.0746	0.103804	0.206195	0.332252	0.640144	3084.86	2532.2	2374.5	2579.2	2232.6	3156.5	3082.4	4250.4	2589.8	3235.9	3816.4	304.8	330.8	654.4	562	441.8	426.8	238.3	341.8	358.2	285.2	294.4	336.5	203.1	325.4	272.2	354.6	281.3	294.5	313.7
100151892	ENSSSCG00000022250	Sus scrofa	sperm acrosome associated 9(SPACA9)	SPACA9	30.5312	17.5562	33.775	22.9167	1.06407	0.0895961	0.163585	0.020951	0.275992	505.065	1.05217	0.0733714	0.225668	0.372278			30.9	8.2	43.2	22.4	11.7	21.1	70.1	15.3	23.5	26.2	8.5	47.3	12.2	13.8	13.7	28.3	8.6	9.3	26.1	1	12.9	7.4	10.1	23.9	20	37.8	38.2	0	8.2
100049672	ENSSSCG00000010534	Sus scrofa	HPS1 biogenesis of lysosomal organelles complex 3 subunit 1(HPS1)	HPS1	312.644	243.537	1316.75	981.083	1.06404	0.0895513	0.100656	0.0473314	0.361309	515.949	1.11354	0.155158	0.192751	0.180474	0.491513	701.88	953.3	1029.4	821.7	921.5	1334.6	826	1119.5	1430.4	1109.4	1607.7	258.2	171.4	257.3	218.8	251.4	259.4	200.2	411.7	215.7	110.2	222.6	158.4	162.7	450.1	326.3	222.2	144.4	186.6	176.7
100518980	ENSSSCG00000014627	Sus scrofa	sphingomyelin phosphodiesterase 1(SMPD1)	SMPD1	2299.71	1990.71	2623.85	1711.27	1.06397	0.0894562	0.0795898	0.0652245	0.404595	2967.3	1.27865	0.354618	0.162476	0.00318746	0.084926	622.848	1470.6	1221.9	1495.2	1878.6	1618.6	2582.7	2542.4	2452.1	2463.8	3037.1	1110.5	2296.1	1959.7	1612.2	2414.8	2218.9	1615.5	1401.8	2384.3	1485	1871.3	1753.8	1577.3	2500.2	3020.5	2629.4	1447.3	1535.9	1772.5
100153781	ENSSSCG00000010564	Sus scrofa	DNA polymerase lambda(POLL)	POLL	197.219	168.125	276.175	225.75	1.06397	0.0894546	0.0831288	0.0632398	0.398119	1011.22	1.111	0.151856	0.165039	0.204889	0.51884	1317.85	288.1	162	212.6	207.5	192.6	291.7	272.7	243	300.6	288.4	79	173	185.2	132.4	164.9	224	156	227.3	196.7	94.7	147.2	125.3	173.8	246.4	189.2	174.9	153	137.3	172.6
110257273	ENSSSCG00000036387	Sus scrofa	ATP synthase c subunit lysine N-methyltransferase(ATPSCKMT)	ATPSCKMT	394.531	337.094	302.6	403.033	1.06396	0.0894479	0.0839581	0.0626523	0.397956	5180.6	0.862428	-0.213524	0.168712	0.0757646	0.334056	4348.74	380	415.5	408.8	486.2	346.3	381.4	339.9	245.7	335.8	289	215.9	402	313.9	190	328.8	257	304.7	492.7	342.2	310.3	255.8	275.1	277.9	513.5	569.5	344.2	299.8	363.7	331.5
100154310	ENSSSCG00000010116	Sus scrofa	solute carrier family 25 member 1(SLC25A1)	SLC25A1	1977.53	1639.61	3752.7	2643.62	1.06392	0.0893876	0.0887665	0.0586176	0.393841	1074.79	1.17364	0.230992	0.178088	0.054581	0.286768	782.591	2609.5	2983.7	2567.8	2604.9	2446.4	2649.4	3621.6	4497.3	3380.3	3511.6	742.2	2546.7	2601.9	1674.4	2490.4	2380.4	1234.6	1418.5	1675.8	638.1	1392.9	1336.2	1101.4	1987.7	1441.2	1571.4	1674.3	1760	2153.3
100510902	ENSSSCG00000006813	Sus scrofa	striatin interacting protein 1(STRIP1)	STRIP1	474.731	418.788	695.5	569.6	1.06391	0.0893828	0.0715292	0.0651379	0.404362	1873.41	1.1478	0.198875	0.14077	0.0806698	0.341662	1582.92	532.7	446	492.7	666.2	672.2	607.8	670.2	776.8	574.1	760.9	254	447.7	509.1	340.9	445.4	430.3	353.8	462	397.4	348.1	431.5	390.5	338.5	563.4	530.4	457.6	386.2	427.1	335.6
100517144	ENSSSCG00000024254	Sus scrofa	alkB homolog 7(ALKBH7)	ALKBH7	592.094	470.394	869.375	971.583	1.06391	0.0893822	0.0979744	0.0498973	0.369986	2494.45	0.95995	-0.0589696	0.189438	0.612616	0.827991	5582.32	887.6	1169	1278.6	981.5	903.7	609.1	755.6	955.1	931.2	835.6	307.6	528.6	556.8	530.9	436.3	584.8	337.8	1118.6	387.3	255.2	430.6	404.1	388	505.2	426.4	328.1	497.2	408.3	594.5
396946	ENSSSCG00000012625	Sus scrofa	progesterone receptor membrane component 1(PGRMC1)	PGRMC1	15453	13756.5	21193.8	19643.5	1.06391	0.0893793	0.0680512	0.0626329	0.397956	91.5299	1.05338	0.0750216	0.133905	0.498863	0.76345	175.593	21284.2	18466.5	19233.6	22423.7	19351.7	17101.6	22314.1	19870.4	23604.5	18986.2	19201.9	13046	12697.8	12793.1	12618.6	11766.4	13524.4	13618.2	11527.9	13507.4	13988.2	12751.8	12827.6	15939.7	17505.6	12789.5	12637.1	11692.5	15196.2
100516328	ENSSSCG00000009071	Sus scrofa	jade family PHD finger 1(JADE1)	JADE1	799.9	606.85	293.125	379.967	1.06389	0.0893484	0.0997315	0.0484291	0.36531	2367.58	0.911731	-0.133319	0.192803	0.248749	0.562639	3646.46	466	596.3	331.5	285.8	352.1	248.1	314	373.6	264	220.9	393.7	683.1	946	566.6	527.4	689.7	404.2	569.1	319.1	616.8	572.3	770	338.5	427.3	983.8	902	931.6	1126.4	1094.4
100515838	ENSSSCG00000003374	Sus scrofa	espin(ESPN)	ESPN	170.688	97.0875	825.45	371.033	1.06386	0.0893099	0.156646	0.0230465	0.282488	1783.07	1.12616	0.171408	0.229664	0.0471848	0.265389	1675.14	468	341.6	482.9	374.3	367.7	191.7	1174.2	845.3	626.2	656.1	28.2	128.9	167.5	54.1	106.6	251.1	41.8	62.4	28.1	9.7	35.9	74.9	35.4	215.2	216.2	97.4	53.1	59.8	131.5
100170114	ENSSSCG00000038320	Sus scrofa	cytochrome p450 oxidoreductase(POR)	POR	3351.31	2774.36	4496.65	3720.77	1.06381	0.0892351	0.089152	0.0585835	0.393841	1677.76	1.09047	0.124956	0.177579	0.29597	0.608172	2590.81	3011.7	3398	3571.9	4731.7	2670.2	4941.1	5657	4548.6	3815.9	3965.1	1967	3031.3	2955.7	2698.2	4546.3	3901.3	1572.5	1954.1	2434.4	1778.9	1990	2737.5	2646.3	3977.4	3577	2621.8	2689.8	2718.7	4053.1
100521900	ENSSSCG00000000856	Sus scrofa	phenylalanine hydroxylase(PAH)	PAH	8482.96	6093.17	32312.3	36685.1	1.06374	0.0891516	0.112668	0.0396039	0.345045	2852.49	0.966014	-0.0498839	0.203484	0.64606	0.847753	7008.37	46496.7	34646.6	32818.6	44152.7	32611.2	29384.5	36084.1	34336.1	32551.1	26278.1	6522	6088.1	4502.8	3852.1	6856.3	6473.9	4214.9	12466.1	3475	4120.6	4654.4	4420.1	3844.7	12094.3	7781.5	6123.9	3048.8	4711	6273.5
100623362	ENSSSCG00000009753	Sus scrofa	transmembrane protein 132C(TMEM132C)	TMEM132C	28.3	16.3375	107.5	65.3167	1.06372	0.0891119	0.160884	0.0219008	0.278897	2930.09	1.06975	0.0972779	0.224527	0.254617			89	73.9	73.3	64.1	39.9	51.7	101.8	77.4	90.2	160.6	4.2	30.4	13.3	5.8	19.1	11.8	2.5	41	10	12.6	12	13.5	13.1	36.4	14	21.7	8.6	15.3	17.8
100141306	ENSSSCG00000005024	Sus scrofa	glycogen phosphorylase L(PYGL)	PYGL	3238.97	2691.93	7129.9	4636.7	1.06367	0.0890503	0.0875813	0.0604926	0.395541	650.269	1.22816	0.296495	0.177748	0.0141698	0.155536	255.701	4770.4	3055.3	4683.6	4576.1	4106.9	6627.9	8303.1	7091.6	6306.8	6818.1	2805.2	2839	3607.8	2736.2	3432.2	4196	2223.6	1415.8	2473.6	1456	1935.8	3478.1	2227	3214.3	2773.3	2256.9	2348	2580.2	3791.5
100525073	ENSSSCG00000017349	Sus scrofa	ADAM metallopeptidase domain 11(ADAM11)	ADAM11	12.425	6.2125	39.15	51.0667	1.06367	0.0890491	0.184581	0.0149627	0.247236	2294.1	0.972715	-0.0399113	0.22919	0.589392			27.1	73.9	48	34.6	73.9	48.9	60.5	18	38.1	40	1.4	9.6	5.5	5.8	1.8	5.9	7.4	3.7	6	1	6.4	8.6	1	5.2	14	16.1	3.7	2.3	1.4
100520017	ENSSSCG00000030147	Sus scrofa	tRNA methyltransferase 61B(TRMT61B)	TRMT61B	184.713	155.956	238	261.667	1.06366	0.0890425	0.0874037	0.0606766	0.395758	3039.02	0.954052	-0.0678597	0.172862	0.571068	0.806435	6192.61	296.8	237.1	254.1	258.4	307.4	216.2	253.5	202.5	283	213	105.8	146.6	109.8	72.6	170.3	104.9	153.6	240.3	128.4	228.2	197.8	133.9	147.5	163.2	240.2	152.2	109.8	113.8	102.7
100516219	ENSSSCG00000017238	Sus scrofa	tweety family member 2(TTYH2)	TTYH2	3608.09	3111.86	4165	4153.98	1.06362	0.0889879	0.0775288	0.0671201	0.408335	2632.12	1.00127	0.00182638	0.154774	0.987657	0.996077	6420.71	3983.4	5682.1	4149.4	3215.2	4448.3	3445.5	5174.1	4199.3	3276.2	4010.4	2559.7	3342.8	3715.4	2427.6	4658.3	2513.6	2162.1	2905.1	3454	3271.7	2839.2	3474.4	2340.2	3447.2	3685.1	2993.4	2773.7	3373.4	3112.1
100153932	ENSSSCG00000006512	Sus scrofa	farnesyl diphosphate synthase(FDPS)	FDPS	174.231	145.244	335.075	340.967	1.06351	0.088836	0.0888591	0.0597503	0.395172	1027.84	0.997331	-0.00385609	0.174683	0.974285	0.992414	2581.27	286.2	262.9	330.6	546.2	432.9	187	355.2	302.5	354.2	328.4	83.3	129.7	113.1	135.9	139.4	103.8	136.4	159.3	156.5	164.4	188.6	131.4	224.3	207.9	125.1	124.8	123.4	138.5	106.8
100153782	ENSSSCG00000032917	Sus scrofa	ubiquitin specific peptidase 30(USP30)	USP30	389.6	351.95	537.6	529.867	1.06351	0.0888285	0.0662659	0.0623109	0.397956	1011.21	1.00966	0.0138709	0.127963	0.897877	0.964275	2450.22	495	503.5	527.7	615.4	501.9	535.7	527.1	484.3	523.6	615.4	302	349.2	268.4	271.8	368.9	330.1	291.2	334.4	309.1	381.9	402.1	243.2	414.3	483.4	495.4	385.8	318.3	319.2	276.7
100522786	ENSSSCG00000013499	Sus scrofa	YJU2 splicing factor homolog(YJU2)	YJU2	251.606	199.956	252.575	239.6	1.06343	0.0887286	0.0989781	0.0501231	0.37042	3166.35	1.01928	0.0275554	0.190771	0.812012	0.927297	7926.54	241.7	167.8	228	290.9	223.7	285.5	188.2	256.5	277.9	287.7	46.6	161.8	165.3	215.3	248.7	213.4	278.9	247.8	213.7	41.6	156.4	240.7	207.1	255.7	230.2	276.1	218.4	194.8	168.5
100233169	ENSSSCG00000016223	Sus scrofa	acyl-CoA synthetase long chain family member 3(ACSL3)	ACSL3	2826.59	2224.86	3721.65	3888.02	1.06343	0.0887216	0.0964886	0.0524326	0.376655	1644.85	0.984505	-0.0225299	0.188068	0.847136	0.942546	4116.1	3998.9	3560	3933.5	4091.9	3356	4387.8	4258.1	3232.5	4139.3	3256.7	1835.8	2469.1	1359.7	770.4	2547.8	1540.9	1400.5	1839.5	1484.1	3217.6	2144.6	1698.5	2417	4406.7	4007.3	2458.2	1191.9	1673.2	1338.3
100136901	ENSSSCG00000007478	Sus scrofa	ATPase phospholipid transporting 9A (putative)(ATP9A)	ATP9A	1078.01	900.894	1231.08	869.433	1.06333	0.0885946	0.0871867	0.0619211	0.397956	652.25	1.18076	0.239721	0.175755	0.0464806	0.263776	432.329	715.5	744.2	851	863.5	686.8	1355.6	1455.5	1518.6	787.5	1162.7	516.5	1036.3	1151.2	657.6	1345.4	1269.8	576.2	539.3	990.4	722.2	678.1	1190.1	841.7	1039.6	925.8	934.1	765	761.5	1136.9
100157483	ENSSSCG00000006023	Sus scrofa	syntabulin(SYBU)	SYBU	296.281	210.088	506.3	225.6	1.06328	0.0885265	0.122812	0.0351519	0.331866	1314.85	1.2223	0.2896	0.224568	0.00630498	0.109041	432.021	150.8	150.2	232.9	233.9	313.2	272.6	290.9	1134.2	275.7	324.4	410.6	203.4	99.8	199.2	139.4	218.1	233.4	246.8	153.5	160.5	298.1	140	150.6	354.5	272.2	81.3	303.5	539.7	480.8
100127351	ENSSSCG00000005671	Sus scrofa	carnitine O-acetyltransferase(CRAT)	CRAT	3291.81	2894.94	4732.12	3428.22	1.06324	0.0884689	0.0737022	0.0685422	0.412301	651.847	1.2245	0.292198	0.147861	0.0120884	0.147004	232.414	3050.4	3216.1	3076	3419.6	3345.3	4461.9	5380.5	4620.6	3829.1	5098.3	2115.2	2782.2	2895.8	3044.8	3796.6	3447.4	3170.7	2904.2	3160.9	2120.2	3131.8	2361.7	2381.6	3127	3642	2237	2114.8	2336.2	3109.4
100155050	ENSSSCG00000010756	Sus scrofa	O-6-methylguanine-DNA methyltransferase(MGMT)	MGMT	1692.78	1268.16	2698	3035.2	1.06322	0.0884468	0.109994	0.0421119	0.352111	1065.84	0.963505	-0.0536356	0.201773	0.625516	0.834715	2526.68	3419.7	4457.9	3589.1	2351.6	2929.9	1463	2712.3	2544.8	2754.1	2780.8	1185.3	843.3	1233.3	1551.2	838	1387.7	1088.4	3659.5	1001.5	712.5	966	1191.3	662.8	1490.7	1417.2	1061.8	1395.5	1263.7	1609.5
100155530	ENSSSCG00000010132	Sus scrofa	catechol-O-methyltransferase(COMT)	COMT	2228.12	2011.01	2807.82	2048.68	1.06321	0.0884323	0.0637595	0.0601783	0.395541	1262.17	1.2571	0.330101	0.125205	0.00195552	0.0699711	223.278	1868.9	1773.5	2195.6	2386.2	1868.6	2199.3	3025.3	2623.1	2593.6	2989.3	2884.2	1745.9	2057.3	2830.6	2307.3	2553.7	1836.6	1568.5	2145.4	2007.1	1778.4	1521.7	1653.1	2057.3	1628.4	1600.7	2055.6	1944.3	2724.5
100511842	ENSSSCG00000016376	Sus scrofa	protein phosphatase 1 regulatory subunit 7(PPP1R7)	PPP1R7	546.994	462.55	361.725	454.917	1.06317	0.0883732	0.0881904	0.0614605	0.396853	1972.36	0.888342	-0.170813	0.17679	0.154137	0.45156	2244.26	618.8	393.2	559.5	402.8	401.7	353.5	388.8	245.7	454.6	357.8	210.2	425.3	441.4	287.9	442.7	490.5	261.7	636.2	452.6	257.2	375.4	498.6	373.9	634.1	857.7	755.4	434.3	465.8	417.8
100622743	ENSSSCG00000022162	Sus scrofa	RAB11 family interacting protein 5(RAB11FIP5)	RAB11FIP5	128.625	103.681	310.05	161.117	1.06305	0.0882105	0.0967302	0.0531394	0.377614	3912.83	1.30644	0.385641	0.199391	0.00141382	0.0610086	632.171	118	149.1	238.6	128.2	154.7	178.1	217.9	336.7	345.4	340.2	96	145	133.1	97.9	94.7	167.4	88.5	90.3	157.5	92.8	121.4	94.6	47.5	73.8	77.1	81.3	157.9	99.7	119.2
724069	ENSSSCG00000037779	Sus scrofa	calpain 10(CAPN10)	CAPN10	1585.83	1253.21	1900.53	958.8	1.06301	0.0881487	0.096704	0.053279	0.377694	434.348	1.30741	0.386713	0.20245	0.0013244	0.0587025	67.5079	1173.8	1059.9	1213.5	659.1	846.3	800.2	1734	3245.1	1136.6	1486.4	592.7	1934.9	2212.6	963.9	1533	1485.5	719.9	836.4	991.4	681.6	848.3	2119.8	798.2	1466.8	1241	1625.3	1741	1749.5	1599.9
100157674	ENSSSCG00000015802	Sus scrofa	family with sequence similarity 149 member A(FAM149A)	FAM149A	135.606	98.325	283.775	213.533	1.06298	0.0881189	0.118388	0.0376909	0.339249	1370.23	1.07872	0.109319	0.207465	0.302833	0.614621	2482.46	257.2	197.2	241.1	190.2	272.4	123.1	363.9	263.8	261	246.4	48	74.5	55.5	43.8	70.1	75.5	65.1	224.5	100.3	94.7	52.4	57.7	104.1	192.3	202.2	112.5	37	77.4	54.8
445538	ENSSSCG00000012651	Sus scrofa	X-prolyl aminopeptidase 2(XPNPEP2)	XPNPEP2	35.075	24.8938	95.625	91.9333	1.06293	0.0880419	0.122973	0.0355566	0.333723	318.038	1.01154	0.0165481	0.206872	0.875576			98.6	173.7	112.4	53.9	61.3	51.7	79.7	118.8	66	118	35.3	24	13.3	29.9	14.6	37.7	9.8	26.1	25.1	9.7	47.8	31.9	22.2	24.9	28	18	17.3	17.6	47.9
100519648	ENSSSCG00000007642	Sus scrofa	alpha-2-glycoprotein 1, zinc-binding(AZGP1)	AZGP1	739.856	486.075	731.5	314.683	1.06285	0.0879316	0.141009	0.0286562	0.302599	2284.63	1.16645	0.222119	0.229266	0.0185941	0.176361	1331.53	251.4	394.4	711.8	251.2	144	135.3	853.5	1244.9	399.6	428	239.9	261.1	1437.4	143.9	1712.5	1664.7	233.4	360.5	189.7	55.1	430.6	216.2	124.3	241.2	300.3	166.4	1833.5	1321.2	1738.2
100514401	ENSSSCG00000008344	Sus scrofa	Rho GTPase activating protein 25(ARHGAP25)	ARHGAP25	358.244	316.194	428.475	353.55	1.06283	0.0879101	0.0739302	0.070211	0.417452	2436.25	1.12795	0.1737	0.146614	0.134014	0.425524	2483.36	315.2	441.3	354.3	338.7	329.8	342	431.1	440.2	399.6	443	217.3	327.6	225.1	362.8	306.1	377.3	336.6	287.8	384.3	235.9	225.4	426.2	351.6	330.6	373.3	291.2	393.6	394.2	272.6
100738269	ENSSSCG00000003451	Sus scrofa	podoplanin(PDPN)	PDPN	60.2812	36.4188	35.125	87.55	1.06279	0.0878631	0.158737	0.0230373	0.282488	3373.19	0.876795	-0.189688	0.23557	0.0250849			119.9	41.1	180.8	20.3	146.9	16.3	36.5	23.4	30.8	49.8	4.2	19.2	16.6	23	61	20	13.5	55.9	70.2	29	50.6	28.2	19.2	67.6	43	61.5	30.8	12.9	60.3
100626956	ENSSSCG00000017968	Sus scrofa	centrobin, centriole duplication and spindle assembly protein(CNTROB)	CNTROB	185.744	148.231	523.025	411.683	1.06278	0.0878456	0.0952178	0.0553373	0.383153	4338.83	1.10236	0.140594	0.18587	0.233665	0.547557	6200.53	378	482.4	386.8	458.7	370.6	393.6	485.8	586	418	602.3	64.9	224.2	155.3	84.1	133	201.6	122.8	231.9	124.4	96.7	183.1	108.1	86.9	224.5	158.1	172.1	123.4	103.3	200
100516363	ENSSSCG00000021579	Sus scrofa	N-acetyltransferase 8 (putative)(NAT8)	NAT8	91.65	40.1313	755.275	462.033	1.06277	0.087833	0.190038	0.0133217	0.242829	1575.72	1.03983	0.0563525	0.233158	0.392663	0.691133	4484.76	354.8	839.2	278.5	333.6	589.5	376.6	477.2	981.2	409.9	1152.8	173.6	12.8	42.1	35.7	16.4	7.1	50.4	118.3	11	20.3	20.2	12.3	13.1	50.9	57	0.9	27.1	18.8	60.3
100415926	ENSSSCG00000015767	Sus scrofa	spermatogenesis associated 4(SPATA4)	SPATA4	87.8625	32.5938	543.775	472.45	1.06274	0.0877945	0.179602	0.0166128	0.253241	1160.86	1.00854	0.0122649	0.229737	0.864847	0.94871	4348.89	599.4	417.9	596.1	345.8	374.5	501	600.1	440.2	564.6	570.2	81.8	27.2	7.8	12.7	6.4	20	17.2	88.5	19.1	18.4	22.1	24.6	15.2	99.8	39	21.7	8.6	16.4	15.1
414383	ENSSSCG00000016545	Sus scrofa	coiled-coil-helix-coiled-coil-helix domain containing 3(CHCHD3)	CHCHD3	168.625	146.363	168.475	185.317	1.06267	0.0876971	0.0771955	0.0708137	0.418588	357.893	0.949304	-0.0750579	0.152884	0.523455	0.779225	666.237	196.3	179.6	230.5	161.7	193.6	150.2	144	99	168.7	262.2	119.9	179.4	166.4	97.9	141.2	176.8	163.4	187.2	135.5	124.7	127.9	105.6	165.7	138.3	169.1	142.8	172.7	142	186.3
100521087	ENSSSCG00000000007	Sus scrofa	tRNA mitochondrial 2-thiouridylase(TRMU)	TRMU	816.294	668.081	469.475	577.55	1.06265	0.0876684	0.0922238	0.0588316	0.394253	3158.36	0.916455	-0.125864	0.183337	0.288515	0.59964	4803.72	649.7	681.9	671.9	494.3	589.5	378	481	488.8	423.8	484.3	189.1	772.8	664.3	609.2	757.9	689.7	649.9	896	565	234.9	767.3	922.3	499.2	777.6	868.7	825.4	1010.5	1083	836.9
100622579	ENSSSCG00000040663	Sus scrofa	homocysteine inducible ER protein with ubiquitin like domain 1(HERPUD1)	HERPUD1	15108.8	10261.9	4536.95	4826.9	1.06264	0.0876569	0.127771	0.033822	0.327077	3375.76	0.986525	-0.0195718	0.213045	0.844006	0.941863	9720.96	4639.9	5103.4	5731.7	4577.1	4228.5	4680.8	5031	4602.6	5103.5	3410.7	16398.1	4905.3	14644.2	6930.3	13790.9	15080.5	7393	8392.1	6590.8	17964.4	5468.7	10167.8	5952.5	10244.9	11415.5	8850.6	12204	5104.1	11296.5
100515125	ENSSSCG00000013461	Sus scrofa	PEAK family member 3(PEAK3)	PEAK3	2.65	0.43125	5.675	8.36667	1.0626	0.0875966	0.235334	0.00136183	0.107875	656.201	0.982572	-0.0253651	0.237661	0.618552			15.5	0	4.1	16.3	6.8	7.5	2.9	6.3	3.7	9.8	0	0	0	1.2	0.9	0	0	0	0	1.9	0	0	0	1	1	0.9	1.2	0	0
100525303	ENSSSCG00000018041	Sus scrofa	aldehyde dehydrogenase 3 family member A2(ALDH3A2)	ALDH3A2	6015.04	5095.26	8499.6	6041.03	1.06259	0.0875904	0.0849592	0.0664625	0.407773	3815.12	1.18237	0.241681	0.171992	0.0448708	0.259288	2425.9	5467.5	5433.3	5035.4	5101.9	7294.6	7913.5	8628.6	8860.4	7430.9	9078.5	5235.1	6211.5	7234.5	5695.8	6447.3	8024.2	3845.1	4311.5	3895.5	2822.1	3422.5	8040.6	3154.6	5904.7	3329.8	3949.3	6061.9	6009.9	7892.6
100738003	ENSSSCG00000022092	Sus scrofa	cytochrome P450 family 7 subfamily B member 1(CYP7B1)	CYP7B1	315.669	203.494	603.075	273.15	1.06251	0.0874707	0.132205	0.0321914	0.319094	3795.94	1.19482	0.256799	0.228678	0.0101137	0.134453	1599.45	238.8	176.1	210.1	131.2	206.2	676.5	1205.9	527.5	320.4	358.5	317.5	366.8	210.7	117.5	232.3	204	109.3	74.5	113.4	249.4	110.4	192.8	181.9	318.1	268.2	189.1	120.9	199.5	231.5
100738328	ENSSSCG00000038804	Sus scrofa	hemoglobin subunit theta 1(HBQ1)	HBQ1	413.569	288.069	604.775	513.3	1.06248	0.0874413	0.127111	0.0342987	0.329146	3932.64	1.03679	0.0521201	0.212827	0.602107	0.823721	9841.82	615.9	732.4	469.1	467.9	518.5	276	558.8	895.7	480.3	484.3	191.9	269.9	300.6	344.3	184.9	483.4	301	689.2	235.8	101.5	353.3	169.5	216.2	372.2	207.2	188.2	255.4	190.1	275.3
780430	ENSSSCG00000031694	Sus scrofa	DIRAS family GTPase 2(DIRAS2)	DIRAS2	43.0438	27.0625	321.75	132.267	1.06248	0.087441	0.159095	0.0230987	0.282488	362.432	1.13628	0.184324	0.232639	0.0317755	0.22349	286.737	80.2	92.7	160.4	95.6	100.2	264.5	88.3	464.5	457.6	276.6	33.9	5.6	95.4	36.9	25.5	102.6	16	9.3	13	8.7	21.2	23.3	9.1	13.5	1	18	40.7	32.9	123.3
397642	ENSSSCG00000020809	Sus scrofa	beta-1,3-glucuronyltransferase 3(B3GAT3)	B3GAT3	1418.16	1257.21	1553.42	1614.17	1.06248	0.0874353	0.0736647	0.071555	0.418588	311.011	0.977792	-0.0324009	0.146545	0.779691	0.912895	678.281	1582.7	1782.9	1606	1879.7	1587.5	1246.2	1599.6	1867.9	1432.1	1314.1	702.7	1338.2	1060.3	1144.7	1177.8	1436	1083.5	1642.1	1216.2	700.9	1284.4	1393.9	1214.6	1830.7	1640.4	1249	1264.7	1213.3	1391.7
100622020	ENSSSCG00000036418	Sus scrofa	solute carrier family 8 member A1(SLC8A1)	SLC8A1	91.4	72.8812	122.7	116.867	1.06238	0.0872942	0.0962791	0.0553176	0.383153	3903.18	1.01708	0.0244396	0.186409	0.835115	0.937224	9547.5	128.6	85.7	115.6	125.1	138.1	108.1	120	98.1	160.6	112.1	43.7	85.7	37.7	51.8	56.5	69.6	67.6	118.3	70.2	97.6	66.2	82.3	124.3	85.2	63.1	46.3	112.3	42.2	43.8
397036	ENSSSCG00000021355	Sus scrofa	superoxide dismutase 1(SOD1)	SOD1	4550.94	3858.19	8884.85	9454.02	1.06233	0.0872312	0.0835778	0.0686105	0.412526	125.82	0.968011	-0.0469042	0.167808	0.695375	0.870065	265.37	10460.3	12802	8797.1	8070.9	9392.8	7201	8898.4	9975.7	9379.9	7285.4	5700.7	3693.6	3105.4	3872.8	3581.6	3610.1	3239.5	5841.8	2756.5	2828.9	3837.5	3733.5	2992.9	5230.1	4622.9	3083.2	3882.9	3198.6	4588.7
100515953	ENSSSCG00000003120	Sus scrofa	NSF attachment protein alpha(NAPA)	NAPA	2528.52	2205.16	2757.47	2230.22	1.06232	0.0872168	0.0784241	0.0718491	0.418938	2664.03	1.13145	0.178178	0.157721	0.133686	0.425124	2703.36	1997.5	1779.4	2251.8	2410.6	2351.1	2590.9	3199.1	2374.7	2584.8	2871.3	1395.5	2438.6	2529.8	2086.7	2188.9	2616.2	1823.1	1603.9	2138.4	1539.2	1643.2	2041.2	1680.4	3086.5	3574	2896.9	2092.6	2308	3112.1
100511273	ENSSSCG00000009119	Sus scrofa	La ribonucleoprotein 7, transcriptional regulator(LARP7)	LARP7	851.619	765.413	829.8	880.75	1.06228	0.0871621	0.0669976	0.0679518	0.411151	1959.14	0.959367	-0.0598451	0.131501	0.585783	0.815563	3886.16	827.6	964.8	684.1	865.6	883.2	1059.2	784.4	761.5	936.4	836.9	430.4	939.4	638.8	740.5	741.5	825.3	821.9	720	771.7	593.6	927.4	673	927.6	698.6	863.7	933.2	1079.6	942.2	867.1
100037936	ENSSSCG00000030697	Sus scrofa	calpain 7(CAPN7)	CAPN7	647.631	571.425	1026.1	980.783	1.06224	0.0871153	0.0739164	0.0725658	0.420089	562.08	1.03127	0.0444254	0.146458	0.701263	0.873179	1168.31	990.1	816.9	1006.6	1025.3	946.5	1099.3	979.3	1148.6	1047.8	928.7	478.4	671.1	697.6	300.6	540.2	472.8	528.2	439.6	418.4	866.3	545.6	632.5	521.4	775.5	681.6	573	439.3	583.2	478
397429	ENSSSCG00000020927	Sus scrofa	solute carrier family 2 member 2(SLC2A2)	SLC2A2	9455.38	7697.33	12427	9662.57	1.06223	0.0870955	0.0918725	0.0604483	0.395541	229.414	1.11261	0.153949	0.183195	0.194989	0.508053	294.671	9797.1	7357	9574.1	8685.3	9032.9	13529	13998.5	9573.3	12894.5	13241.6	17497.3	7637.8	7901	4614.5	5530.9	7470.1	6657.1	5692.8	4120.3	10866	8531.5	7979.2	5518	6599.2	8932.4	7609.2	8039.8	8924.6	9325.4
100511116	ENSSSCG00000013110	Sus scrofa	transmembrane protein 109(TMEM109)	TMEM109	772.356	668.962	664.6	574.4	1.06212	0.0869515	0.0774545	0.0729249	0.420701	1982.76	1.08625	0.119357	0.155404	0.312822	0.623224	2937.26	587.8	498.8	451.2	672.3	583.6	652.7	650	763.3	621.8	623.3	340.1	734.4	696.5	777.3	677.7	959.7	726	542.1	755.6	351	631.1	682.8	857.9	667.4	614.5	689.3	1104.3	935.2	830.1
100623924	ENSSSCG00000021250	Sus scrofa	FKBP prolyl isomerase 9(FKBP9)	FKBP9	1115.66	965.906	1864.83	1342.27	1.0621	0.0869178	0.0780883	0.0728359	0.420415	4467.33	1.21093	0.276116	0.157741	0.0203645	0.181726	1931.02	1363.3	1311.1	1224	1159.5	1506.8	1488.9	1452.7	2706.8	1461.4	1838.4	1302.4	1078.8	910.5	1041	937.3	1064.6	899.2	883.9	1027.6	676.8	919.1	1031.6	842.7	1275.5	814.7	748.8	919.2	680.5	1431.4
100187581	ENSSSCG00000037131	Sus scrofa	clathrin light chain A(CLTA)	CLTA	5272.03	4724.43	3904.78	4202.5	1.06201	0.0868027	0.0698542	0.0716508	0.418766	1804.46	0.949856	-0.0742198	0.138459	0.510898	0.771882	3326.04	4634.1	4108.1	4848.1	4311.6	3874.4	3438.7	3974.9	3748.3	4237.5	3658.4	3093.1	4411.1	5039.6	4304.7	5038.1	4915.2	4160.9	4894.6	4244.7	3322.9	3911.1	4987.5	4010.4	6406.8	7026.9	5823.2	4757.7	4909.3	5377.7
100626343	ENSSSCG00000028620	Sus scrofa	ATP binding cassette subfamily D member 3(ABCD3)	ABCD3	3535.72	2842.94	8354.2	7111.7	1.06201	0.0867941	0.0943311	0.0583833	0.393455	4399.22	1.06565	0.091739	0.186339	0.435448	0.72499	8106.11	7010.6	8435.7	6025.7	7302	5728.5	8167.7	8842.7	6641.5	9290.5	8642.1	2685.3	3068.9	4102.5	2322.8	4032.5	3704.4	2240.8	1826.5	1646.7	4108	1755.4	1901.2	2413.9	4240.4	3390.8	2047	2552.8	2557.9	2156
100526111	ENSSSCG00000039372	Sus scrofa	ER membrane protein complex subunit 10(EMC10)	EMC10	2306.55	1995.25	3282.62	2244.72	1.06198	0.0867563	0.0798772	0.0725219	0.420089	4047.14	1.23624	0.305959	0.16265	0.0108112	0.139094	1340.03	2160.9	1929.6	2674.5	2261.1	2247	2195.2	3052.2	4079.6	2633.9	3364.8	891.8	2071	2076.2	2368.8	2058.6	2228.3	1759.2	2208.4	2126.4	788.9	2388.4	2250	1780.4	2929.5	2080.7	1917.4	2546.7	2083.9	2258.7
100625743	ENSSSCG00000031940	Sus scrofa	growth arrest specific 2(GAS2)	GAS2	795.394	564.856	3205.95	3070.37	1.06192	0.0866757	0.116606	0.0402913	0.346797	3831.41	1.01729	0.0247269	0.207048	0.814784	0.928348	10256.4	3127.8	3567	2456.2	2843.9	3247	3180.3	3701.3	3728.5	3277.7	2116.3	616.6	537.4	276.2	241.8	620.3	287.7	486.5	1033.9	368.3	762.8	642.2	288.6	538.6	1055.2	793.7	487.9	219.6	272.2	272.6
100525676	ENSSSCG00000012785	Sus scrofa	PDZ domain containing 4(PDZD4)	PDZD4	9.28125	4.375	15.675	8.93333	1.06191	0.0866669	0.189052	0.0136269	0.243747	2312.68	1.05057	0.0711683	0.232334	0.303407			26.1	4.7	7.3	3.1	4.9	7.5	25.9	16.2	14.7	5.9	5.6	2.4	3.3	1.2	5.5	0	3.7	0.9	5	1	6.4	0	9.1	2.1	20	3.8	3.7	3.5	2.7
110259364	ENSSSCG00000033759	Sus scrofa	thromboxane A2 receptor(TBXA2R)	TBXA2R	665.944	437.438	539.975	392.367	1.0618	0.0865128	0.148114	0.0271301	0.2969	3892.36	1.04856	0.0684046	0.22235	0.434694	0.724387	9496.72	400.3	377.9	339.6	488.2	398.8	349.4	550.1	713.8	475.2	420.8	548.9	428.5	878.4	1325.5	378	1004.5	160.9	77.3	185.6	159.5	77.3	396.7	166.7	522.9	444.4	243.9	834.1	618.4	1086.2
100151840	ENSSSCG00000021138	Sus scrofa	centrosomal protein 250(CEP250)	CEP250	145.713	114.037	266.3	304.583	1.06178	0.08649	0.100371	0.0527162	0.377347	683.375	0.95438	-0.067365	0.192486	0.558886	0.799126	1447.22	269.8	293.4	414.5	271.6	414.4	163.8	203.5	286.3	270.6	304.8	32.5	202.6	161.9	65.6	155.8	116.7	77.4	140.6	94.3	99.6	125.1	119.1	67.7	137.2	148.1	80.4	97.5	140.8	82.2
102159363	ENSSSCG00000023166	Sus scrofa	ring finger protein 227(RNF227)	RNF227	224.875	179.881	517.8	488.667	1.06175	0.0864473	0.0961543	0.0571047	0.390162	4791.97	1.02483	0.0353853	0.187545	0.762453	0.903324	11094.6	490.2	701.9	512.3	392.6	483.5	351.5	525.2	631.9	375.4	538.7	125.6	254.7	268.4	210.7	224.1	207.5	180.6	285.9	188.7	40.6	207	78.6	154.6	192.3	133.1	125.7	204.8	138.5	210.9
396998	ENSSSCG00000014626	Sus scrofa	hemopexin(HPX)	HPX	64743.1	57583.6	41954	50089.6	1.06172	0.0864056	0.0700699	0.0730307	0.42113	114.968	0.890798	-0.16683	0.139244	0.140667	0.434461	118.608	45945.6	40190.2	77689.5	49448.9	50907.5	36355.6	41236.1	39653.5	43162.9	43763.4	70212.1	52657.4	54871.4	57330	60864	67070.7	42329.8	67391.7	59235.1	72471.6	55708.9	61480.7	48767	47670.3	48751.7	54525.7	77902.8	50357.1	66682.9
100621038	ENSSSCG00000025374	Sus scrofa	dishevelled segment polarity protein 3(DVL3)	DVL3	1546.91	1347.88	2419.25	1893.5	1.06171	0.0863895	0.07793	0.0744523	0.42421	4219.62	1.15653	0.209807	0.1569	0.0771481	0.336286	3345.04	1417.4	1878	1631.2	1991.5	2057.3	2385.6	2675.8	2202.7	1929.2	2869.3	656.1	1447.2	1857.7	944.3	1668.8	1401.8	1100.7	1069.3	1344.7	1312.9	1024.9	1479.9	1338.8	1619.6	1873.6	1425.8	1036.4	1361.1	1227.3
100155960	ENSSSCG00000010251	Sus scrofa	Suv3 like RNA helicase(SUPV3L1)	SUPV3L1	518.931	452.1	410.65	471.483	1.06151	0.0861162	0.0762597	0.0756734	0.425813	1429.03	0.921271	-0.118303	0.152882	0.314714	0.624903	2097.17	382.9	462.5	385.2	564.5	455.2	578.6	411.9	317.8	511.1	401.8	289.3	520.6	429.2	422.6	480	494	455.8	406.1	464.6	596.5	591.6	313.2	441.6	384.6	416.3	527.6	361.5	616	439.7
100512046	ENSSSCG00000008397	Sus scrofa	EGF containing fibulin extracellular matrix protein 1(EFEMP1)	EFEMP1	97.2375	45.1187	94.45	282.817	1.06138	0.0859388	0.187747	0.014056	0.244637	1232.97	0.909392	-0.137025	0.244001	0.0400129	0.24695	1244.63	353.9	77.5	786.7	76.3	350.2	52.3	49.9	82.8	123.2	121.9	14.1	0.8	18.9	15	39.2	55.4	12.3	150.9	68.2	67.7	79.1	23.3	22.2	60.3	33	61.5	55.5	1.2	19.2
100519138	ENSSSCG00000008237	Sus scrofa	retinol saturase(RETSAT)	RETSAT	1190.11	976.531	3794.72	2284.67	1.06137	0.085922	0.091887	0.0630504	0.398041	2938.74	1.23804	0.308057	0.187414	0.010294	0.135821	1002.77	1835.1	1914.4	1658.9	2497.1	2074.9	3727.6	4289.8	4088.6	3433.1	3367.4	1550.8	1072.4	858.4	884.4	1154.1	1026.9	1078.6	720.9	1075.7	1210.5	919.1	725.8	950.8	1248.5	697.6	450	671.2	637.1	1201.3
100157774	ENSSSCG00000001720	Sus scrofa	solute carrier family 25 member 27(SLC25A27)	SLC25A27	694.4	487.95	2514.43	3236.45	1.06129	0.0858223	0.114231	0.0427746	0.353829	1442.91	0.927684	-0.108294	0.206554	0.310769	0.621361	2533.91	3101.6	4328.8	4070.4	2737.1	3071.9	2108.9	2795.9	1817.4	2962.4	2482	499.5	796.9	556.8	205	481.9	490.5	303.4	593.3	221.8	550.1	384.6	384.4	230.4	847.2	754.6	506.8	291.2	318	386.3
100521759	ENSSSCG00000007084	Sus scrofa	beaded filament structural protein 1(BFSP1)	BFSP1	305.531	223.119	262.3	385.033	1.06127	0.0857977	0.109788	0.045852	0.359089	2953.15	0.887671	-0.171903	0.204483	0.117462	0.403246	3316.3	258.1	431.9	388.5	465.8	364.8	401.1	307.2	270.1	277.2	194.7	77.6	339.6	292.8	285.6	516.5	234.6	156	231.9	294	138.3	190.4	68.8	187.9	238.1	190.2	127.6	269	220.6	176.7
397324	ENSSSCG00000017694	Sus scrofa	acetyl-CoA carboxylase alpha(ACACA)	ACACA	1607.31	1217.75	787.95	343.8	1.06127	0.0857951	0.10796	0.0472393	0.361309	184.629	1.28574	0.362602	0.223537	0.00157235	0.0651783	33.3061	158.6	213.6	243.5	342.8	262.6	841.7	1202.1	673.3	453.2	823.2	1157.1	1716.2	1364.2	1493.6	2020.4	997.4	1020.9	319.5	1433	1524.7	977.1	1193.8	999.3	1041.6	1154	1071.2	1135.1	2123.8	2262.9
100620054	ENSSSCG00000031698	Sus scrofa	GDP-L-fucose synthase(GFUS)	GFUS	3132.36	2710.18	3184.15	2859.53	1.06122	0.0857188	0.074376	0.0769378	0.428356	4155.48	1.07376	0.102666	0.148825	0.378413	0.678412	6581.28	2342.7	3848.7	2872.4	2869.3	2626.4	2597.7	2579.8	3495.4	3116.4	3545	2551.2	2726.9	3230.7	3561.9	3250.1	3002.9	2839	3759.2	2704.4	1425.1	2684.7	2597.5	2960.6	1966.9	1919.6	2182.2	3790.4	2814.9	4673.6
396784	ENSSSCG00000022236	Sus scrofa	folate receptor 3 (gamma)(FOLR3)	FOLR3	4391.77	3639.02	6001.12	6153.3	1.06114	0.0856194	0.0893493	0.0667649	0.407773	56.6805	0.987622	-0.0179696	0.178957	0.880101	0.95595	132.877	6652.9	6116.4	9225.5	5936	5039.8	3949.2	5548.5	4473	8307.9	5675.1	3378.1	3702.4	3831.8	3899.3	2425.7	5615.6	3084.7	4118.7	4038	1501.5	5154	3646.3	2689.8	3682.1	4826	2630.3	3665.8	3793.5	4086
396841	ENSSSCG00000003139	Sus scrofa	branched chain amino acid transaminase 2(BCAT2)	BCAT2	1147.67	951.419	1183.28	1163.32	1.0611	0.0855649	0.0903704	0.0656832	0.405857	65.343	1.00178	0.00257	0.180581	0.982747	0.994673	160.142	1359.4	735.9	1609.2	1318.2	1063.2	894	901.6	1262	1385.9	1183.6	317.5	935.4	1103.5	618.4	918.2	1016.3	688	1298.4	1168	391.6	1041.5	1304.3	988.2	1165.4	885.7	1382.3	900.7	917.6	993.1
100156502	ENSSSCG00000037634	Sus scrofa	forkhead box A1(FOXA1)	FOXA1	698.288	571.631	1197.12	1028.2	1.06109	0.0855438	0.0968963	0.0580947	0.392895	1399.1	1.07534	0.104793	0.190187	0.367992	0.670143	2386.38	753.2	1015.3	1007.4	1237.9	1253.9	901.5	1244.3	1537.5	1029.5	977.2	177.8	527	511.3	278.7	513.7	415	468.1	516	320.1	901.1	330.3	674.2	440.6	1146.6	1069.9	855.7	566.3	463.5	389
100157390	ENSSSCG00000040383	Sus scrofa	microfibril associated protein 1(MFAP1)	MFAP1	1339.21	1183.24	1707.3	1475.73	1.06103	0.0854603	0.074836	0.0777898	0.430223	1692.5	1.0901	0.124458	0.149748	0.286781	0.597812	2351.79	1537.3	1632.7	1388.5	1446.4	1294.7	1554.8	1581.3	1670.7	1882.3	1694.9	540.4	1089.2	1448.4	1203.4	1223.3	1212	1347.6	1184.8	990.4	633.3	996.4	1607.6	1142.8	1444	1448.2	1420.1	1252.4	1267.2	1147.9
100522496	ENSSSCG00000003693	Sus scrofa	myomesin 1(MYOM1)	MYOM1	37.4375	27.05	86.65	58.2167	1.061	0.0854191	0.118238	0.0408276	0.34827	2948.8	1.11341	0.154986	0.207503	0.147981			80.2	34	57.8	41.7	41.8	93.8	143.1	77.4	69.7	56.4	49.4	40.8	12.2	24.2	28.2	30.7	33.2	5.6	25.1	20.3	13.8	33.2	26.3	13.5	47	29.3	28.4	41.1	16.4
100525780	ENSSSCG00000018045	Sus scrofa	unc-51 like autophagy activating kinase 2(ULK2)	ULK2	755.019	663.481	843.275	1117.65	1.06096	0.0853715	0.0772967	0.0777591	0.430223	4100.45	0.846189	-0.240948	0.155812	0.0420798	0.252168	2403.41	1246.3	1157.3	1103.5	976.4	1259.7	962.7	718.2	945.2	887.2	822.5	279.4	732.8	651	376.6	501.9	687.4	524.6	947.3	759.6	585.9	888.8	766.4	821.5	815	618.5	659	529.3	558.5	527.4
100153777	ENSSSCG00000036822	Sus scrofa	transmembrane protein 273(TMEM273)	TMEM273	18.4875	12	76.3	89.9333	1.06096	0.0853697	0.148489	0.0276578	0.297894	756.354	0.950057	-0.0739138	0.218845	0.426158			120.9	72.8	118.9	67.1	81.7	78.2	63.4	41.4	140.8	59.6	7.1	3.2	2.2	0	14.6	4.7	13.5	13	10	12.6	16.6	8.6	9.1	31.2	22	23.6	14.8	9.4	8.2
100157748	ENSSSCG00000009836	Sus scrofa	acyl-CoA dehydrogenase family member 10(ACAD10)	ACAD10	348.969	292.637	733.15	686.667	1.06095	0.0853621	0.086984	0.0701715	0.417452	1697.78	1.0317	0.0450293	0.173884	0.706794	0.875331	3559.97	587.8	712.5	535.1	674.4	732.5	877.7	824.7	543.7	806.6	757.6	359.8	321.9	288.4	262.6	225	484.6	255.5	339	276	216.6	323.9	234.6	260.7	352.4	255.2	226	239.4	206.5	180.8
100513078	ENSSSCG00000038383	Sus scrofa	dynein cytoplasmic 2 light intermediate chain 1(DYNC2LI1)	DYNC2LI1	281.1	196.588	290.55	307.867	1.06092	0.0853224	0.126691	0.0364979	0.336656	1816.59	0.988402	-0.0168298	0.213371	0.865118	0.948793	5119.68	389.6	272.3	345.3	309.2	290.8	240	284.2	374.5	329.2	174.3	125.6	319.5	148.6	107.1	185.8	268.8	56.5	94.1	82.3	102.5	116.8	174.4	66.7	572.8	506.4	217.5	144.4	377.8	217.8
100523423	ENSSSCG00000035532	Sus scrofa	ATP synthase F1 subunit delta(ATP5F1D)	ATP5F1D	5816.76	5134.26	5673	4686.57	1.0609	0.085291	0.0738764	0.0782302	0.430277	3758.9	1.12564	0.170752	0.14811	0.142357	0.436862	3816.43	5116.6	3899.2	5290.3	4991.1	4377.3	4444.9	6134.2	5455	5694.5	5408.3	3743.6	5602.8	6207.5	5670.5	5495.4	5992.8	4117.9	4425.2	4869.9	2831.8	4395	6092.8	3969	7398.6	6529.4	4805.9	5383.3	4701.7	6505
100520727	ENSSSCG00000040103	Sus scrofa	guided entry of tail-anchored proteins factor 4(GET4)	GET4	2637.79	2371.42	2104.43	1826.88	1.06089	0.0852767	0.0667325	0.0734918	0.421628	3330.86	1.10396	0.142693	0.131814	0.194448	0.50783	4011.86	1484.1	2050.5	1453.7	2017	1828.8	2127.2	1844.4	2473.7	1951.2	2148.4	1384.3	2384.2	2542	2223.7	2671.6	2446.4	2754.3	2020.2	2864.9	1668.7	2499.7	1923.3	2605.9	2616.6	2679.2	2657.7	2789.7	2387.8	2595.7
396926	ENSSSCG00000011171	Sus scrofa	cathepsin V(CTSV)	CTSV	14708.3	12677.2	32454.3	26844.2	1.06089	0.0852708	0.0805798	0.0764636	0.427618	91.9378	1.10809	0.148069	0.162783	0.215476	0.529464	113.835	32562.5	20815.2	25573.7	25821.9	28500.4	27791.6	39409	29348.3	35146.1	25913.7	21380.6	10872.5	13795.8	14793.4	10513.5	15910.5	11155.8	10240.9	10717.1	7007.5	12279.7	16674.5	9142.5	15608	13395.2	9347.9	14996.2	12449.3	17356.3
494565	ENSSSCG00000009555	Sus scrofa	lysosomal associated membrane protein 1(LAMP1)	LAMP1	6973.43	6117.51	8627.2	5770.1	1.06088	0.0852655	0.0760732	0.07835	0.430335	437.22	1.27597	0.351589	0.155395	0.00305746	0.0838385	85.1799	5102.1	3385.1	5349.8	7215.5	5167.2	8400.9	9186.4	9017.9	7870.9	8433.6	5284.5	6210.7	6347.2	7293.1	5888	8099.7	5563.8	3123	6631	4163.1	5815.5	6977.1	5430.1	7566	7215	6272.3	7536.4	6735.1	8418.6
100521475	ENSSSCG00000011881	Sus scrofa	IQ motif containing B1(IQCB1)	IQCB1	151.45	125.231	159.75	202.683	1.06072	0.0850463	0.0913664	0.0657122	0.405857	3301.24	0.900538	-0.151141	0.182021	0.204089	0.517863	4212.3	184.7	201.9	204.4	237	178	210.1	160.3	171	169.4	138.3	131.2	214.6	204.1	89.8	147.6	125	86	179.8	93.3	142.1	175.7	40.5	78.8	79	96.1	120.1	135.7	151.4	120.5
110257534	ENSSSCG00000037391	Sus scrofa	zinc finger protein 775(ZNF775)	ZNF775	72.8812	56.6938	149.2	142.5	1.06064	0.084931	0.101121	0.0547655	0.382159	4986.79	1.01371	0.0196405	0.192262	0.86464	0.94871	12379.7	211.7	54	193	126.1	120.6	149.6	174.7	130.5	116.6	175	21.2	64.9	69.9	33.4	54.7	43.6	57.7	49.4	74.3	28	51.5	43	54.6	69.7	107.1	84.1	33.3	70.4	42.5
100521547	ENSSSCG00000026710	Sus scrofa	calcium regulated heat stable protein 1(CARHSP1)	CARHSP1	2473.69	2008.72	4149.43	3123.53	1.06053	0.0847833	0.0941062	0.0629501	0.398041	3246.82	1.11996	0.163448	0.187653	0.165058	0.469066	3826.17	4049.2	3163.2	4072	2489.9	2637.1	2329.8	4950.4	4621.5	3567.3	3458.5	1257.3	2118.3	3215.2	2792.6	2194.3	3037.1	1466.8	1874	1285.5	1258.8	1292.6	3336.9	1074.1	2549	1733.4	1653.6	2881	2217.7	2986.1
100156061	ENSSSCG00000009615	Sus scrofa	nudix hydrolase 18(NUDT18)	NUDT18	172.338	143.694	128.7	124.717	1.0605	0.0847457	0.0895459	0.0687022	0.412786	1401.82	1.0069	0.00991698	0.179713	0.933585	0.976687	3316.83	167.3	145.5	157.2	75.3	96.3	106.7	123.9	123.3	124.7	142.9	107.2	121.7	170.8	125.5	98.4	172.1	109.3	169.5	121.4	95.7	105.8	187.9	98	254.7	171.1	190	175.2	122	115.1
100155687	ENSSSCG00000024550	Sus scrofa	ubiquinol-cytochrome c reductase, complex III subunit X(UQCR10)	UQCR10	1763.57	1556.65	1991.03	2428.78	1.06044	0.0846572	0.0765356	0.0802138	0.432695	1407.12	0.881758	-0.181545	0.154118	0.124048	0.413371	1344.28	2987.6	2740.7	2875.6	2092.2	2296.6	1580	2071.9	1587.9	2372.8	1931.5	1047	1488	1420.7	1303.6	1330.8	1670.6	1308.3	1995.1	1373.8	1050.9	1542.9	1823.8	1213.5	2156.1	2383	1798.3	1468.3	1304.8	1495.8
100512698	ENSSSCG00000005322	Sus scrofa	natriuretic peptide receptor 2(NPR2)	NPR2	464.8	384.031	417.3	493.95	1.06042	0.0846346	0.0900829	0.0683105	0.412301	2172.82	0.924237	-0.113665	0.180762	0.339676	0.647066	3410.04	451.5	532.9	807.9	371.3	501	299.1	289	297.1	490.6	592.5	153.8	483.7	407	323.6	552.9	479.9	291.2	475	365.3	255.2	284.3	391.8	335.5	438.7	441.4	465.2	352.9	440	502.7
100625427	ENSSSCG00000028892	Sus scrofa	SH3 domain containing 21(SH3D21)	SH3D21	31.6938	20.2875	141.775	118.533	1.0604	0.0846065	0.141529	0.0307529	0.313478	3442.61	1.03268	0.0463903	0.218206	0.61869			131.5	177.2	92	133.2	150.8	26.5	102.7	148.5	148.1	167.8	14.1	11.2	13.3	29.9	10	28.3	17.2	83.8	10	5.8	19.3	12.3	11.1	31.2	11	16.1	22.2	11.7	24.7
100157203	ENSSSCG00000006885	Sus scrofa	ALG14 UDP-N-acetylglucosaminyltransferase subunit(ALG14)	ALG14	431.05	366.806	366.475	281.333	1.06036	0.0845511	0.0854592	0.0740955	0.422737	1630.49	1.14061	0.18981	0.173385	0.11422	0.398089	1535.43	322	150.2	331.5	311.2	232.5	340.6	458.9	316.9	426	264.1	258.2	408.4	306.1	224.6	460.9	299.5	339.1	315.8	266.9	344.2	244.7	318.1	361.7	624.8	547.5	548.4	269	410.7	241.1
100154259	ENSSSCG00000005399	Sus scrofa	ring finger protein 20(RNF20)	RNF20	761.6	681.231	829.625	878.9	1.06034	0.0845278	0.071653	0.0800085	0.432695	1172.6	0.964701	-0.0518465	0.142375	0.650415	0.849765	2302.86	781.2	855.7	847.8	968.3	757.8	1062.6	907.3	720.1	827.9	863.2	328.8	768	728.7	586.2	690.5	639	614.2	696.7	628.2	493.1	662.4	778.6	609.3	831.7	1087.9	756.4	666.3	712.2	512.3
100155248	ENSSSCG00000002444	Sus scrofa	fibulin 5(FBLN5)	FBLN5	255.95	184.894	655.625	866.767	1.06032	0.0845038	0.1219	0.0398034	0.345045	1066.54	0.933899	-0.0986611	0.21169	0.333156	0.640928	1981.11	1376.8	523.5	800.6	798.4	976.6	724.7	712.4	456.4	771.4	682.3	38.1	208.2	92.1	77.2	192.2	156.8	103.2	515.1	140.5	249.4	158.2	126.5	176.8	276.5	279.2	168.3	128.3	70.4	128.8
100049700	ENSSSCG00000040157	Sus scrofa	adaptor related protein complex 3 subunit delta 1(AP3D1)	AP3D1	3189.47	2954.97	2591.65	2475.43	1.0603	0.0844745	0.0476728	0.0357116	0.333971	483.925	1.04048	0.0572486	0.0901654	0.492874	0.760556	1102.05	2417.1	2395.6	2320.2	2507.2	2626.4	2586.1	2807.4	2374.7	2600.9	2583.6	2641.5	2820.6	3096.5	2629.1	3322	2767.1	3120.3	2931.2	2931.1	3569.5	2655.2	2640.5	2906	3061.5	3218.7	2968.8	2950.1	2572	3194.3
100526035	ENSSSCG00000013511	Sus scrofa	HDGF like 2(HDGFL2)	HDGFL2	578.325	497.394	727.8	734.367	1.06026	0.0844236	0.0818119	0.0780821	0.430277	4133.67	0.993248	-0.00977475	0.164682	0.934851	0.976687	9383.03	747.4	664.3	896.7	742.5	716.9	638.4	609.7	664.3	778	859.2	201.8	574.2	603.3	405.4	537.4	641.4	481.6	618.5	484.7	216.6	505.1	621.4	359.7	659.1	539.4	508.7	456.5	437.7	591.7
100513460	ENSSSCG00000013767	Sus scrofa	paralemmin 3(PALM3)	PALM3	2342.2	1686.89	4615.88	4361.75	1.06025	0.0844108	0.117763	0.0423191	0.352111	1948.23	1.01445	0.0207043	0.208986	0.841807	0.940587	5204.27	5569	4022.4	6267.6	4053.3	4468.8	1789.4	5769.3	5519.9	3564.4	3609.9	412	2245.6	1293.2	701.3	1577.7	1669.5	874.7	2558.6	674.3	552.1	1542.9	2419.4	1481.3	4374.5	2960.5	1652.7	1320.2	1289.5	1865.6
110261252	ENSSSCG00000035074	Sus scrofa	forkhead box O6(FOXO6)	FOXO6	2.03125	0.2375	4.3	10.3167	1.06022	0.0843657	0.231217	0.00132434	0.107875	1436.78	0.966843	-0.0486464	0.239135	0.332445			12.6	24.6	9.8	0	8.8	6.1	2.9	2.7	3.7	7.9	0	0.8	1.1	0	0	0	0	0	0	0	0	0	0	0	1	0.9	0	0	1.4
100157959	ENSSSCG00000010650	Sus scrofa	actin filament associated protein 1 like 2(AFAP1L2)	AFAP1L2	123.919	101.588	139.775	187.05	1.06018	0.0843118	0.0914115	0.0674208	0.409565	1696.83	0.886123	-0.174422	0.182268	0.143149	0.438017	1814.7	273.6	185.5	240.2	123.1	194.5	105.4	162.3	109.8	147.4	139.6	97.4	168.2	116.5	99	69.2	130.9	74.9	66.1	123.4	77.3	117.8	113	106.1	81.1	70.1	114.4	227	131.4	128.8
100521362	ENSSSCG00000013490	Sus scrofa	phosphatidylinositol-4-phosphate 5-kinase type 1 gamma(PIP5K1C)	PIP5K1C	347.188	300.625	631.65	403.05	1.06017	0.0842918	0.0796349	0.0800846	0.432695	3503.53	1.28777	0.364874	0.163261	0.00244948	0.0776892	629.05	412.8	383.8	363.2	402.8	358	497.7	652.9	660.7	529.4	683.6	132.6	348.4	459.2	294.8	366.2	399.7	237.1	238.4	313.1	194.3	277.9	393	257.7	317.1	273.2	307.3	354.1	400.1	315
100521950	ENSSSCG00000013905	Sus scrofa	FKBP prolyl isomerase 8(FKBP8)	FKBP8	3182.79	2824.49	4170.25	3739.38	1.06007	0.0841599	0.0724146	0.0815588	0.43472	3599.49	1.0715	0.0996258	0.144667	0.387265	0.686804	5686.73	4086.9	3417.9	4430.3	3364.7	3800.5	3336	4053.6	4502.7	4046.2	4078.5	2109.6	2770.2	3201.9	2728.1	2685.3	3766.9	2287.4	3585	2534.8	1597.2	2630.4	3118.2	2183.6	3845.4	3203.7	2944.2	2942.7	2533.3	3765.5
100524459	ENSSSCG00000011366	Sus scrofa	solute carrier family 25 member 20(SLC25A20)	SLC25A20	1164.84	990.319	1633.55	1361.02	1.05999	0.0840473	0.0866653	0.0740989	0.422737	3835.91	1.0921	0.127102	0.175081	0.288749	0.59989	5443.4	1456.1	1255.9	1411.4	1296.8	1208.1	1537.8	2029.7	1566.3	1660.8	1277.4	355.6	1210.1	951.6	460.6	1257.9	984.5	748.1	815.9	988.4	977.5	1022.2	1148.3	831.6	1594.7	1301.1	1197	895.8	884.7	653.4
414902	ENSSSCG00000011514	Sus scrofa	melanocyte inducing transcription factor(MITF)	MITF	249.975	216.925	518.85	458.733	1.05997	0.0840207	0.078989	0.0813227	0.434358	392.66	1.07264	0.101166	0.157174	0.393653	0.691697	625.294	480.5	427.2	478.9	462.8	452.3	450.7	521.3	504.1	506.7	543.3	177.8	262.7	186.3	187.7	276.9	188.6	285	213.3	158.5	332.6	213.4	152.3	260.7	238.1	192.2	144.7	187.5	179.5	163
100519412	ENSSSCG00000013615	Sus scrofa	ECSIT signaling integrator(ECSIT)	ECSIT	1414.99	1260.88	1855.33	1861.03	1.05995	0.0840014	0.071442	0.0816706	0.434851	3252.68	0.997908	-0.00302186	0.14214	0.978911	0.994064	7435.6	1943.4	2151.5	1836.5	1845.1	1722.7	1667	2091.1	1781.4	1862.5	1686.3	760.6	1247.7	1345.3	1350.8	1208.8	1294.5	1217.4	1695.2	1317.6	685.5	1220.9	1342.4	1241.8	1619.6	1409.2	1216.8	1248.7	1022	1378
100516029	ENSSSCG00000015102	Sus scrofa	centrosomal AT-AC splicing factor(CENATAC)	CENATAC	162.606	138.625	202.45	196.567	1.05993	0.0839742	0.0861303	0.0749439	0.42475	2712.03	1.01613	0.0230879	0.172363	0.847135	0.942546	6018.16	188.5	206.6	153.9	212.6	190.7	227.1	245.8	156.6	244.2	163.2	235.6	86.5	122	101.3	98.4	135.6	76.2	136	92.3	148.9	109.5	147.4	106.1	226.6	229.2	166.4	133.3	138.5	108.2
102167302	ENSSSCG00000035893	Sus scrofa	collectrin, amino acid transport regulator(CLTRN)	CLTRN	788.369	572.125	1460.5	865.717	1.05989	0.0839176	0.105127	0.0526259	0.37726	4736.13	1.1489	0.200253	0.20211	0.0739851	0.330922	4154.39	1231.8	943.7	611.6	844.2	856	707	1969.2	2211.7	824.2	836.9	1316.5	378.8	1241.1	834.9	225.9	833.5	352.6	452.7	457.6	747.3	312.8	611.6	312.2	358.7	327.3	390.5	1020.4	1295.4	2472.4
106505426	ENSSSCG00000036106	Sus scrofa	tubulin gamma 1(TUBG1)	TUBG1	753.688	655.819	912.275	795.033	1.05985	0.0838658	0.077151	0.0826281	0.437268	5541.06	1.0834	0.11556	0.155156	0.328229	0.637037	8072.53	708.7	936.6	775.3	713	867.7	768.9	859.3	991.1	841.8	956.9	337.2	825.7	708.7	604.6	729.6	824.1	574.9	1005	642.2	363.5	706.6	714.8	552.7	751.6	604.5	547.4	734.1	651.2	794.5
100152820	ENSSSCG00000030131	Sus scrofa	chromosome 7 C15orf40 homolog(C7H15orf40)	C7H15orf40	653.656	573.044	617.55	679.95	1.05981	0.0838101	0.0776367	0.0826399	0.437268	958.055	0.946433	-0.0794273	0.15625	0.502316	0.765841	1677.96	748.3	639.7	707.7	785.2	664.4	534.4	630.8	663.4	717.9	458.1	618	532.6	535.7	327.1	576.6	541.2	421.4	765.6	422.5	705.8	593.4	386.9	412.3	709	922.8	697.8	642.8	551.5	531.5
100626975	ENSSSCG00000038489	Sus scrofa	basic helix-loop-helix family member a15(BHLHA15)	BHLHA15	2968.53	2106.79	4054.78	1679.27	1.05977	0.0837451	0.124712	0.0391036	0.342964	3885.09	1.20946	0.274363	0.228763	0.00733401	0.11647	1319.37	1406.8	741.8	908.9	1963.1	1674.1	3380.9	4400.2	2931	4820.5	4067.4	1567.7	2339.3	5547.6	3464	2413.9	4260.9	2255.5	546.7	1043.6	1414.5	804.1	3295.1	1016.5	1787	1141	811.2	5994	2729.2	6243.4
100623494	ENSSSCG00000016487	Sus scrofa	maltase-glucoamylase 2 (putative)(MGAM2)	MGAM2	122.75	90.6562	212.2	179.167	1.05968	0.0836312	0.11179	0.0474406	0.361309	3805.3	1.0454	0.0640544	0.204692	0.552337	0.796106	8384.58	211.7	125.6	166.1	195.3	215.9	160.4	158.4	162.9	221.4	306.1	77.6	124.1	58.8	116.3	121.1	40.1	35.6	202.1	51.2	78.3	89.2	38.1	89.9	127.9	115.1	85.1	77.7	69.2	47.9
100620523	ENSSSCG00000029715	Sus scrofa	olfactomedin 1(OLFM1)	OLFM1	190.65	149.762	246.525	256.45	1.05965	0.0835945	0.10284	0.0554298	0.383397	3762.66	0.983035	-0.0246855	0.197033	0.826778	0.933828	9164.59	323.9	289.9	286.7	196.3	232.5	209.4	255.4	258.3	258.1	214.3	36.7	209.8	138.6	88.7	106.6	149.7	122.8	125.7	103.4	104.4	195	108.1	165.7	196.5	238.2	306.3	181.4	231.2	65.7
100134959	ENSSSCG00000036449	Sus scrofa	glucose-6-phosphatase catalytic subunit 1(G6PC1)	G6PC1	24719.4	11630.9	51074.2	7907.55	1.05964	0.0835774	0.186796	0.0143389	0.24556	393.387	1.17696	0.235064	0.358966	0.00164666	0.0661744	106.011	4142	4038.9	7329.6	5915.6	3741.2	22278	24265	37299.5	50142.1	92590.4	30970.2	5444.2	24411.8	39831.5	3254.6	29072.9	1837.8	252.4	2825.8	3072.5	1432.5	23759.6	1065	2762.1	8019.7	8081	34019.7	63711.1	35444.1
100739500	ENSSSCG00000023866	Sus scrofa	acyl-CoA synthetase family member 3(ACSF3)	ACSF3	1389.77	1228.56	1111.83	1131.92	1.05964	0.0835712	0.0732702	0.0838087	0.438814	5331.15	0.990521	-0.0137408	0.146754	0.905624	0.967169	11750.1	1259.8	1260.6	1306.3	967.3	1018.5	979	1280.8	694	1256.1	1216.4	728.1	1375.9	1178.9	1246	1208.8	1713.1	1278.9	1509.8	1211.2	889.5	1384.7	1155.7	1065	1205.9	1162	1343.5	1178.3	1009.1	1420.4
100516488	ENSSSCG00000007803	Sus scrofa	Tu translation elongation factor, mitochondrial(TUFM)	TUFM	5939.06	5322.86	5656.82	5777.45	1.05961	0.083537	0.0634295	0.074567	0.42425	2769.08	0.98497	-0.0218481	0.124355	0.83699	0.938016	6122.43	5184.2	6326.5	5982.6	6456.8	5150.7	5563.9	5079	6286.8	5509.7	5751.8	3701.2	5555.6	5736.1	6299.2	7462.9	5904.4	5625.2	6587.9	5687.7	3509.5	4982.9	4910.1	4753.1	5019	4819	4612	6049.6	5903.2	7731
100233189	ENSSSCG00000004596	Sus scrofa	lipase C, hepatic type(LIPC)	LIPC	16535.1	14604.9	22086.1	18723.6	1.0596	0.0835169	0.0755928	0.0841291	0.439386	1924.51	1.1087	0.148874	0.152317	0.205365	0.519201	2274.1	20761.1	15475.8	16998.1	19909.4	16809.9	22387.5	26716.2	21715.7	20966.2	18946.2	18840.6	12841	11422.3	15419.9	10657.4	13066.8	16021.9	10566.9	12865.5	12004	15174.1	19391.1	16133.7	17243.3	17155.3	14874.3	16019.1	14207	21273.8
100144452	ENSSSCG00000001346	Sus scrofa	ATP binding cassette subfamily F member 1(ABCF1)	ABCF1	3762.93	3394.68	2631.07	2206.43	1.05959	0.0835112	0.0666052	0.0791816	0.431501	731.395	1.13184	0.178675	0.131981	0.104483	0.383174	649.481	1700.7	2381.5	1658.9	2411.6	2025.2	3060.7	2532.8	2758.1	2568.6	2664.8	2084.2	2867.9	3432.6	3908.5	4017	3566.5	3840.2	2861.3	4063.1	2593	3558.7	3082.6	3773	3523.1	3608	3535.1	4232.1	3257.2	4355.9
100514255	ENSSSCG00000034293	Sus scrofa	ADP ribosylation factor like GTPase 4C(ARL4C)	ARL4C	754.944	530.519	214.45	153.95	1.05956	0.0834711	0.118776	0.0428388	0.354096	2048.45	1.07637	0.106179	0.211269	0.300416	0.612371	3542.57	205	109.2	118.1	185.1	166.3	140	236.2	241.2	169.4	211	500.9	708.8	625.5	976.6	415.4	861.8	589.7	237.5	589	217.5	624.7	702.5	314.2	313.9	257.2	553.1	1697.8	1496	1330
100624783	ENSSSCG00000024563	Sus scrofa	centrosomal protein 83(CEP83)	CEP83	252.5	224.981	253.85	296.717	1.05952	0.0834073	0.0737295	0.0844596	0.439448	4756.15	0.904769	-0.144379	0.146739	0.213022	0.527168	5705.54	340.3	312.2	349.4	241.1	269.4	267.9	301.5	219.6	261	233.3	163.7	236.3	169.7	150.9	193.1	221.7	178.1	253.3	212.7	285.2	245.6	239.5	229.4	256.8	311.3	252.4	148.1	276.9	234.2
110255203	ENSSSCG00000005665	Sus scrofa	phytanoyl-CoA dioxygenase domain containing 1(PHYHD1)	PHYHD1	1307.45	1023.67	1971.78	1497.3	1.05951	0.0834004	0.0993254	0.0596311	0.395172	5057.41	1.10078	0.13852	0.194784	0.227416	0.54051	6917.45	1519.9	1220.7	2131.3	1333.5	1372.5	1405.9	2216	2053.3	2061.9	1555.9	1089.3	727.2	804.1	1021.5	630.3	1080	947.2	1599.2	733.5	601.4	713.9	862.2	965	1882.7	1388.2	1333.1	904.4	702.8	1454.7
100514844	ENSSSCG00000002952	Sus scrofa	Yip1 interacting factor homolog B, membrane trafficking protein(YIF1B)	YIF1B	350.006	297.275	308.45	210.5	1.05951	0.0833961	0.08333	0.0797778	0.432695	2587.08	1.21149	0.27678	0.17098	0.0218441	0.186888	1117.41	147.9	174.9	245.1	248.2	177	269.9	306.3	303.4	341	283.1	145.3	418.8	311.6	357	354.3	479.9	227.3	203	319.1	200.1	220.8	366	240.5	351.4	319.3	242	340.5	444.7	352
100153512	ENSSSCG00000006468	Sus scrofa	heparin binding growth factor(HDGF)	HDGF	3849.53	3367.22	4193.15	2593.03	1.05948	0.0833597	0.07717	0.0843017	0.439448	1076.21	1.32613	0.40722	0.160468	0.000696352	0.0448234	109.772	2432.6	2145.6	2542.5	2842.9	2852.1	2742.5	4380.1	4613.4	3859.2	3919.9	1535.2	3985.9	3624.5	2905.5	4621	3870.6	3594.5	2272.7	3780.1	3014.5	3279	4192.9	3104.1	3562.6	3165.6	3366.8	3841	3624.5	4098.3
641348	ENSSSCG00000003105	Sus scrofa	solute carrier family 1 member 5(SLC1A5)	SLC1A5	1770.39	1579.91	1126.47	1198.27	1.05947	0.0833472	0.0725878	0.0843881	0.439448	488.667	0.961713	-0.0563216	0.145466	0.625767	0.834715	928.203	1234.7	781.7	1241.1	1266.3	1503.9	1161.9	1063.8	973.1	1278.1	1190.9	1277	1385.5	1476.2	1364.6	1257	1645.9	1755.5	1643.9	1880.5	1446.4	2037	1225.7	1720.8	1643.6	1621.4	1897.6	2191.3	1760	1310.9
100739380	ENSSSCG00000033424	Sus scrofa	presenilin associated rhomboid like(PARL)	PARL	1174.77	1070.28	1093.05	1016.4	1.05945	0.0833131	0.058597	0.0660076	0.406644	4930.97	1.05797	0.081302	0.113408	0.415315	0.709629	8604.96	975.5	1153.8	907.2	909.3	946.5	1206.1	982.2	1186.4	1193	1010.6	1035.7	1033.9	1242.2	1198.8	1215.1	1233.2	1183	837.3	1013.5	749.3	1091.2	778.6	1178.2	1063.5	1211	1059.9	1190.7	1134.6	1315
100157723	ENSSSCG00000051205	Sus scrofa	purinergic receptor P2X 4(P2RX4)	P2RX4	962.475	820.231	1265.67	755.683	1.05942	0.083278	0.0830325	0.0804458	0.432722	1754.25	1.29877	0.377146	0.173522	0.00195732	0.0699711	283.663	631.4	458.9	631.2	864.6	657.6	1290.4	1428.7	1313.4	1115.3	1205.3	819.8	883.3	919.4	1012.3	1107.6	984.5	672	354.9	1040.6	603.3	701.1	831.5	924.6	808.8	755.6	704.4	808.2	715.7	1331.4
100621636	ENSSSCG00000040449	Sus scrofa	abhydrolase domain containing 12, lysophospholipase(ABHD12)	ABHD12	846.506	738.175	664.325	660.7	1.05939	0.0832273	0.0753597	0.0851359	0.440456	4446.84	1.00131	0.00188734	0.151558	0.987161	0.995961	10055.2	579.1	609.2	691.4	691.7	672.2	720.6	729.7	649.9	706.9	570.8	476.9	794.5	972.7	640.3	943.7	891.3	434.9	678.1	924.2	685.5	598.9	647.2	668.9	633.1	915.8	904.8	760.1	783.8	790.4
100522450	ENSSSCG00000009229	Sus scrofa	Rho GTPase activating protein 24(ARHGAP24)	ARHGAP24	83.0687	70.3875	184.975	161.3	1.05938	0.08322	0.0876178	0.0752046	0.425262	3592.18	1.06912	0.0964265	0.172202	0.421155	0.71349	6026.85	166.3	173.7	206.9	130.2	145.9	144.8	181.5	247.5	162.8	148.1	56.4	58.5	69.9	35.7	61.9	48.3	39.3	80.1	82.3	65.7	94.8	78.6	96	94.6	78.1	86	34.5	77.4	45.2
100626761	ENSSSCG00000024437	Sus scrofa	adaptor related protein complex 2 subunit mu 1(AP2M1)	AP2M1	2138.34	1894.73	2580.32	2481.68	1.05934	0.08317	0.0736579	0.0852658	0.440629	4970.74	1.02194	0.0313172	0.147559	0.787449	0.916787	10342.3	2762.3	2772.4	2889.5	2280.4	2256.8	1928.7	2476.1	2780.6	2799.6	2265	1240.3	1863.6	2039.6	1843.7	1744.4	2202.4	1611.8	2629.4	1893.6	973.6	1701.1	2078	1578.3	2470	2398	2047.9	1808.8	1697.9	2071.1
100153330	ENSSSCG00000028327	Sus scrofa	Rho related BTB domain containing 1(RHOBTB1)	RHOBTB1	488.762	411.8	748.775	769.5	1.05934	0.0831607	0.0860861	0.0773219	0.42911	1021.71	0.988115	-0.0172497	0.173458	0.885426	0.957654	2280.17	996.8	616.2	1001.7	601.1	828.8	572.4	859.3	917.3	668	550.5	218.7	636.7	327.2	232.6	470.9	338.4	315.7	444.3	437.5	429.3	468.3	320.5	435.5	492.8	568.5	451.9	299.8	306.2	334.2
100521688	ENSSSCG00000010527	Sus scrofa	MARVEL domain containing 1(MARVELD1)	MARVELD1	165.519	131.012	171.3	124.6	1.05931	0.0831255	0.105021	0.0540767	0.380486	3121.51	1.129	0.175052	0.201562	0.117226	0.402715	3303.88	91.9	50.5	72.5	105.8	119.6	307.3	248.7	153.9	106.3	176.3	50.8	143.4	100.9	91	153	69.6	110.6	60.5	157.5	108.3	155.5	87.2	190	259.9	216.2	141.8	93.8	85.7	90.4
100158062	ENSSSCG00000005308	Sus scrofa	RUN and SH3 domain containing 2(RUSC2)	RUSC2	174.088	146.125	167.775	219.8	1.0593	0.0831166	0.0872216	0.0760087	0.426916	1789.63	0.881424	-0.182092	0.176177	0.129089	0.419283	1757.64	271.7	146.7	243.5	233.9	291.8	131.2	191.1	116.1	192.8	171.1	148.2	100.1	103.1	126.7	104.8	160.3	210.1	215.2	155.5	167.3	201.5	162.1	78.8	89.4	155.1	159.8	164.1	184.2	247.9
102160500	ENSSSCG00000033043	Sus scrofa	SH3 and multiple ankyrin repeat domains 2(SHANK2)	SHANK2	940.156	737.6	1660.22	1035.15	1.05929	0.0830951	0.0998848	0.0595942	0.395172	4868.92	1.18138	0.240475	0.198143	0.0368906	0.239618	2952.34	715.5	839.2	890.1	924.6	1103.1	1738.4	1871.3	1821.9	1003.1	1944.6	348.5	1179.7	1277.7	389.2	1248.8	777	523.3	470.4	696.4	423.5	509.7	681.6	838.7	930.4	795.7	711	455.3	742.7	778
100623444	ENSSSCG00000000121	Sus scrofa	galanin receptor 3(GALR3)	GALR3	34.2313	25.1438	36.125	53.75	1.05925	0.0830421	0.158714	0.0250362	0.290372	3055.87	0.904915	-0.144146	0.229403	0.0815938			57	61	51.3	23.4	108	21.8	15.4	16.2	56.5	56.4	1.4	6.4	6.7	1.2	4.6	2.4	4.9	47.5	15.1	11.6	21.2	22.1	23.2	64.5	72.1	97.4	13.6	4.7	6.8
100151872	ENSSSCG00000001697	Sus scrofa	transmembrane protein 63B(TMEM63B)	TMEM63B	1162.04	967.688	3001.47	2022.55	1.05922	0.0830085	0.087286	0.0762306	0.427428	779.629	1.20622	0.270488	0.178708	0.0248043	0.197254	359.792	1418.4	1571.6	2087.3	2248.9	2027.2	2781.9	3388.3	2972.4	2174.9	3470.3	814.2	1315.8	1245.5	617.3	1090.3	1302.8	866.1	878.3	856	582	904.4	967.8	733.6	1140.4	1172	996.5	565.1	593.7	921.9
100519931	ENSSSCG00000017041	Sus scrofa	adrenoceptor alpha 1B(ADRA1B)	ADRA1B	44.2313	30.6875	62.175	75.7	1.05918	0.082947	0.125975	0.0392708	0.343979	2632.82	0.952975	-0.0694894	0.21304	0.486981			65.7	122.1	57	69.2	66.1	74.1	44.2	54	96.1	54.4	14.1	8	39.9	17.3	50.1	15.3	20.9	26.1	81.3	10.6	47.8	16	40.4	37.4	28	37.8	37	28.2	12.3
100515537	ENSSSCG00000023294	Sus scrofa	lysine rich coiled-coil 1(KRCC1)	KRCC1	620.125	518.119	1010.23	914.567	1.05912	0.0828717	0.0879882	0.075688	0.425813	2645.15	1.05198	0.0731026	0.177364	0.54047	0.788938	4900.88	942.7	847.4	1009.9	944.9	892	850.5	1085.9	1205.3	923.9	825.8	286.4	633.5	478	347.8	421.7	325.4	514.7	853.2	436.5	275.5	564.9	477.7	542.6	783.8	734.6	613.6	454.1	424.8	335.6
100519333	ENSSSCG00000017521	Sus scrofa	secernin 2(SCRN2)	SCRN2	388.444	305.887	645.55	686.833	1.0591	0.0828444	0.102012	0.0576922	0.391907	2919.71	0.973042	-0.0394264	0.196879	0.727001	0.886975	6607.96	812.2	913.2	755.8	580.8	572.9	486.1	540.5	522.1	904.8	614.8	90.3	263.5	295	261.4	228.6	420.9	218.7	499.2	364.3	116	350.5	510.9	240.5	492.8	236.2	305.4	333.1	268.7	702.7
100620304	ENSSSCG00000032411	Sus scrofa	endo-beta-N-acetylglucosaminidase(ENGASE)	ENGASE	213.975	167.175	127.775	133.667	1.05908	0.0828141	0.101371	0.0584573	0.393558	3837.97	0.985668	-0.0208269	0.196859	0.853637	0.944601	9211.75	149.9	127.9	165.3	112.9	108	138	107.5	137.7	121.7	144.2	62.1	319.5	170.8	123.2	299.7	140.3	135.1	131.3	203.7	88	209.8	83.5	107.1	259.9	179.1	161.7	188.8	179.5	102.7
100525457	ENSSSCG00000008200	Sus scrofa	ankyrin repeat domain 23(ANKRD23)	ANKRD23	23.9937	16.975	19.3	20.5667	1.05903	0.0827383	0.122366	0.0415312	0.349937	3293.96	0.988598	-0.0165442	0.211523	0.87006			18.4	7	13.8	30.5	15.6	38.1	10.6	24.3	21.3	21	5.6	23.2	17.7	1.2	9.1	13	17.2	19.6	22.1	13.5	46	8.6	18.2	14.6	24	18	23.4	15.3	20.5
110256514	ENSSSCG00000038459	Sus scrofa	surfeit 2(SURF2)	SURF2	1457.76	1187.81	688.55	1058.5	1.05899	0.0826866	0.0899863	0.0734642	0.421628	5468.52	0.828663	-0.271142	0.184504	0.0236656	0.192337	2494.61	978.5	1066.9	916.2	1410.8	1064.2	914.4	600.1	867.8	737.7	548.6	365.5	1224.5	1069.1	982.3	1759.8	1212	1228.5	1587.1	1215.2	927.2	1484	795.8	1434.8	1055.2	1052.9	1611.1	1605.2	1472.6	1494.4
100415776	ENSSSCG00000033057	Sus scrofa	anaphase promoting complex subunit 13(ANAPC13)	ANAPC13	463.2	395.725	507.825	559.767	1.05891	0.0825783	0.0848713	0.0805372	0.432722	1978.84	0.951304	-0.0720216	0.171625	0.547853	0.793871	3630.37	699	657.3	747.6	432.3	511.7	310.7	598.2	584.2	458.3	390.6	173.6	459.7	343.8	306.3	357.1	416.2	382.1	494.6	336.2	259.1	387.3	379.5	403.2	617.5	579.5	435.9	378.8	291	397.2
100157638	ENSSSCG00000021587	Sus scrofa	mesoderm development LRP chaperone(MESD)	MESD	4520.01	4082.83	3232.3	2587.02	1.0589	0.0825698	0.0652777	0.0806963	0.433055	1742.61	1.17127	0.228073	0.129257	0.0359449	0.237749	956.703	2232.5	2605.7	2362.6	2659.8	2306.4	3355.1	2932.2	3717.7	3110.5	3168.8	3002.8	4672.2	4567.2	3684	4876	4569.8	4147.4	2952.6	3969.7	3533.7	3573.4	4073.7	4112.5	4866.2	4497.8	4226.3	5027.9	4467	5084.6
100621801	ENSSSCG00000043102	Sus scrofa	polypeptide N-acetylgalactosaminyltransferase 4(GALNT4)	GALNT4	25.5125	18.0437	25.875	22.2167	1.05883	0.0824649	0.124854	0.040405	0.346963	3517.51	1.03298	0.0468157	0.212568	0.640332			13.5	25.8	17.9	20.3	20.4	35.4	32.6	9.9	31.5	29.5	8.5	20.8	12.2	8.1	14.6	22.4	7.4	0.9	31.1	19.3	15.6	40.5	12.1	21.8	25	28.4	28.4	27	9.6
100622774	ENSSSCG00000029169	Sus scrofa	MAPK associated protein 1(MAPKAP1)	MAPKAP1	1744.38	1580.71	1739.38	1261.72	1.05879	0.0824203	0.0672494	0.0837434	0.43876	4550.82	1.25766	0.330738	0.134469	0.002936	0.0824351	855.016	1083.8	851	1101.1	1468.7	1120.6	1945.1	1842.5	1756.2	1622.7	1736.1	1025.8	1620.1	1510.6	1494.8	1865.5	1355.8	1653.5	1087.9	1764.1	1384.5	1685.5	1386.6	1707.6	2028.2	2091.7	1629.1	1510.2	1600.5	1524.5
100301483	ENSSSCG00000032857	Sus scrofa	S100 calcium binding protein A12(S100A12)	S100A12	549.612	407.562	148.55	188.617	1.05876	0.0823768	0.109087	0.0515508	0.373555	1664.19	0.941903	-0.0863489	0.204842	0.423552	0.715593	3187.97	135.4	212.4	249.2	95.6	178	261.1	125.8	81.9	257.4	129.1	96	736	496.9	239.5	510.1	685	287.5	734.9	471.6	238.8	276.9	304.6	342.5	430.4	290.2	380.1	405.9	824.9	400
100736598	ENSSSCG00000016270	Sus scrofa	chromosome 15 C2orf72 homolog(C15H2orf72)	C15H2orf72	1649.12	1297.77	4099.65	2530.55	1.05874	0.0823531	0.100499	0.0603604	0.395541	4610.82	1.17901	0.237571	0.199249	0.0382618	0.242713	2829.31	2685.9	2048.2	2680.2	2268.2	2563.2	2937.6	5706.9	4349.6	2745.3	3596.8	440.3	1759.5	2316.9	810.7	1512.1	1568.1	883.3	795.4	1049.6	813.1	850.1	1780.8	1061	1809.9	1531.3	1782.2	898.2	1263.7	1132.8
100512610	ENSSSCG00000032656	Sus scrofa	BR serine/threonine kinase 1(BRSK1)	BRSK1	611.65	482.956	1039.7	904.75	1.05873	0.0823293	0.0992263	0.0619325	0.397956	2084.1	1.05052	0.0711056	0.194335	0.534273	0.785116	4111.65	870.2	892	861.6	1007	910.5	887.2	1105.1	961.4	1150.5	941.8	173.6	548.6	484.7	336.3	569.3	452.7	320.6	731.2	395.4	240.7	323.9	336.5	375.9	1104	902.8	431.1	275.1	326.2	491.7
100736794	ENSSSCG00000033731	Sus scrofa	solute carrier family 35 member B1(SLC35B1)	SLC35B1	2354.28	2006.59	1539.88	1153.08	1.0587	0.08229	0.0820296	0.0845735	0.439562	5138.48	1.16415	0.219276	0.167628	0.0681238	0.318365	3721.68	861.5	1251.2	1171.9	1202.3	1044.7	1386.9	1205.9	1865.2	1433.5	1654.9	2342.4	2060.6	1974.1	1644.5	2037.7	1703.6	1963.1	1393.4	1862.4	1889.2	1742.5	1244.1	1562.1	3269.4	3534.9	1881.5	1863.1	1543	2208.1
100519926	ENSSSCG00000010376	Sus scrofa	growth differentiation factor 10(GDF10)	GDF10	118.906	81.2375	114.175	94.5667	1.05869	0.0822805	0.136841	0.0345214	0.329146	2518.63	1.0304	0.0432053	0.219407	0.636636	0.842318	6445.42	206.9	37.6	44.8	139.3	38.9	99.9	121.9	72.9	114.4	147.5	8.5	88.1	69.9	39.2	112	79	51.6	22.4	99.3	43.5	59.8	122.8	89.9	181.9	125.1	106.8	107.3	88	65.7
100155466	ENSSSCG00000033337	Sus scrofa	Rho GDP dissociation inhibitor beta(ARHGDIB)	ARHGDIB	717.569	613.344	887.225	846.667	1.05861	0.0821725	0.0846949	0.0819946	0.435805	1380.19	1.01506	0.0215606	0.171457	0.857166	0.945433	2994.19	969.7	840.4	992.8	687.6	928	661.5	959.2	666.1	913.6	1010	371.1	712	552.3	367.4	481.9	731	378.4	742.3	707.4	486.3	443.5	449.5	683.1	951.2	1048.9	707.2	598.4	519.8	402.7
100514530	ENSSSCG00000014830	Sus scrofa	cytochrome c oxidase assembly factor 4 homolog(COA4)	COA4	120.069	98.15	133.45	170.45	1.05859	0.0821401	0.0952119	0.0675534	0.409565	2406.6	0.9093	-0.137171	0.188877	0.241491	0.555771	3265.71	224.3	130.3	158.8	189.2	150.8	169.3	134.4	129.6	164.3	105.5	52.2	109.7	100.9	43.8	127.5	73.1	113	105.3	64.2	67.7	116.8	74.9	78.8	168.4	152.1	122	103.6	69.2	56.2
100525144	ENSSSCG00000004923	Sus scrofa	solute carrier family 51 subunit beta(SLC51B)	SLC51B	237.775	105.069	512.225	336.85	1.05857	0.0821146	0.174186	0.0192663	0.268323	2495.94	1.0407	0.0575605	0.231532	0.409032	0.70371	6545.91	327.8	339.2	479.7	305.1	296.7	272.6	508.9	745.3	417.2	377.5	84.7	132.9	43.3	44.9	143	135.6	50.4	81	35.1	14.5	23	44.2	17.2	510.4	281.2	39.7	23.4	76.3	97.3
100517048	ENSSSCG00000021871	Sus scrofa	ferredoxin-fold anticodon binding domain containing 1(FDXACB1)	FDXACB1	160.925	137.225	195.475	175.75	1.05853	0.0820651	0.084844	0.0821436	0.436274	2927.4	1.05595	0.0785388	0.170828	0.512317	0.772553	5183.83	145	183.1	128.7	180	149.8	267.9	237.1	162	186.2	196.6	136.9	161.8	118.7	79.5	150.3	107.3	138.8	66.1	154.5	264.9	114.1	153.5	114.2	179.8	152.1	103.1	153	107.9	120.5
100523954	ENSSSCG00000014285	Sus scrofa	septin 8(SEPTIN8)	SEPTIN8	3095.84	2714.17	3033.88	1547.92	1.0585	0.0820207	0.0715479	0.088667	0.446594	3981.39	1.56451	0.645711	0.165119	9.8517e-08	0.000345762	3.08247	1589.5	1460.1	1525.4	1725.1	1655.6	1331.8	2956.2	4335.2	2296.6	2547.5	1809	2449	3945	3462.9	2507.7	3173.9	2711.3	2404	2761.6	2195.6	2865.9	2771.9	2774.7	2628	2727.3	2238.9	3637.4	3496.6	4568.2
110256100	ENSSSCG00000034958	Sus scrofa	MIS12 kinetochore complex component(MIS12)	MIS12	959.212	820.644	718.45	825.25	1.05842	0.0819122	0.0841045	0.0835205	0.438357	5657.87	0.935874	-0.0956139	0.170896	0.425171	0.71623	9244.38	845	867.4	852.7	630.6	897.8	858	734.5	830	819.1	490.2	479.8	718.4	688.7	492.9	900	666.1	872.2	993.8	576	1234.6	805	826.5	947.8	874.3	1087.9	966.3	937.7	763.9	437
100519711	ENSSSCG00000006779	Sus scrofa	suppression of tumorigenicity 7 like(ST7L)	ST7L	427.262	369.188	423.075	570.967	1.0584	0.0818796	0.0811397	0.0867665	0.44381	3360.97	0.846194	-0.24094	0.165253	0.0448327	0.259222	1963.09	717.4	647.9	639.3	502.5	558.4	360.3	546.3	358.3	455.4	332.3	279.4	321.1	261.7	243	327	300.6	276.4	502	256.9	335.5	379.1	332.8	394.1	534.3	618.5	544.6	249.2	334.4	267.1
100520595	ENSSSCG00000012146	Sus scrofa	CTP synthase 2(CTPS2)	CTPS2	629.944	564.8	535.975	488.817	1.05833	0.0817959	0.0695915	0.0882533	0.446098	3508.56	1.06181	0.0865199	0.138716	0.443873	0.730698	5746.94	458.3	404.9	554.6	498.4	414.4	602.3	570.3	418.6	637.2	517.8	457.2	643.1	555.6	454.9	830.7	536.4	546.7	474.1	570	417.7	547.4	499.9	516.3	639.3	721.6	625.9	549.1	544.4	556.1
100126844	ENSSSCG00000004672	Sus scrofa	glycine amidinotransferase(GATM)	GATM	317.1	242.981	854.225	880.717	1.05828	0.0817277	0.104782	0.0567933	0.389406	602.412	0.989591	-0.0150951	0.199932	0.891837	0.960833	1486.41	1402.9	914.3	970.8	692.7	886.2	417.4	1314.4	600.4	918.8	583.3	444.5	311.5	197.4	139.3	157.6	161.5	169.5	189.1	206.7	413.8	296.3	148.6	205.1	302.5	336.3	208	155.5	188.9	232.9
100154477	ENSSSCG00000002452	Sus scrofa	legumain(LGMN)	LGMN	14871.4	13405.4	23421.5	17360.2	1.05825	0.0816861	0.0674937	0.0866685	0.44381	1243.11	1.22977	0.298386	0.134881	0.0073923	0.117043	327.837	18714.3	15344.4	15222.7	20625.4	14815.8	19438.3	23381.7	22300.9	20851.1	27152.4	15383.5	12683.2	15474.9	16006.1	10854.2	13473.6	12364.7	9384.9	12221.3	10712.3	12748.9	18474.9	14360.4	13605.8	13630.4	13107.2	16939.5	14183.6	16771.4
100511758	ENSSSCG00000003353	Sus scrofa	solute carrier family 35 member E2(SLC35E2)	SLC35E2	1388.24	1158.59	2243.85	1388.23	1.05822	0.0816448	0.0868471	0.0807914	0.433183	2140.79	1.25544	0.328189	0.180584	0.00676311	0.111567	551.363	1220.2	901.4	1149.1	1444.3	1477.6	2136.8	2440.6	1785.9	2078.8	2670.1	1385.7	1352.7	1336.4	988.1	1005.6	1905.3	852.6	681.8	1093.8	945.5	981.7	1416	790.2	1332.7	1398.2	1071.2	1058.6	1043.1	1523.2
100381266	ENSSSCG00000013746	Sus scrofa	calreticulin(CALR)	CALR	33665.8	28167.2	19870.1	13703.5	1.05821	0.0816321	0.0879534	0.0792746	0.431832	1974.34	1.18248	0.241811	0.180243	0.04399	0.257603	1177.76	11240.6	10979.2	19714.9	12513.8	12255.6	15516.9	20463.9	20361	16289.5	22366	18630.4	33750.7	31001.9	33053.2	35290.7	33885.5	24563.5	14547.8	28577.9	15005	21926.2	28861.3	20398.8	42819.7	43617.4	24746	33879	27245.4	39394.5
396615	ENSSSCG00000001862	Sus scrofa	electron transfer flavoprotein subunit alpha(ETFA)	ETFA	5705.63	5017.61	9805.58	9926.97	1.05819	0.0815961	0.0764966	0.0906249	0.449397	18.4253	0.993622	-0.00923064	0.154438	0.937641	0.97737	40.0722	10389.7	10881.8	9450.3	10715.5	9344.2	8780.3	11374.5	9459.9	10869.2	7518.7	5817.8	4357.5	3541.3	4875.9	4109.9	5485.9	4608	6397.9	4034	5082.6	4831.1	4442.2	4394.4	6971.3	6811.7	4520.3	4153.1	3760.6	5590
396902	ENSSSCG00000016794	Sus scrofa	myosin X(MYO10)	MYO10	567.644	506.656	797.875	643.383	1.05814	0.0815258	0.0709327	0.0901564	0.448403	86.5418	1.15129	0.203257	0.141365	0.0748001	0.332449	64.1626	631.4	833.4	482.1	562.5	681.9	669	765.2	1138.7	546.3	741.3	484	589.4	370.4	473.3	533.8	472.8	471.7	486.2	656.3	369.3	579.6	634.9	482	502.1	520.4	480.3	641.6	565.6	679.4
100153094	ENSSSCG00000035836	Sus scrofa	glutathione S-transferase theta-1(LOC100153094)	LOC100153094	4795.98	3877.82	7398.3	7465.05	1.05808	0.0814491	0.0979896	0.0653901	0.404802	926.996	0.994666	-0.00771604	0.193331	0.946371	0.981385	2247.37	6782.4	10232.7	8881	7628.5	6996.9	4268.8	8644.9	7457.9	7637.7	5852.7	2031.9	3129	3916.1	2792.6	3064.2	4092.3	2708.8	7144	2751.5	1529.5	3099.6	4136.4	2752.4	7051.4	6984.8	4860.7	3310.4	3101.2	4396.9
100737254	ENSSSCG00000021236	Sus scrofa	phosphomannomutase 2(PMM2)	PMM2	2486.73	2183.37	1876.75	1586.03	1.05805	0.0814061	0.0774537	0.0909445	0.449982	5299.89	1.10116	0.139028	0.157083	0.241193	0.555572	6543.53	1246.3	1487.1	1898.4	1416.9	1527.2	1940.3	1834.8	1870.6	1768.6	2033	829.7	2852.7	2891.4	1909.3	2362.9	1799.1	2984	1759.4	1992.9	1401.9	2313	2350.7	1869.3	2990.8	2506.1	2120.7	2262.9	2167.2	2220.4
397399	ENSSSCG00000003187	Sus scrofa	Fc gamma receptor and transporter(FCGRT)	FCGRT	10194.9	9268.33	12889.1	10897.7	1.058	0.0813434	0.0642008	0.0834522	0.438353	246.355	1.13034	0.176753	0.126626	0.0997983	0.376757	211.738	11346	9629.4	11443.9	12420.2	9651.5	10895.3	15260.1	12931	12483.8	10881.5	5970.2	9945.9	9317.3	9462.7	9770.2	10068.6	8406.5	8911.8	10258.5	6025.2	9071.5	11302.6	9463.8	11456	9455.9	9406.6	9816.5	8876.5	9329.5
100621098	ENSSSCG00000026063	Sus scrofa	dipeptidyl peptidase 9(DPP9)	DPP9	1353.8	1191.76	1564.7	1575.85	1.05797	0.0812968	0.0756613	0.0919084	0.451955	4502.83	0.995335	-0.0067458	0.152462	0.954224	0.984906	9812.62	1096.4	2152.6	1522.1	1363	1970.8	1350.2	1423.9	1385.4	1407.9	2041.6	848.1	1361.5	1383	1303.6	1479.3	1319.3	1200.2	1171.7	1098.8	984.2	913.6	1353.4	1150.9	1458.5	1141	901	1216.6	1308.3	1517.7
100518179	ENSSSCG00000014007	Sus scrofa	fms related receptor tyrosine kinase 4(FLT4)	FLT4	596.356	520.1	930.725	840.2	1.05796	0.08128	0.084199	0.0854214	0.441125	3124.93	1.05125	0.0721082	0.170686	0.547421	0.793871	5623.78	658.4	856.8	794	753.7	1004.8	973.5	721	958.7	787.5	1255.7	213.1	665.5	472.5	241.8	474.6	486.9	384.5	617.5	517.8	385.8	540.1	614.1	805.3	678.8	630.5	592.8	514.5	574.9	498.6
100126288	ENSSSCG00000001653	Sus scrofa	peroxisomal biogenesis factor 6(PEX6)	PEX6	513.562	454.288	639.325	494.683	1.05792	0.0812254	0.0766285	0.0919174	0.451955	696.011	1.16929	0.225629	0.155152	0.0565979	0.291947	449.598	482.5	403.8	484.6	575.7	470.8	550.7	716.2	647.2	553.6	640.3	199	580.6	479.1	335.1	418.1	420.9	361.2	417.3	368.3	399.3	466.5	373.4	378.9	823.3	625.5	622.1	476.3	422.4	400
399537	ENSSSCG00000024052	Sus scrofa	glutathione peroxidase 4(GPX4)	GPX4	4079.14	3537.69	3321.2	3665.97	1.05785	0.0811315	0.0804616	0.0899137	0.448073	354.874	0.947898	-0.0771965	0.1635	0.518321	0.776633	615.093	4025	3353.4	4651	3487.7	3731.4	2747.3	3594.7	3404.4	3361.3	2924.4	3158	3924.2	4017.1	2562.3	3090.7	4284.5	2707.6	4536	3060.6	2674.2	2688.3	3258.3	2382.6	5125.1	5355.5	3778.1	3407.9	3006.1	3760
100522456	ENSSSCG00000015586	Sus scrofa	ribosomal protein S6 kinase C1(RPS6KC1)	RPS6KC1	751.556	685.6	792.5	703.2	1.05783	0.0811075	0.0617451	0.0799525	0.432695	3656.7	1.0934	0.128827	0.120419	0.215472	0.529464	4474.5	694.2	514.1	680	718.1	707.2	905.6	776.7	723.7	910.7	758.9	750.7	766.4	734.2	677.1	509.2	732.2	590.9	619.4	604.1	817.9	645.9	747.9	703.3	769.3	668.6	632.5	620.6	713.4	1002.7
100515382	ENSSSCG00000028054	Sus scrofa	zinc finger protein 526(ZNF526)	ZNF526	290.381	249.981	285.025	222.867	1.05781	0.0810855	0.0813095	0.0892915	0.448006	2761.96	1.14256	0.192271	0.165686	0.108967	0.390774	2409.12	174	136.2	218.3	258.4	231.5	318.8	316.8	278.2	281.6	263.5	148.2	217	397	245.3	256.9	278.2	312	255.2	209.7	207.9	206.1	314.4	228.4	265.1	251.2	207.1	229.5	199.5	289
100524425	ENSSSCG00000014061	Sus scrofa	THO complex subunit 3(THOC3)	THOC3	800.381	708.275	659.475	528.15	1.05779	0.0810545	0.0754755	0.0928271	0.453774	4113.01	1.14288	0.192679	0.153002	0.101861	0.380623	3449.96	538.5	308.7	388.5	710	467.9	755.3	718.2	643.6	741.3	534.8	735.2	764.8	649.9	624.2	748.8	606	605.6	451.7	682.4	723.2	840	926	585	830.6	783.7	775.3	809.4	1032.6	684.9
100625881	ENSSSCG00000002844	Sus scrofa	phosphorylase kinase regulatory subunit beta(PHKB)	PHKB	589.606	508.944	1273.38	1112.48	1.05778	0.0810461	0.081031	0.0896932	0.448037	4965.6	1.07449	0.103654	0.163975	0.38609	0.685752	7600.19	995.9	1220.7	992.8	1121.9	1030.1	1313.5	1227	1190.9	1391.7	1283.9	839.6	409.2	395.9	487.1	478.2	521.1	431.2	463.8	416.4	694.2	572.3	336.5	466.8	612.3	584.5	434	356.6	363.7	494.5
606742	ENSSSCG00000012757	Sus scrofa	centrin 2(CETN2)	CETN2	1552.23	1236.49	1059.62	854.9	1.05776	0.0810173	0.0976382	0.066828	0.407773	445.696	1.07285	0.101444	0.193596	0.377535	0.677828	740.866	818	935.5	1104.3	903.2	719.8	648.6	1000.4	1117.1	1204.8	916.2	976.5	1340.6	1150.1	672.5	961	1114.2	754.3	1118.6	744.6	1007.4	865.8	951.8	633.5	2586.4	3273.7	1632.8	1090.7	935.2	913.6
100523126	ENSSSCG00000003404	Sus scrofa	DNA fragmentation factor subunit alpha(DFFA)	DFFA	806.556	721.869	1083.78	935.267	1.05776	0.0810132	0.0740858	0.093053	0.454368	3925.74	1.09111	0.125801	0.148818	0.280502	0.592578	5119.87	986.2	971.9	907.2	1061.9	778.2	906.2	1103.2	961.4	1088.2	1182.3	577.1	701.6	697.6	682.9	581.1	563.6	668.3	814.1	488.7	566.6	617.3	671.8	586.1	1288	1076.9	968.2	656.4	701.7	557.5
100155615	ENSSSCG00000036824	Sus scrofa	AVP induced 1(AVPI1)	AVPI1	1718.37	1487.88	1181.53	1035.43	1.05774	0.080986	0.0832723	0.0875059	0.444639	1434.41	1.07256	0.101064	0.16967	0.399297	0.695876	2244.9	961	1017.6	848.6	1157.5	1124.5	1103.4	1084	1420.5	1146.1	1075.5	705.5	1498.4	1564.9	962.7	1694.3	1583.4	1321.8	1713.8	1232.3	1066.4	1496.9	1692.4	1251.9	2362.9	2075.7	1582.7	1442.4	1423.3	1375.2
445527	ENSSSCG00000036747	Sus scrofa	WASP actin nucleation promoting factor(WAS)	WAS	172.588	141.219	190.8	182.433	1.05769	0.0809136	0.0933144	0.0732879	0.421524	398.34	1.00731	0.0105084	0.18649	0.928665	0.975287	921.647	240.7	137.3	267.1	155.6	163.4	130.5	189.1	128.7	244.2	201.2	33.9	184.2	149.7	95.6	132.1	130.9	149.9	154.6	205.7	69.6	120.5	146.1	146.5	196.5	196.2	147.5	114.7	172.5	91.8
397012	ENSSSCG00000008571	Sus scrofa	hydroxyacyl-CoA dehydrogenase trifunctional multienzyme complex subunit alpha(HADHA)	HADHA	5966.68	5151.61	12621.7	10031.5	1.05769	0.0809125	0.0795495	0.0914247	0.450526	127.949	1.1343	0.181806	0.162043	0.128232	0.418929	118.976	11528.7	9878.2	9264.6	10469.3	8626.3	10422.1	14732	11483.5	11997.7	12273.6	5666.9	4257.4	4356.4	5326.1	5209.4	5923.3	5726	6599.1	5059.5	4920.1	5311.4	4217.4	4519.7	6805	5194.3	3333.8	4444.3	3362.8	5001
100521269	ENSSSCG00000033568	Sus scrofa	zinc finger CCCH-type containing 10(ZC3H10)	ZC3H10	358.006	310.825	372.65	293.367	1.05768	0.0808977	0.0797123	0.0913511	0.450526	3633.49	1.1384	0.187013	0.162106	0.117725	0.403607	3255.09	264.9	174.9	310.3	337.7	280.1	392.3	382.1	433	319	356.5	151	471.7	389.3	317.8	295.1	278.2	411.5	223.5	263.9	227.2	362.5	325.5	331.4	332.7	308.3	283.6	477.5	464.7	246.6
100517513	ENSSSCG00000012983	Sus scrofa	pecanex 3(PCNX3)	PCNX3	1372.89	1221.36	1587.65	1165.93	1.05767	0.0808923	0.0726956	0.0932705	0.454932	3122.65	1.21751	0.283933	0.147075	0.0145202	0.156735	1075.83	700	1098.6	1104.3	1340.6	1264.6	1487.5	1386.4	1891.3	1072	2000.9	721.1	1414.3	1205.6	1426.8	1543.1	1169.6	1117.9	930.5	1474.1	1279.1	1157.4	997.3	1165	1438.8	1288.1	1213	1149.9	1358.8	1317.7
100037965	ENSSSCG00000032932	Sus scrofa	methionine sulfoxide reductase B1(MSRB1)	MSRB1	3535.61	3075.36	3632.12	3089.68	1.05766	0.0808708	0.0792916	0.091765	0.45165	611.535	1.0933	0.128695	0.161189	0.280694	0.592676	802.483	2991.4	3628	4546	2280.4	2730.5	2361.8	4168.8	3863.5	2980.7	3515.5	2404.5	4113.2	3544.6	2911.2	3228.2	3244.6	2863.6	3500.3	2663.2	2161.8	2691.1	3064.2	1880.4	3853.7	3903.3	3177.8	2568.9	3407.4	2713.5
100521812	ENSSSCG00000015196	Sus scrofa	sialic acid acetylesterase(SIAE)	SIAE	234.125	195.675	488.725	335.95	1.05753	0.0806998	0.0864959	0.0841746	0.439389	3621.44	1.20708	0.271521	0.176788	0.0244074	0.195575	1611.93	359.7	153.8	341.2	383.5	313.2	464.3	569.3	558.1	393	434.5	245.5	193.8	163	199.2	162.1	212.2	170.8	153.7	168.6	151.8	189.5	205.1	157.6	293.2	265.2	199.5	133.3	142	227.4
100518973	ENSSSCG00000003268	Sus scrofa	tRNA splicing endonuclease subunit 34(TSEN34)	TSEN34	1450.61	1303.56	1188.03	1094.07	1.05752	0.0806794	0.0726086	0.0940486	0.455573	3339.35	1.05615	0.078819	0.145959	0.495553	0.761593	5582.48	1227.9	993	1036.7	1237.9	960.1	1108.8	1163.7	1412.4	1192.3	983.7	527.7	1456	1287.6	1057.2	1371.8	1209.6	1108.1	1262.1	1387.8	1123.4	1251.2	1279.7	1190.3	1611.3	1923.6	1809.6	1354.8	1336.5	1108.1
100519155	ENSSSCG00000003680	Sus scrofa	ralA binding protein 1(RALBP1)	RALBP1	2001.54	1788.84	2241.2	1600.32	1.05749	0.0806483	0.0712017	0.0935941	0.45528	3364.06	1.24828	0.319939	0.14409	0.00546555	0.101799	752.196	1472.5	1326.3	1534.3	1557.2	1504.8	2206.8	2463.7	2597.9	1830.2	2073	1085.1	2006.2	1898.7	1805.7	2174.3	2137.5	1651.1	1119.6	1755.1	1684.2	1511.6	1860.6	1622.8	2327.6	2254.9	1726.4	1541.1	1799.9	2054.6
100152415	ENSSSCG00000024635	Sus scrofa	spartin(SPART)	SPART	2240.44	2024.23	2071.82	2404.05	1.05745	0.0805954	0.0663407	0.0893402	0.448006	905.869	0.900858	-0.150629	0.131498	0.1702	0.477148	964.793	2488.7	2516.5	2071.8	2657.8	2293.7	2395.8	1943.3	2227	2343.5	1773.5	2611.9	1946.1	2309.1	2236.4	1846.4	2171.7	1901.7	2053.8	1495.2	3295.9	1983.6	2118.5	1848.1	1582.2	1527.3	1459.8	2462.8	2075.7	2714.9
110255675	ENSSSCG00000033196	Sus scrofa	myogenesis regulating glycosidase (putative)(MYORG)	MYORG	960.025	694.925	1893.75	784.8	1.05736	0.080466	0.115821	0.0488673	0.366388	4704.79	1.24999	0.321917	0.233134	0.00278503	0.0812958	1043.92	868.2	666.7	991.1	649.9	672.2	860.7	2655.7	2278.3	1262.7	1378.3	378.2	1292.6	1273.2	517.1	845.3	1141.3	399.3	142.5	430.5	459.2	417.7	896.5	397.1	1155	930.8	442.5	514.5	749.8	1013.6
100153371	ENSSSCG00000027875	Sus scrofa	carbonic anhydrase 14(CA14)	CA14	132.775	68.15	522.45	315.883	1.05731	0.0804017	0.169494	0.021485	0.276975	664.74	1.04646	0.0655185	0.231125	0.357489	0.66207	1588.97	285.2	442.5	189.8	204.4	412.4	361	321.6	941.6	321.9	504.7	153.8	93.7	23.3	72.6	92	107.3	106.9	1.9	54.2	84.1	21.2	22.1	31.3	49.9	142.1	34	48.1	25.8	50.7
100625101	ENSSSCG00000005924	Sus scrofa	maestro heat like repeat family member 1(MROH1)	MROH1	598.175	518.019	953.475	1044.92	1.05731	0.0804006	0.0803393	0.0925861	0.453437	4939.74	0.951877	-0.0711532	0.162688	0.551283	0.795245	8663.4	905.9	1153.8	1462.7	775.1	1116.7	855.3	980.3	1122.5	683.4	1027.7	443.1	407.6	656.6	525.1	495.5	550.6	390.7	857.8	546.9	416.7	485.8	482.7	648.7	482.4	459.4	438.7	513.3	367.3	504.1
100153422	ENSSSCG00000009927	Sus scrofa	family with sequence similarity 222 member A(FAM222A)	FAM222A	96.4625	46.3563	252.275	159.067	1.05726	0.0803271	0.154806	0.027849	0.298662	722.465	1.07386	0.102802	0.227768	0.201901	0.515976	1248.15	173.1	84.5	152.3	105.8	115.8	322.9	309.2	326.8	174.5	198.6	11.3	38.4	47.7	32.2	52.8	50.7	40.5	5.6	38.1	48.3	12	47.9	26.3	139.3	108.1	42.5	23.4	30.5	41.1
100512480	ENSSSCG00000008853	Sus scrofa	tolloid like 1(TLL1)	TLL1	6.175	2.1	10.325	11.1	1.05722	0.0802766	0.201611	0.00810361	0.208085	1079.54	0.994975	-0.00726791	0.235516	0.897963			41.6	0	4.9	5.1	13.6	1.4	19.2	6.3	12.5	3.3	1.4	4	1.1	1.2	0.9	1.2	1.2	0	0	3.9	1.8	1.2	7.1	1	0	7.6	6.2	4.7	0
100513274	ENSSSCG00000023680	Sus scrofa	methylphosphate capping enzyme(MEPCE)	MEPCE	1362.74	1223.38	1422.25	1085.88	1.05716	0.080193	0.0707306	0.0950771	0.45739	2497.35	1.1945	0.256408	0.142344	0.0251062	0.198605	1084.38	1252.1	818.1	923.5	1120.9	1163.4	1237.3	1480.5	1437.6	1239.9	1531	824.1	1153.2	1609.3	1377.3	1125.9	1346.4	1077.4	940.7	1128.9	764.8	1254	1810.3	966	1304.7	1500.3	1390.8	1377	1420.9	986.2
396967	ENSSSCG00000010537	Sus scrofa	glutamic-oxaloacetic transaminase 1(GOT1)	GOT1	2156.2	1889.34	3518.35	3124.63	1.05712	0.0801405	0.0797588	0.094019	0.455573	112.071	1.06674	0.0932136	0.162131	0.434888	0.7244	178.202	2065.2	3182	2328.4	4416.4	2570	4185.8	2954.3	2773.4	4788.9	3556.8	1068.2	1911.7	1891	1239.1	2082.3	1874.6	1801	1711	2382.2	2714.8	1741.6	1585.5	2009.8	1953.3	2258.9	2004.4	1431.3	1666.2	1649.2
100526026	ENSSSCG00000012238	Sus scrofa	tetraspanin 7(TSPAN7)	TSPAN7	1036.02	850.087	2145.28	1821.63	1.05708	0.0800804	0.0886155	0.0828899	0.437638	4202.2	1.0838	0.116097	0.180016	0.330004	0.638524	6131.11	1942.4	1258.3	1825.1	2339.4	1642	1922.6	2480	2092.9	2251.1	1757.1	1051.2	868.9	510.2	399.6	603	761.6	745.7	1087	735.5	811.2	886	670.6	902.3	1389.9	1322.1	856.6	515.7	559.7	542.4
100157079	ENSSSCG00000010455	Sus scrofa	solute carrier family 16 member 12(SLC16A12)	SLC16A12	3588.18	2788.38	7058.1	6791.88	1.05703	0.0800221	0.104554	0.060229	0.395541	1500.68	1.01972	0.0281767	0.201115	0.798269	0.922949	3501.67	5886.2	6216.2	5107.9	7786.2	7123.4	8631.4	8425	8204.2	5924.8	5678.4	3320.3	2216	1579.3	1255.2	3006.9	1881.7	1738.3	3272.1	2739.5	5472.2	2816.2	1445.5	2066.4	5786.2	4568.8	1449.4	1295.5	1761.2	2179.3
100174957	ENSSSCG00000036742	Sus scrofa	KLF transcription factor 15(KLF15)	KLF15	3179.49	2758.75	2822.15	1994.32	1.05702	0.0800072	0.0903671	0.080336	0.432695	1859.72	1.16696	0.222759	0.184964	0.0613722	0.304077	1306.92	1093.5	1577.5	1547.4	2006.8	2009.7	3731	2139.1	3074.1	2165.3	3910.1	777.5	3131.4	1804.5	1903.6	2850.2	1871.1	2786.2	1837.7	2302	3219.5	3268	2840.7	2623.1	4159.3	4798	3967.2	3153.7	3841.6	2486.1
100738255	ENSSSCG00000028115	Sus scrofa	aldehyde dehydrogenase 8 family member A1(ALDH8A1)	ALDH8A1	1428.2	1064	3765.65	3957.67	1.05693	0.0798774	0.110465	0.0543477	0.381032	4548.38	0.986765	-0.0192212	0.20612	0.856574	0.945275	11283.7	3876.1	4428.5	4588.3	3260.9	4037.9	3554.3	4465.5	3472	3774.1	3351	1117.6	1568.1	1401.9	358.1	1135	2103.3	393.1	1231.3	417.4	843.1	728.7	894.1	830.6	980.3	1720.4	1301	612	1364.6	1690.3
100156940	ENSSSCG00000006872	Sus scrofa	amylo-alpha-1, 6-glucosidase, 4-alpha-glucanotransferase(AGL)	AGL	459.2	366.512	1054.25	982.667	1.05692	0.0798725	0.0974033	0.0698085	0.416473	1554.28	1.01914	0.027347	0.192912	0.811925	0.927297	3460.67	1098.3	1191.4	1035.1	879.8	851.1	840.3	940.9	867.8	1077.2	1331.1	256.8	375.6	272.8	173.9	446.3	281.8	371	375.4	333.2	776.4	426	197.7	319.3	439.7	469.4	348.9	211	265.2	253.4
100623034	ENSSSCG00000030561	Sus scrofa	lemur tyrosine kinase 3(LMTK3)	LMTK3	52.6	31.7563	79.75	33.9667	1.05686	0.0797791	0.15282	0.0290087	0.303261	3163.92	1.11631	0.158736	0.232254	0.0522734			27.1	36.4	22	47.8	19.5	51	81.6	47.7	107.8	81.9	1.4	46.4	46.6	15	30.1	31.8	4.9	13	30.1	2.9	11	47.9	26.3	72.8	73.1	54.8	18.5	22.3	19.2
102165918	ENSSSCG00000025007	Sus scrofa	NFU1 iron-sulfur cluster scaffold(NFU1)	NFU1	66.4938	53.8438	146.725	166.083	1.05683	0.0797466	0.0942522	0.0748763	0.42475	5311.93	0.953105	-0.0692922	0.18506	0.556744	0.798414	9984.97	190.5	205.4	177.5	128.2	164.4	130.5	157.5	111.6	134.9	182.9	81.8	47.3	54.3	38	52.8	36.5	55.3	89.4	36.1	106.3	35.9	33.2	36.4	55.1	53	50.1	72.8	61	46.6
733611	ENSSSCG00000012913	Sus scrofa	protein phosphatase 1 catalytic subunit alpha(PPP1CA)	PPP1CA	3006.68	2749.28	3232.07	2613.77	1.05683	0.0797464	0.0603434	0.0820227	0.435805	512.506	1.17456	0.23212	0.118104	0.0237348	0.192678	226.59	2327.2	2288.8	2840.6	2862.2	2627.4	2736.4	3322	3445.9	3027.6	3132.8	2065.8	2800.6	3232.9	2431	3103.4	3165.6	2929.9	2353.7	2813.7	1769.3	2573.3	2494.4	2700.9	3188.3	3190.7	3174.9	3192	3117.6	2890.2
100523906	ENSSSCG00000002910	Sus scrofa	alkB homolog 6(ALKBH6)	ALKBH6	268.913	219.387	502.15	549.35	1.05683	0.0797458	0.093532	0.0760117	0.426916	3799.98	0.96438	-0.0523267	0.187286	0.655232	0.852809	7590.86	447.7	759.4	640.1	508.6	575.9	364.4	430.1	556.3	461.2	561	115.7	191.4	283.9	205	237.7	207.5	224.8	432.2	228.8	90.9	186.8	171.9	187.9	292.1	217.2	236.4	164.1	144.3	164.4
100156818	ENSSSCG00000010525	Sus scrofa	phosphatidylinositol 4-kinase type 2 alpha(PI4K2A)	PI4K2A	1528.46	1356.6	1081.7	727.483	1.0568	0.0796962	0.0719827	0.0976276	0.462366	1701.51	1.28114	0.357428	0.147271	0.00211666	0.071522	263.201	588.8	767.6	582.3	759.8	679.9	986.5	1294.2	1276.4	824.2	932	1240.3	1444.8	1132.4	1987.7	1425.5	1121.2	1705.1	1153.1	1338.6	1241.4	1339.6	1681.3	1555.1	1267.2	1055.9	1016.4	1367.1	1906.7	1401.3
100626193	ENSSSCG00000032340	Sus scrofa	cerebellar degeneration related protein 2(CDR2)	CDR2	649.413	528.462	851.375	499.367	1.05675	0.0796406	0.0921397	0.0785259	0.430335	4798.66	1.24555	0.316778	0.191715	0.00802475	0.120089	1339.11	507.6	443.7	294.8	479.1	436.8	834.2	818	951.5	766.3	869.7	474.1	470.9	613.3	418	719.6	502.3	828	408	529.8	792.8	565.8	379.5	465.8	542.7	440.4	304.4	609.5	403.6	373.9
595114	ENSSSCG00000031782	Sus scrofa	ADP ribosylation factor like GTPase 3(ARL3)	ARL3	687.306	604.462	958.05	1246.73	1.05675	0.0796325	0.0775202	0.0974308	0.462252	497.846	0.857757	-0.221359	0.157501	0.0625343	0.30671	330.327	1290.7	1333.4	1209.4	1187	1436.7	1023.2	970.7	823.7	1136.6	901.2	633.6	643.1	592.2	514.8	504.6	503.4	516	964	503.7	405.1	573.2	518.3	462.8	949.1	811.7	575.8	514.5	422.4	604.1
100515409	ENSSSCG00000017917	Sus scrofa	misshapen like kinase 1(MINK1)	MINK1	1243.81	1019.53	2891.65	2390.93	1.05669	0.0795503	0.0920707	0.0788893	0.43087	2660.19	1.07994	0.110953	0.186177	0.346151	0.653704	4035.97	2158	2061.1	2887	2501.1	2386.1	2352.3	3298	2557.4	2420.5	3290.7	334.4	1326.2	1350.9	733.6	1195.1	1174.3	509.8	1103.7	866	532.7	875	1085.7	830.6	1685.1	1481.2	1228.2	740.3	885.9	978
100737651	ENSSSCG00000023783	Sus scrofa	mitochondrial ribosomal protein L27(MRPL27)	MRPL27	896.075	762.131	979.95	1136	1.05669	0.0795491	0.0846005	0.0906055	0.449397	5316.37	0.931806	-0.101899	0.17255	0.39529	0.692748	8195.21	1383.6	880.3	1559.6	992.7	1152.7	847.1	930.4	869.6	1156.4	963.4	500.9	706.4	646.6	763.5	859	897.2	654.8	1430.7	685.4	518.2	724.1	809.3	552.7	969.9	828.7	646.7	788.4	786.2	805.4
100520959	ENSSSCG00000002769	Sus scrofa	THAP domain containing 11(THAP11)	THAP11	1051.64	950.406	1254.28	882.267	1.05659	0.0794193	0.0745087	0.0991351	0.464087	3699.23	1.26034	0.333817	0.152487	0.00463086	0.0968653	772.113	908.8	589.2	649.1	940.8	985.4	1220.3	1229.9	1473.6	1209.9	1103.7	393.7	867.3	938.3	701.3	898.1	812.3	780.1	792.6	969.4	987.1	837.2	1210.9	876.1	1535.4	1333.1	1273.6	894.5	919.9	663
100736742	ENSSSCG00000036239	Sus scrofa	gap junction protein alpha 8(GJA8)	GJA8	30.65	19.9187	16.325	17.65	1.05657	0.0793894	0.134028	0.038482	0.341836	3993.67	0.983082	-0.0246168	0.219962	0.785416			11.6	5.9	35	4.1	14.6	34.7	19.2	10.8	18.3	17	0	31.2	17.7	10.4	25.5	27.1	12.3	14.9	22.1	12.6	11	17.2	25.3	28.1	33	30.3	17.3	23.5	21.9
100519828	ENSSSCG00000026569	Sus scrofa	C-type lectin domain containing 16A(CLEC16A)	CLEC16A	574.95	502.869	685.4	576.067	1.05653	0.0793368	0.0781211	0.0982018	0.463291	3528.88	1.10175	0.139792	0.158609	0.239742	0.554298	4222.09	355.8	455.4	367.3	612.3	591.4	1074.2	694.2	642.7	569.7	835	424.7	666.3	471.4	456	681.3	531.7	427.5	508.6	556.9	461.2	579.6	361.1	495.1	538.5	498.4	387.6	431.8	518.6	686.3
100739220	ENSSSCG00000026851	Sus scrofa	regulator of MON1-CCZ1(RMC1)	RMC1	507.631	455.525	339.2	412.15	1.05651	0.0793117	0.0705828	0.098448	0.463532	5609.2	0.880855	-0.183023	0.142111	0.109486	0.391556	4738.22	447.7	443.7	377.1	485.2	403.7	315.5	374.4	276.4	383.5	322.5	347.1	536.6	458	423.8	556.6	419.7	362.4	352.1	377.3	522.1	437	422.5	351.6	535.4	659.6	526.6	394.8	474	428.7
100521073	ENSSSCG00000014017	Sus scrofa	alpha-1,3-mannosyl-glycoprotein 4-beta-N-acetylglucosaminyltransferase B(MGAT4B)	MGAT4B	2766.91	2427.89	3163.35	2708.62	1.05644	0.079212	0.0765519	0.0994891	0.464679	3720.69	1.09329	0.128675	0.155422	0.276601	0.590469	4727.88	2565	2827.6	2661.5	2911	2741.2	2545.4	3359.5	3464.8	2987.3	2841.8	1155.7	3108.1	2781.6	1947.4	3580.7	2580.8	2168.3	2431.9	2860.9	1496.6	2398.5	2008	2496.8	2432.6	2660.2	2738.1	1918.6	2235.3	2386.1
100517369	ENSSSCG00000011190	Sus scrofa	methyltransferase 6, methylcytidine(METTL6)	METTL6	453.925	405.431	397.95	500.983	1.05643	0.0791935	0.07154	0.0994327	0.464679	3171.9	0.862797	-0.212907	0.143734	0.064033	0.309836	2114.94	583	436.6	593.7	545.2	534	313.4	369.6	343.9	413.6	464.7	351.4	375.6	425.9	398.5	444.5	399.7	420.1	503	355.2	481.5	355.1	271.4	341.5	358.7	491.4	513.4	375.1	457.6	382.2
100153039	ENSSSCG00000006236	Sus scrofa	neutral sphingomyelinase activation associated factor(NSMAF)	NSMAF	597.594	543.138	538.95	521.017	1.05641	0.0791759	0.0663634	0.0948802	0.456955	1036.83	1.02205	0.0314643	0.131414	0.774396	0.911426	2068.02	530.8	616.2	517.1	554.3	490.3	417.4	593.4	487.9	527.2	547.3	448.7	536.6	508	450.3	547.4	419.7	633.9	445.2	488.7	643.9	521.7	497.4	534.5	698.6	708.6	607	493.5	451.7	465.7
100511480	ENSSSCG00000016368	Sus scrofa	FERM, ARH/RhoGEF and pleckstrin domain protein 2(FARP2)	FARP2	216.956	171.975	667	606	1.05639	0.0791475	0.0979898	0.0706724	0.418588	2028.06	1.03444	0.0488457	0.193405	0.67037	0.860772	4170.44	634.3	541.1	691.4	449.6	724.7	594.9	736.4	640.9	464.2	826.5	50.8	250.7	155.3	126.7	209.5	133.2	158.5	305.5	217.8	104.4	148.1	116.7	190	240.1	157.1	187.2	119.7	133.8	128.8
100620394	ENSSSCG00000005380	Sus scrofa	collagen type XV alpha 1 chain(COL15A1)	COL15A1	106.969	72.6625	109.125	181.25	1.05634	0.0790793	0.129892	0.041137	0.349097	3411.38	0.905143	-0.143782	0.219862	0.128361	0.419073	4095.19	222.4	132.6	307	87.5	271.4	66.6	123.9	87.3	134.9	90.4	15.5	93.7	41	33.4	106.6	55.4	38.1	93.1	114.4	46.4	80	105.6	110.1	65.5	90.1	73.7	44.4	14.1	34.2
100156293	ENSSSCG00000005241	Sus scrofa	Zn regulated GTPase metalloprotein activator 1A(ZNG1A)	ZNG1A	692.6	616.625	476	624.767	1.05632	0.079049	0.0726983	0.100419	0.466444	1625.09	0.843136	-0.246163	0.147359	0.0341747	0.231697	807.232	710.6	662	711.8	633.7	482.5	548	473.3	491.5	506	433.2	434.6	742.4	573.4	406.5	902.7	542.3	547.9	671.6	441.5	584	681.7	537.9	533.5	821.3	785.7	659	646.5	647.7	552
100125966	ENSSSCG00000031129	Sus scrofa	sirtuin 5(SIRT5)	SIRT5	416.363	352.206	881.1	1017.75	1.05631	0.0790297	0.0862523	0.0899098	0.448073	679.279	0.935312	-0.0964803	0.175269	0.420232	0.712713	1080.47	1098.3	1245.3	1104.3	1003.9	979.6	675.1	805.5	862.4	948.8	907.7	158	416.4	495.8	298.3	410.8	469.2	264.1	524.4	294	228.2	320.2	286.2	261.7	502.1	352.3	353.6	249.2	282.8	326
110261476	ENSSSCG00000037682	Sus scrofa	homeostatic iron regulator(HFE)	HFE	330.75	279.4	887.675	600.917	1.0563	0.0790245	0.0866389	0.0893237	0.448006	5979.54	1.20021	0.263284	0.177946	0.0288824	0.212214	2832.42	479.6	617.4	474	575.7	677	781.8	884.3	909.2	839.6	917.6	348.5	317.9	270.6	262.6	244.1	283	415.2	317.6	295	226.2	311.9	218.6	305.2	322.3	169.1	162.6	208.5	181.9	252
396589	ENSSSCG00000001787	Sus scrofa	interleukin 16(IL16)	IL16	106.05	91.6875	165.65	176.317	1.0563	0.0790135	0.0806	0.0973775	0.462252	10.1696	0.957983	-0.0619278	0.160007	0.602943	0.824038	18.1288	161.5	187.8	219.1	133.2	223.7	132.6	113.3	158.4	212.6	178.3	66.3	84.9	106.5	81.8	76.5	86.1	65.1	109	87.3	69.6	123.3	88.4	75.8	124.7	111.1	110.6	96.2	63.4	83.6
100621691	ENSSSCG00000023380	Sus scrofa	iron-sulfur cluster assembly enzyme(ISCU)	ISCU	2210.16	1996.09	3046.25	2827.13	1.05629	0.0790053	0.0689434	0.0984337	0.463532	4686.31	1.04967	0.0699401	0.137511	0.534148	0.785116	7937.52	3097.8	2935.5	3212	2713.7	2648.8	2355	3279.8	3064.2	2926.5	2914.5	1387.1	1850.8	1952	1910.5	1703.4	2116.3	1767.8	2954.5	1812.3	1478.3	1791.3	2065.7	1717.8	2613.5	2442	2374.1	2260.4	1931.4	2177.9
100620830	ENSSSCG00000025284	Sus scrofa	coenzyme Q9(COQ9)	COQ9	2069.87	1787.81	3230.68	2431.52	1.05628	0.0789896	0.0812084	0.0968308	0.461368	4562.47	1.159	0.212885	0.166544	0.0763018	0.334963	3312.45	2328.2	1592.8	2137.8	2819.5	2235.4	3475.4	3641.7	3050.7	3222.7	3007.6	1214.9	2527.5	2072.9	2129.3	1813.6	2341.5	1755.5	1237.9	1677.8	865.3	1572.3	2103.8	1513.6	2372.3	1866.6	1540.2	2128.4	1984.2	2054.6
397577	ENSSSCG00000010981	Sus scrofa	nudix hydrolase 2(NUDT2)	NUDT2	406.625	345.806	605.775	692.133	1.05624	0.0789366	0.0853312	0.0916256	0.451184	310.866	0.937799	-0.0926497	0.173631	0.439312	0.728542	501.965	708.7	770	802.2	599.1	609.9	662.9	525.2	576.1	683.4	638.4	341.5	381.2	269.5	262.6	336.1	391.4	277.6	593.3	287	250.4	388.3	259.1	266.8	527.1	263.2	437.8	233.2	373.1	302.7
100155433	ENSSSCG00000038071	Sus scrofa	RAS like family 12(RASL12)	RASL12	210.644	171.294	283.775	370.183	1.05622	0.0789113	0.09354	0.0782497	0.430277	1356.66	0.897701	-0.155693	0.188454	0.184841	0.496224	1564.59	549.2	386.2	398.2	289.9	302.5	295.1	351.4	238.5	264	281.2	73.4	227.4	145.3	81.8	202.2	235.8	190.4	99.7	152.5	165.3	155.5	216.2	187.9	176.7	264.2	166.4	133.3	165.4	165.7
100505460	ENSSSCG00000032914	Sus scrofa	mesencephalic astrocyte derived neurotrophic factor(MANF)	MANF	12424.1	10499.8	4159.8	4305.4	1.05621	0.0788933	0.0866394	0.0897553	0.448037	2071.72	0.981496	-0.0269455	0.17687	0.821484	0.932048	4309.79	3326.9	4955.6	5787.9	3542.7	3854	4365.3	3337.4	4699.8	4795.5	3806.5	9534.6	11514	10334.3	9602	11313.3	9499.2	8888.1	9175.4	8882.8	9505.7	7940.8	9207.4	6072.8	17438.7	19633.4	9454.8	12722.2	9730.7	11919.7
100518064	ENSSSCG00000008051	Sus scrofa	ATP binding cassette subfamily A member 3(ABCA3)	ABCA3	2787.36	2335.11	3547.55	2106.05	1.0562	0.0788801	0.0883745	0.0869859	0.443881	3131.58	1.26042	0.3339	0.185582	0.00574179	0.104054	734.101	1722.9	2225.4	2431.8	1688.4	2244.1	2323.7	3740.6	3861.7	2301	4286.9	2099.7	2642.8	2786	3428.3	1687.9	2738.8	2608.1	2263.3	2918.1	1095.4	2284.4	2803.8	2772.7	2219.5	1225	1787.9	1800.2	2281	4001.1
100625146	ENSSSCG00000023142	Sus scrofa	guanidinoacetate N-methyltransferase(GAMT)	GAMT	6009.43	5093.86	10059.5	9261	1.05619	0.078868	0.0859892	0.0908562	0.44981	4906.07	1.04339	0.0612753	0.175588	0.608406	0.825929	9008.41	9856	6968.5	11052.2	9355.6	9635	8698.7	13327.4	8936.9	9974.6	7999.1	4514	4460.8	4261.1	4456.7	4186.5	5252.4	4684.2	5965.7	4079.1	4115.7	4761.2	5482.4	4069	8862.3	8084.7	4266	4435.7	3550.6	5557.1
100152115	ENSSSCG00000009827	Sus scrofa	hydrogen voltage gated channel 1(HVCN1)	HVCN1	86.5563	63.275	159.6	91.5	1.05617	0.0788466	0.113002	0.0536768	0.379233	724.715	1.15824	0.211929	0.211744	0.0460218	0.262352	501.355	108.3	72.8	71.7	91.5	126.5	78.2	269.8	170.1	110	88.5	77.6	98.5	110.9	54.1	50.1	95.5	20.9	20.5	44.2	24.2	50.6	86	41.4	59.3	83.1	95.5	91.3	50.5	50.7
100514773	ENSSSCG00000003377	Sus scrofa	acyl-CoA thioesterase 7(ACOT7)	ACOT7	244.181	194.838	129.2	179.317	1.05617	0.0788442	0.103142	0.0642801	0.401458	2389.48	0.897764	-0.155592	0.20193	0.161352	0.46392	2761.25	247.5	83.3	259.8	191.2	147.9	146.2	121	100.8	154.7	140.3	32.5	208.2	151.9	89.8	196.8	127.3	203.9	307.4	289	68.6	231.8	264.1	213.2	258.9	211.2	262.8	262.8	179.5	134.2
100134977	ENSSSCG00000037905	Sus scrofa	integrin subunit beta 5(ITGB5)	ITGB5	1619.88	1321.41	1349.33	750.017	1.05613	0.0787868	0.0935644	0.0785503	0.430335	692.839	1.25815	0.331305	0.196244	0.00536925	0.101132	162.823	836.3	419	916.2	635.7	639.1	1053.8	1560.2	1294.4	1325	1217.7	1222	1312.6	1602.6	1290.9	1320.8	1947.7	1168.3	486.2	1389.8	644.9	1233.8	2097.7	1065	1554.2	1604.3	1201.7	1584.3	2446.5	1860.1
100154268	ENSSSCG00000037143	Sus scrofa	ubiquitin conjugating enzyme E2 L3(UBE2L3)	UBE2L3	3028.62	2805.82	2658.4	2546.67	1.05613	0.0787837	0.0551132	0.0723699	0.420089	1139.7	1.03478	0.0493226	0.106312	0.604372	0.824564	2237.04	2411.3	3003.6	2596.3	2518.4	2426	2324.4	2688.3	2807.6	2716	2421.7	2202.7	2414.6	2761.6	2881.3	2821	2784.8	2748.1	3179.9	2818.8	1879.5	2579.8	2833.3	2808	3342.2	3552	3285.5	2910.7	2819.6	2921.7
100037938	ENSSSCG00000014369	Sus scrofa	CD14 molecule(CD14)	CD14	14144.2	12572	16252.6	15164.1	1.05611	0.078761	0.0754637	0.101598	0.46826	627.469	1.04479	0.0632157	0.152935	0.591038	0.818756	1097.13	15108.9	15485.2	18108.9	12682.6	14907.3	14691.6	21923.3	16357.9	14359.5	12369.9	14981.3	10688.3	9341.7	10036.2	9834.9	9842.3	16760.2	13411.5	16231.2	9519.3	11507.8	11718.9	15121.3	10979.9	14764.3	16413.5	10036.1	9208.5	15657.8
106504218	ENSSSCG00000031053	Sus scrofa	S100 calcium binding protein A1(S100A1)	S100A1	1149.68	937.331	1501.9	1749.82	1.05609	0.0787283	0.095567	0.0754405	0.425262	5376.58	0.944389	-0.0825475	0.191617	0.475573	0.749485	9475.74	1339.1	2234.8	2150.8	1720	2080.7	973.5	1409.5	1641	1449.7	1507.4	819.8	683.9	865.1	1038.7	709.6	650.8	861.2	1992.3	888.1	426.4	671.6	1461.5	794.2	933.5	1153	1047.6	1016.7	1011.4	1591.7
100523793	ENSSSCG00000003417	Sus scrofa	dispatched RND transporter family member 3(DISP3)	DISP3	195.025	135.562	554.2	675.733	1.05604	0.0786609	0.124562	0.0449608	0.356913	3163.68	0.959105	-0.06024	0.21537	0.53504	0.785366	6961.49	205	723	404.8	518.7	1127.4	1075.5	336	216.9	634.3	1029.6	107.2	113.7	224	57.6	194.9	231.1	92.1	77.3	136.5	118	39.6	101.9	120.2	134.1	172.1	248.7	150.5	120.9	127.4
100155607	ENSSSCG00000006082	Sus scrofa	matrilin 2(MATN2)	MATN2	257.975	208.838	410.325	577	1.05597	0.078575	0.0995486	0.0697406	0.416419	1341.29	0.881548	-0.181889	0.197657	0.11069	0.392992	1265.83	878.9	342.7	794	321.4	909.5	215.5	256.4	365.5	545.5	473.9	180.6	116.9	94.3	138.2	105.7	232.3	243.2	189.1	254.9	285.2	318.3	249.3	256.7	272.4	198.2	206.1	249.2	133.8	217.8
100517776	ENSSSCG00000017184	Sus scrofa	phosphoribosyl pyrophosphate synthetase associated protein 1(PRPSAP1)	PRPSAP1	585.044	491.231	696.15	660.083	1.05594	0.078525	0.0895983	0.0860385	0.442899	3076.82	1.0233	0.0332296	0.182046	0.779279	0.912895	6341.88	813.1	633.8	739.5	610.3	627.4	536.4	753.7	807.5	676.1	547.3	124.2	493.3	442.5	213	646.7	503.4	402.9	566.3	569	413.8	480.3	364.8	413.3	676.8	849.7	699.7	322	413	357.5
100627469	ENSSSCG00000024756	Sus scrofa	SPG7 matrix AAA peptidase subunit, paraplegin(SPG7)	SPG7	1704.9	1541.62	2027.47	1696.6	1.05594	0.0785238	0.0656409	0.0964983	0.460596	5270.6	1.1311	0.177728	0.130136	0.103519	0.382417	4376	1232.7	1514.1	1626.4	1832.9	1733.4	2240.1	1943.3	2019.1	2050.2	2097.3	1344.8	1568.1	1480.6	1861	1733.4	1946.5	1490.1	1652.3	1885.5	1259.8	1629.4	1584.3	1366.1	1537.5	1208	1118.5	1618.8	1254.3	2168.3
100625136	ENSSSCG00000039850	Sus scrofa	solute carrier family 6 member 11(SLC6A11)	SLC6A11	2019.04	1400.61	5103.75	2277.18	1.05587	0.0784276	0.118011	0.0500501	0.370299	4037.37	1.21638	0.282599	0.227754	0.00651432	0.109779	1196.92	1622.4	771.2	2059.6	2648.6	2030.1	4531.2	6511.5	4667.4	4569.7	4666.4	944	1955.7	1542.7	1259.8	2981.4	1581	726	495.5	959.3	916.5	889.7	1067.3	795.2	3311	2048.7	936	786	1438.5	1557.4
100521478	ENSSSCG00000016349	Sus scrofa	NADH:ubiquinone oxidoreductase subunit A10(NDUFA10)	NDUFA10	3724	3237.12	4304.27	4020.78	1.05586	0.0784175	0.0790832	0.101024	0.467561	3804.08	1.04057	0.057375	0.16117	0.630326	0.83768	6815.37	4101.4	4737.2	4805.8	3701.3	3511.6	3267.4	3988.3	4373.9	4232.4	4622.5	1658	3054.5	3428.1	4396.8	3843.1	3832.9	3352.5	4839.6	3346.6	1478.3	2835.5	3044.6	2818.1	3790.3	3305.8	2769.3	3295.6	3355.8	4007.9
100520468	ENSSSCG00000016520	Sus scrofa	cAMP responsive element binding protein 3 like 2(CREB3L2)	CREB3L2	2933.44	2439.58	2403.75	1608.73	1.05585	0.0784011	0.0891988	0.0871085	0.444307	3479.36	1.19266	0.254188	0.184332	0.03358	0.229625	1798.19	1496.7	1131.5	1346.2	1464.7	1464	2749.3	2767.1	2534.9	2016.5	2296.5	2311.3	3531.8	3132	2176.5	2887.5	2419.3	2251.8	977.1	1777.2	2725.5	1530.9	3519.9	2129	2633.2	2553.1	2477.2	2198.7	1807	3379.2
110256142	ENSSSCG00000036812	Sus scrofa	myosin phosphatase Rho interacting protein(MPRIP)	MPRIP	1993.06	1755.51	2173.53	1956.47	1.05585	0.0784004	0.0767656	0.102583	0.470095	6076.45	1.06241	0.0873437	0.155954	0.460481	0.741686	9587.03	2176.4	1910.9	1985.5	1805.4	2031.1	1829.5	2363.8	2014.6	2122.1	2193.6	667.4	2204.8	1695.8	1559.3	2589.7	1874.6	1437.3	1682.1	2191.6	1281	1622.9	1724.3	1922.9	1904.5	1829.5	1900.4	1511.5	1588.7	1843.7
100524113	ENSSSCG00000046102	Sus scrofa	monoacylglycerol O-acyltransferase 1(MOGAT1)	MOGAT1	168.694	72.025	1266.78	780.183	1.05574	0.0782569	0.167559	0.022785	0.282315	2531.8	1.053	0.0745068	0.231777	0.291496	0.604042	5417.05	1138.9	470.7	662.1	668.3	697.5	1043.6	1782.9	1412.4	1042.7	829.1	111.5	111.3	44.4	4.6	66.5	42.4	25.8	107.1	14	88.9	56.1	19.7	23.2	226.6	179.1	31.2	19.7	27	32.9
100626903	ENSSSCG00000027302	Sus scrofa	plakophilin 3(PKP3)	PKP3	25.35	17.1625	29.525	25.35	1.05574	0.0782509	0.12954	0.0422326	0.352111	3982.38	1.03316	0.0470687	0.216866	0.620347			34.8	23.5	41.5	22.4	20.4	9.5	30.7	27	25.7	34.7	2.8	24	25.5	20.7	23.7	22.4	17.2	33.5	14	1	26.7	6.1	6.1	9.4	16	25.5	18.5	27	12.3
100152894	ENSSSCG00000011798	Sus scrofa	DnaJ heat shock protein family (Hsp40) member B11(DNAJB11)	DNAJB11	7842.23	6031.73	2878.57	2747.08	1.05573	0.078236	0.103356	0.065275	0.404611	895.809	1.00963	0.0138318	0.200869	0.900277	0.96567	2137.99	2202.5	3313.5	3782.9	2304.8	2287.9	2590.9	2727.7	2974.2	2941.1	2871.3	2908.2	6915.4	5949.1	5275.5	6297.9	6611.8	3952	4411.2	4376.1	3068.7	4181.6	4378.3	3254.6	13865.7	16290.6	4770.9	5680.6	5173.3	6376.3
102161888	ENSSSCG00000051151	Sus scrofa	uncharacterized LOC102161888(LOC102161888)	LOC102161888	89.3187	76.3563	123.775	116.983	1.0557	0.0781967	0.0880759	0.0896806	0.448037	5540.88	1.03137	0.0445638	0.17696	0.709041	0.876756	10842.8	121.8	89.2	83.1	128.2	136.2	143.4	139.2	99	147.4	109.5	39.5	84.1	71	40.3	76.5	67.2	39.3	46.6	61.2	85.1	82.8	65.1	129.3	90.4	125.1	118.2	39.5	78.6	42.5
100518899	ENSSSCG00000014315	Sus scrofa	leukocyte cell derived chemotaxin 2(LECT2)	LECT2	11586	9780.24	24068	27866.6	1.05567	0.0781539	0.086514	0.0924312	0.45315	3310.26	0.932416	-0.100954	0.177069	0.398367	0.695331	5079.39	33121.3	28632.3	28792.2	26612.3	25541.3	24500.4	30041.1	17223	28082.6	20925.5	16179.3	8580.4	7573.9	5887	7543.1	9409.6	6674.3	11992	5981.7	13640.8	6856.1	10165.3	8054.2	14845	12757.6	10343.5	7023.1	8476.4	9051.4
100154372	ENSSSCG00000001476	Sus scrofa	hydroxysteroid 17-beta dehydrogenase 8(HSD17B8)	HSD17B8	837.681	711.256	1240.08	1172.47	1.05566	0.0781486	0.0856766	0.0937968	0.455562	1254.16	1.02664	0.0379278	0.174894	0.751203	0.895965	2466.59	1204.7	1267.6	1443.9	1158.5	1221.8	738.3	1441.1	1309.7	1136.6	1072.9	769	775.2	866.2	862.5	627.6	838.3	551.6	1082.3	511.8	277.5	709.3	692.7	574.9	1034.4	690.6	516.2	757.6	672.3	1030.1
110256130	ENSSSCG00000037151	Sus scrofa	mitochondrial elongation factor 2(MIEF2)	MIEF2	224.975	196.969	238.5	208.167	1.05565	0.0781367	0.0784747	0.102596	0.470095	6073.63	1.07767	0.107922	0.159171	0.364303	0.66639	8609.76	243.6	167.8	180.8	240	196.5	220.3	279.4	252.9	194.3	227.4	100.2	218.6	236.2	161.2	218.6	298.3	242	141.6	207.7	125.7	189.5	208.8	184.9	214.2	210.2	193.8	209.8	268.7	254.8
110259964	ENSSSCG00000050566	Sus scrofa	uncharacterized LOC110259964(LOC110259964)	LOC110259964	83.8688	67.05	90.2	141.95	1.05556	0.0780062	0.1	0.0704043	0.417961	5495.77	0.852976	-0.229422	0.199025	0.0451291	0.259937	3417.91	193.4	126.8	155.5	127.1	146.9	102	109.5	63.9	123.2	64.2	22.6	72.9	62.1	32.2	55.6	64.8	41.8	118.3	30.1	47.4	92	59	63.7	138.3	101.1	70.9	80.2	63.4	56.2
396601	ENSSSCG00000033251	Sus scrofa	triggering receptor expressed on myeloid cells 1(TREM1)	TREM1	73.075	54.9312	4.625	10.05	1.05546	0.0778733	0.108468	0.0598837	0.395209	12.2515	0.8656	-0.208227	0.226475	0.0272765			4.8	16.4	2.4	5.1	14.6	17	7.7	0.9	6.6	3.3	62.1	102.5	63.2	48.4	60.1	53.1	52.8	62.4	41.1	30.9	32.2	49.1	24.3	71.7	71.1	53.9	60.5	142	61.6
733685	ENSSSCG00000009889	Sus scrofa	aldehyde dehydrogenase 2 family member(ALDH2)	ALDH2	8431.45	7279.93	10121.6	5472.95	1.05543	0.0778359	0.0819545	0.100258	0.466408	573.681	1.38398	0.468819	0.180403	0.000150905	0.0264814	32.5721	5539.1	3976.6	5217	5626.8	4769.4	7708.8	11209.4	11237.7	8457.5	9581.9	9664.4	6483.8	7106.9	8519.5	6944.6	6511.6	9593.2	4962.6	8050.9	5249.8	9285.9	9166.8	7947.1	6378.8	6325.3	4287.7	9284.7	7976.5	12369
100621722	ENSSSCG00000011609	Sus scrofa	fibulin 2(FBLN2)	FBLN2	175.719	141.381	368	402.917	1.05541	0.0778008	0.0999247	0.0709954	0.418588	4235.28	0.968377	-0.0463586	0.196365	0.682264	0.866111	8763.31	621.7	244.1	471.5	255.3	601.2	223.7	427.3	344.8	308	391.9	96	132.1	85.4	105.9	75.6	97.9	143.7	299	134.5	142.1	109.5	143.7	149.5	176.7	220.2	150.3	102.4	89.2	134.2
100157303	ENSSSCG00000002426	Sus scrofa	zinc finger CCCH-type containing 14(ZC3H14)	ZC3H14	2835.47	2545.93	1979.03	2662.18	1.0554	0.0777958	0.0704091	0.10454	0.474256	1850.07	0.823893	-0.279471	0.142428	0.014675	0.157808	615.608	2519.6	3361.6	2516.5	2509.3	3208.1	1858	1808.9	2007.4	2107.4	1992.4	3007	2223.2	2779.3	2212.2	2335.5	2184.7	2114.2	3988.3	1733	3271.7	2464.8	2716.6	2433.1	2054.2	2425	2792	2617	3453.2	2719
100525741	ENSSSCG00000008003	Sus scrofa	hydroxyacylglutathione hydrolase like(HAGHL)	HAGHL	99.3563	76.8438	146.275	181.817	1.05533	0.0776946	0.104438	0.0650133	0.403776	3841.93	0.933023	-0.100016	0.20138	0.365731	0.667612	6352.33	211.7	140.8	324.9	170.9	191.6	51	147.9	106.2	179.6	151.4	35.3	78.5	61	70.2	72	73.1	63.9	162.1	45.2	38.7	97.5	72.5	67.7	115.4	94.1	82.3	114.7	97.4	94.5
100623333	ENSSSCG00000021472	Sus scrofa	RNA polymerase II, I and III subunit E(POLR2E)	POLR2E	3135.57	2815.18	2519.07	2119.88	1.05532	0.0776835	0.0697723	0.104567	0.474256	4979.22	1.11995	0.163433	0.140235	0.150339	0.447099	4694.09	1971.4	1775.9	2396	2266.2	1879.3	2430.5	2376.3	2732	2481.4	2486.6	1924.7	2988	3358.3	2980.3	3256.4	2952.2	2486.4	2367.7	2724.4	1548.8	2512.6	3716.4	2585.7	3561.6	3127.6	2951.8	3325.2	3022.6	3342.2
100155151	ENSSSCG00000006472	Sus scrofa	cellular retinoic acid binding protein 2(CRABP2)	CRABP2	4.79375	1.3625	31.5	50.7	1.05525	0.0775846	0.206312	0.0054702	0.182811	559.401	0.976134	-0.0348495	0.237178	0.513773			114.1	68.1	39.1	27.5	55.4	0	21.1	51.3	5.1	48.5	7.1	0.8	3.3	0	0	0	0	0	2	0	0	2.5	0	4.2	0	1.9	0	0	8.2
100621669	ENSSSCG00000035561	Sus scrofa	SLX1 homolog A, structure-specific endonuclease subunit(SLX1A)	SLX1A	555.212	480.675	594.525	554	1.05524	0.0775658	0.0808992	0.102547	0.470095	4749.37	1.03688	0.0522464	0.165097	0.662312	0.856157	8649.76	610.1	637.3	684.1	482.1	497.1	413.3	628.9	720.1	532.3	496.8	436	477.3	407	488.3	496.4	462.2	369.8	608.2	355.2	387.7	385.5	449.5	346.6	712.1	778.6	530.4	452.8	429.4	573.9
110257854	ENSSSCG00000039655	Sus scrofa	tafazzin, phospholipid-lysophospholipid transacylase(TAFAZZIN)	TAFAZZIN	588.419	524.025	515.6	511.3	1.05522	0.0775446	0.0740247	0.10673	0.478743	6252.87	1.00206	0.00297452	0.149659	0.979677	0.994064	12983.5	554	408.5	599.4	517.7	561.3	426.9	421.5	482.5	596.1	562.3	268.1	575.8	525.7	451.4	542	690.9	433.7	596.1	562.9	326.8	555.7	431.1	448.6	742.3	587.5	645.8	530.6	464.7	564.3
397609	ENSSSCG00000016522	Sus scrofa	pleiotrophin(PTN)	PTN	509.244	410.188	617.75	1191.63	1.05516	0.077457	0.0962785	0.0776038	0.430223	308.039	0.783468	-0.352054	0.204158	0.00288994	0.0824271	59.0178	1366.2	1690.2	1738.7	665.2	1325.8	363.7	639.4	408.7	747.2	675.7	265.3	325.1	401.5	363.9	235.9	550.6	304.7	827.1	430.5	384.8	478.4	393	400.1	329.5	425.4	447.2	753.9	347.3	389
100738292	ENSSSCG00000030425	Sus scrofa	sphingosine kinase 2(SPHK2)	SPHK2	765.894	631.869	1024.9	786.667	1.05513	0.0774188	0.0922054	0.0848151	0.439816	5254.04	1.11039	0.151068	0.187786	0.198866	0.513328	6132.22	717.4	822.8	920.3	806.6	826.8	626.1	1098.4	1076.6	935.6	989	124.2	768.8	760.8	373.1	957.3	679.1	535.6	650.1	565	408	550.2	566.2	545.6	884.7	984.8	756.4	380	524.5	439.7
100516708	ENSSSCG00000038700	Sus scrofa	formation of mitochondrial complex V assembly factor 1 homolog(FMC1)	FMC1	340.225	280.819	536.075	710.833	1.05511	0.0773976	0.0924887	0.084369	0.439448	2899.04	0.893987	-0.161675	0.187872	0.169391	0.476316	3142.26	774.4	932	871.4	652	588.5	446.7	578	687.7	509.6	369	218.7	333.2	153.1	213	214.1	257	226	588.7	202.7	213.7	311.9	216.2	278.9	327.5	410.3	328.1	218.4	197.1	258.9
100517049	ENSSSCG00000015107	Sus scrofa	VPS11 core subunit of CORVET and HOPS complexes(VPS11)	VPS11	585.138	527.925	1206.83	863.65	1.05507	0.0773407	0.0687611	0.105166	0.47504	3187.99	1.25577	0.328569	0.137535	0.00350967	0.0869235	583.344	752.2	786.4	722.4	863.5	854.1	1203.3	1144.5	1338.6	1028.8	1315.4	375.3	581.4	610	446.8	547.4	706.2	631.4	431.2	465.6	508.5	525.3	611.6	496.1	523.9	545.5	440.6	541.7	491.6	495.9
100516528	ENSSSCG00000012137	Sus scrofa	BMX non-receptor tyrosine kinase(BMX)	BMX	299.312	232.069	736.55	727.7	1.05502	0.0772644	0.103586	0.0670362	0.408195	2669.59	1.00437	0.00629404	0.200942	0.954504	0.985098	6442.54	748.3	805.2	579	815.7	679	739	920.8	548.2	888	589.2	143.9	273.1	257.3	95.6	173.1	102.6	173.2	366	183.6	429.3	162.8	171.9	241.5	427.3	263.2	248.7	149.3	142	78.1
100625830	ENSSSCG00000027515	Sus scrofa	Fc gamma binding protein(FCGBP)	FCGBP	237.206	202.594	565.35	343.567	1.05499	0.0772361	0.0845743	0.0987815	0.463648	5132.12	1.28009	0.356243	0.176919	0.00341214	0.0861545	953.644	267.8	352.1	270.4	348.9	303.5	518.7	568.4	606.7	508.9	577.4	119.9	266.7	224	193.5	284.2	247.6	168.3	145.3	223.8	126.7	196.9	222.3	111.1	240.1	244.2	226.9	190	147.8	206.8
100517877	ENSSSCG00000012985	Sus scrofa	latent transforming growth factor beta binding protein 3(LTBP3)	LTBP3	97.3563	77.6312	146.5	102.633	1.05498	0.0772201	0.0979533	0.075463	0.425262	2970.88	1.13151	0.178253	0.195538	0.121049	0.408377	2852.92	156.6	93.9	70	88.5	102.1	104.7	147.9	122.4	121	194.7	15.5	76.9	71	64.5	84.7	102.6	68.8	125.7	111.4	26.1	114.1	54	85.9	79	72.1	89.8	66.6	75.1	112.3
100512433	ENSSSCG00000025414	Sus scrofa	peptide YY(PYY)	PYY	399.575	256.375	243.65	331.017	1.05476	0.0769082	0.13494	0.0403241	0.346849	1794.25	0.948662	-0.0760345	0.221606	0.392727	0.691133	3575.23	359.7	326.3	331.5	308.2	395.9	264.5	178.6	243.9	347.6	204.5	70.6	127.3	227.4	203.8	158.5	369	222.4	608.2	229.8	72.5	576.9	184.2	197	367	367.3	120.1	160.4	127.9	193.1
414915	ENSSSCG00000033854	Sus scrofa	galectin 1(LGALS1)	LGALS1	983.706	687.119	1096.7	1985.9	1.05475	0.0768959	0.124575	0.0471346	0.361309	330.236	0.88257	-0.180218	0.220497	0.0619338	0.305273	279.02	2615.3	2227.8	3953.1	876.8	1703.3	539.1	1039.8	1069.4	1080.8	1196.8	149.6	611.9	644.4	495.2	415.4	590.7	330.5	2253.1	823.9	187.6	619.2	690.2	603.2	1021.9	767.6	789.5	787.2	537.4	752
100145894	ENSSSCG00000006559	Sus scrofa	jumping translocation breakpoint(JTB)	JTB	1574.43	1431.84	1584.9	1520.37	1.05474	0.0768898	0.0656872	0.103387	0.472104	835.624	1.03003	0.0426862	0.130342	0.696026	0.870363	1540.54	1457	1856.9	1553.9	1570.5	1535	1148.9	1621.6	1897.6	1606.6	1213.8	1535.2	1343.8	1166.7	1273.7	1173.2	1378.2	1552.8	1768.8	1405.9	1510.2	1473	1289.5	1306.5	1669.5	1591.3	1471.2	1543.5	1409.2	1480.7
100152125	ENSSSCG00000011806	Sus scrofa	MBL associated serine protease 1(MASP1)	MASP1	627.856	495.131	2014.9	2133.7	1.05474	0.0768817	0.0937166	0.0836667	0.438619	839.956	0.984916	-0.0219278	0.189168	0.850675	0.943512	1806.82	2334	1525.9	2106	2398.4	2266.5	2171.4	2395.5	1770.6	1998.1	1895.4	333	456.5	309.4	325.9	416.3	354.9	490.2	700.4	378.3	590.7	630.2	397.9	457.7	986.5	722.6	371.6	244.3	197.1	367.1
100517032	ENSSSCG00000000139	Sus scrofa	intraflagellar transport 27(IFT27)	IFT27	704.444	585.975	811.5	1046.13	1.05474	0.0768813	0.093025	0.0849271	0.440226	2952.16	0.902192	-0.148493	0.189268	0.204696	0.51884	3479.34	1100.3	1106.8	1233.8	1017.1	1077.8	741	831.5	692.2	1035.4	686.9	241.3	653.5	455.8	313.2	515.6	501.1	396.8	1318	557.9	491.1	499.6	579.7	416.3	912.7	953.8	569.2	584.8	396.6	472.6
100153248	ENSSSCG00000015815	Sus scrofa	fibroblast growth factor receptor 1(FGFR1)	FGFR1	219.438	184.931	374.125	347.95	1.05473	0.0768752	0.0874005	0.0952999	0.457658	1075.04	1.03341	0.0474136	0.177695	0.691148	0.868858	2040.95	493.1	191.3	352.6	279.7	442.6	328.4	350.4	447.4	352.7	346	121.4	254.7	168.6	247.6	159.4	194.5	167.1	157.4	217.8	136.3	200.6	214.9	169.8	124.7	180.2	243.9	254.2	217.1	180.8
102165016	ENSSSCG00000003129	Sus scrofa	zinc finger SWIM-type containing 9(ZSWIM9)	ZSWIM9	36.9125	28.175	46.55	40.2833	1.05471	0.0768439	0.105402	0.0655415	0.405551	5060.47	1.0413	0.0583819	0.201227	0.596622			45.4	42.3	39.1	52.9	18.5	43.5	36.5	41.4	56.5	51.8	0	37.6	21.1	29.9	39.2	23.6	24.6	31.7	51.2	9.7	27.6	31.9	30.3	41.6	30	20.8	49.4	21.1	21.9
100518760	ENSSSCG00000004625	Sus scrofa	LEO1 homolog, Paf1/RNA polymerase II complex component(LEO1)	LEO1	852.163	784.925	918.025	1186.98	1.05468	0.0768002	0.0627568	0.0987259	0.463648	3365.15	0.825902	-0.275957	0.123555	0.00905549	0.128417	932.048	1233.7	1541.1	1094.6	1162.6	1153.7	936.2	849.7	973.1	973	876.3	801.5	773.6	655.5	594.2	688.6	594.2	744.5	1038.5	593.1	697.1	897	852.3	858.9	982.4	880.7	906.7	687.3	850.7	638.3
100526157	ENSSSCG00000039635	Sus scrofa	NHP2 ribonucleoprotein(NHP2)	NHP2	616.55	525.438	331.25	280.083	1.05467	0.0767958	0.0843744	0.100721	0.467263	4507.69	1.08137	0.112857	0.173945	0.346321	0.653795	6307.16	237.8	219.5	285	313.3	271.4	353.5	321.6	387.1	341	275.3	230	462.9	601.1	573.5	819.8	603.6	523.3	388.4	575	198.2	475.7	551.4	460.8	615.4	725.6	602.3	693.4	633.6	763
100515771	ENSSSCG00000013622	Sus scrofa	transmembrane protein 205(TMEM205)	TMEM205	1790.65	1574.84	2512.12	2178.65	1.05465	0.0767617	0.0774338	0.108885	0.479898	3018.08	1.08372	0.115987	0.157914	0.328709	0.637498	4009.23	2529.3	1860.4	2666.3	2493	1753.9	1769	2832.3	2398.1	2329.6	2488.5	1432.2	1600.9	1764.5	1726.2	1503	2190.6	1323.1	1617.9	1368.7	926.2	1413.2	1716.9	1521.7	2104.1	1667.4	1320.8	1527.5	1208.6	1849.2
110259344	ENSSSCG00000038604	Sus scrofa	dedicator of cytokinesis 6(DOCK6)	DOCK6	944.763	796.125	1500	1788.48	1.0546	0.076696	0.0877654	0.0952618	0.45764	5997.37	0.925171	-0.112208	0.179814	0.346528	0.653795	8567.98	1472.5	2346.3	1978.2	1823.7	1957.2	1153	1360.5	1513.2	1388.8	1737.5	200.4	928.2	995.9	557.4	961	897.2	514.7	1443.7	697.4	627.5	762.7	782.3	757.8	897.1	794.7	920	678.6	585.5	1102.7
100157442	ENSSSCG00000000045	Sus scrofa	NADH:ubiquinone oxidoreductase subunit A6(NDUFA6)	NDUFA6	2461.78	2005.99	2362.47	3023.53	1.05457	0.0766534	0.0979363	0.0769402	0.428356	1692.44	0.915801	-0.126893	0.196285	0.2652	0.579953	2291.39	2996.3	3947.3	4106.2	2744.2	2534	1813.2	2529.9	2209.9	2503.4	2206.7	342.9	2046.2	1649.2	1545.4	2007.6	1872.2	1405.4	4278	1658.7	683.5	1678.1	2460	2055.2	2979.4	2726.3	2707.8	2393.7	2254	2016.3
100513050	ENSSSCG00000015843	Sus scrofa	UBX domain protein 8(UBXN8)	UBXN8	1048.92	953.731	1000.9	906.75	1.05453	0.0766051	0.0701887	0.109491	0.480832	2589.76	1.07544	0.104921	0.140998	0.356973	0.66207	3565.91	845	818.1	852.7	1004.9	753.9	1165.9	1149.3	965.9	1143.2	745.2	697.1	870.5	723.1	727.8	929.1	789.9	778.9	812.2	906.1	1065.4	860.2	1016.9	776	1283.9	1656.4	1366.2	709.5	780.3	653.4
100625905	ENSSSCG00000038008	Sus scrofa	RNA binding motif protein 14(RBM14)	RBM14	6001.33	5495.26	3728	3684.75	1.0545	0.0765633	0.0659543	0.105187	0.47504	5267.72	1.0105	0.0150707	0.131314	0.890755	0.960452	10650.5	3528	3378	4015	3818.3	3480.5	3888.7	4352.2	3591.7	3604	3364.1	3461.4	4991	5641.9	5556.5	5858.9	4605.2	5940.9	5055.7	5196	4355.5	4750.1	6421.9	5057.3	6927.7	7256.1	6848.1	6401.2	5866.8	5443.4
100337675	ENSSSCG00000017738	Sus scrofa	ArfGAP with dual PH domains 2(ADAP2)	ADAP2	215.956	177.969	334.55	253.783	1.05447	0.0765164	0.0916773	0.0885427	0.446594	2034.68	1.1176	0.160398	0.186734	0.17395	0.481597	2194.16	338.4	214.8	290.7	203.4	221.8	253.6	495.4	355.6	280.8	206.4	111.5	265.1	211.8	140.5	203.1	218.1	131.4	108	214.7	142.1	123.3	100.7	202.1	190.2	271.2	213.7	175.2	138.5	102.7
397184	ENSSSCG00000017268	Sus scrofa	protein kinase C alpha(PRKCA)	PRKCA	218.725	156.244	208.825	95.5167	1.05446	0.0765059	0.118136	0.0527573	0.377347	157.354	1.18796	0.248484	0.223108	0.0145288	0.156735	65.3585	40.6	52.8	53.8	57	82.7	286.2	259.2	307	83.6	185.5	62.1	229.8	143.1	124.4	280.6	238.2	109.3	25.1	158.5	102.5	169.3	133.9	180.9	170.5	190.2	181.5	153	174.8	208.2
100523009	ENSSSCG00000015072	Sus scrofa	proprotein convertase subtilisin/kexin type 7(PCSK7)	PCSK7	593.519	524.038	569.425	440.067	1.05444	0.0764804	0.0773492	0.110116	0.481948	4150.54	1.15889	0.212738	0.158491	0.0738784	0.330922	2849.9	322.9	467.2	410.5	450.6	386.2	603	484.9	715.6	454.6	622.6	316.1	473.3	494.6	487.1	753.3	488.1	519.6	408.9	572	409.9	664.3	377	597.2	691.3	686.6	445.3	508.3	451.7	531.5
733666	ENSSSCG00000031905	Sus scrofa	potassium voltage-gated channel modifier subfamily S member 3(KCNS3)	KCNS3	95.825	68.9188	260.275	274.483	1.05442	0.0764456	0.117385	0.0535054	0.378898	459.982	0.988434	-0.0167829	0.211532	0.868191	0.950421	1153.81	355.8	252.4	289.1	243.1	216.9	289.6	217.9	416.8	228.8	177.6	25.4	167.4	59.9	29.9	55.6	83.7	39.3	37.3	16.1	95.7	55.2	63.9	92	112.3	81.1	87.9	93.8	25.8	74
100515483	ENSSSCG00000036658	Sus scrofa	proteasome 26S subunit, non-ATPase 8(PSMD8)	PSMD8	4838.44	4365.44	4306.98	3620.22	1.0544	0.0764273	0.0680607	0.108418	0.479208	2970.61	1.12467	0.169502	0.136417	0.130375	0.420983	2609.67	3616	3490.7	3937.6	3928.2	3221.7	3527.1	4508.7	4262.3	4267.6	4189.3	2593.5	4600.1	5050.7	4653.6	4721.2	5366.8	4456.9	4577.9	4282.8	2098	3977.3	4827.8	4131.7	4921.3	4964.1	4623.4	4960.1	4618.3	5264
100514283	ENSSSCG00000038660	Sus scrofa	3-hydroxyanthranilate 3,4-dioxygenase(HAAO)	HAAO	1046.79	737.112	4544.48	3470.83	1.05438	0.0763942	0.112511	0.0582336	0.39304	2276.88	1.073	0.101653	0.209992	0.326849	0.635765	3682.99	3468.1	3092.8	3985.7	3253.8	3534.9	3489.7	5708.9	4974.3	3729.4	3765.3	541.9	1025.1	648.8	428.4	969.2	695.6	726	1055.3	411.4	385.8	711.2	475.3	416.3	1491.8	1131.9	679.8	276.4	286.3	431.5
100524971	ENSSSCG00000013032	Sus scrofa	G protein-coupled receptor 137(GPR137)	GPR137	547.05	482.637	673.425	530.717	1.05437	0.0763827	0.0799182	0.108331	0.479208	4429.8	1.13711	0.185373	0.163851	0.121633	0.408832	3779.24	518.2	515.3	607.5	493.3	576.8	473.2	632.7	775	544.1	741.9	160.9	590.2	496.9	351.2	485.5	396.1	382.1	490.9	547.9	377.1	416.8	432.3	429.4	709	749.6	706.3	435.5	438.8	353.4
100518597	ENSSSCG00000012993	Sus scrofa	solute carrier family 25 member 45(SLC25A45)	SLC25A45	89.1688	50.2437	1155.12	770	1.05436	0.0763724	0.158926	0.0275911	0.297894	2145.73	1.04457	0.0629047	0.229447	0.398578	0.695331	5008.47	673.9	651.4	741.1	842.2	860.9	850.5	1039.8	1095.5	783.1	1702.1	9.9	31.2	39.9	1.2	41.9	24.8	8.6	211.4	23.1	81.2	36.8	7.4	26.3	152.8	78.1	29.3	25.9	7	34.2
100144508	ENSSSCG00000024312	Sus scrofa	inhibitor of DNA binding 4(ID4)	ID4	199.9	159.969	191.975	326.867	1.05434	0.076347	0.0985607	0.0766937	0.427874	740.221	0.830809	-0.267411	0.20096	0.0200158	0.181365	313.762	612	248.8	303.8	232.9	357	206.7	129.6	136.8	242	259.5	87.5	135.3	108.7	118.6	155.8	117.9	93.4	389.3	241.8	204	143.5	100.7	205.1	137.2	141.1	179.6	191.2	143.1	193.1
100515853	ENSSSCG00000023014	Sus scrofa	CD300 molecule like family member g(CD300LG)	CD300LG	21.6375	11.9938	88.75	67.5333	1.05434	0.0763334	0.157883	0.0281485	0.299952	1895.7	1.03184	0.0452236	0.227751	0.557735			60.9	111.5	75.7	73.2	43.8	40.1	85.5	109.8	102.7	57	0	4.8	23.3	2.3	21	4.7	7.4	1.9	13	40.6	18.4	12.3	9.1	15.6	8	9.5	6.2	7	1.4
100621536	ENSSSCG00000022815	Sus scrofa	glycogen phosphorylase B(PYGB)	PYGB	49.3937	39.15	49.1	52.9667	1.05433	0.0763276	0.0987154	0.0764881	0.427618	4304.83	0.973921	-0.0381228	0.195038	0.737892			61.9	62.2	62.7	27.5	61.3	42.2	58.6	45.9	50.6	41.3	4.2	45.6	36.6	36.9	32.8	64.8	25.8	28.9	70.2	55.1	23	34.4	33.3	45.7	56	33.1	43.2	54	21.9
100624333	ENSSSCG00000030709	Sus scrofa	2-acylglycerol O-acyltransferase 2-A(LOC100624333)	LOC100624333	352.413	253.369	1303.45	1031.97	1.0543	0.0762801	0.118337	0.052922	0.377347	4043.27	1.05058	0.0711893	0.213296	0.475254	0.749445	8030.31	959.1	1604.5	886.9	821.8	1188.7	730.8	1403.7	1345.8	1363.9	1100.4	434.6	105.7	125.3	222.3	80.2	123.8	289.9	420.1	332.1	162.4	156.4	336.5	258.7	184	501.4	320.5	204.8	207.7	272.6
100170844	ENSSSCG00000000077	Sus scrofa	adenylosuccinate lyase(ADSL)	ADSL	1490.7	1372.91	1509.58	1655.07	1.05429	0.0762657	0.0578313	0.0894431	0.448019	1918.42	0.930796	-0.103463	0.112288	0.296491	0.608648	2606.23	1397.1	1794.7	1583.2	1791.2	1604.1	1760.1	1359.5	1679.7	1598.5	1400.6	1539.5	1331	1716.8	1239.1	1328.1	1555.1	1243.2	1548.9	1282.4	1140.8	1226.4	1208.5	1492.4	1614.4	1197	1302.9	1446.1	1293	1730
100522091	ENSSSCG00000024613	Sus scrofa	guanylate cyclase 1 soluble subunit alpha 2(GUCY1A2)	GUCY1A2	30.8438	22.475	61.725	101.683	1.05428	0.0762603	0.118165	0.0531013	0.377614	3146.65	0.888205	-0.171035	0.21251	0.0984908			109.3	93.9	88	105.8	107	106.1	63.4	70.2	79.9	33.4	12.7	33.6	10	6.9	11.8	10.6	11.1	28.9	28.1	42.5	33.1	13.5	40.4	22.9	27	26.5	23.4	15.3	35.6
100141312	ENSSSCG00000027907	Sus scrofa	basigin(BSG)	BSG	11032.2	10175.2	15480	12510.4	1.05424	0.0762061	0.0566978	0.0865504	0.44381	732.287	1.18249	0.241829	0.110304	0.013416	0.153193	252.769	11254.1	13099	12250.2	14008	11775	12675.8	14870.3	16808	13891.7	16350.2	12689.8	9069.7	10257.8	12896.7	10745.8	10731.2	9448.3	10078.9	10328.8	9482.5	8470.7	9758.8	8563.5	10951.8	10324.6	9004.7	9809.1	8833.1	13018.3
100154170	ENSSSCG00000007073	Sus scrofa	isthmin 1(ISM1)	ISM1	11.4812	6.93125	10.35	24.3333	1.05423	0.0761927	0.155931	0.0292308	0.303862	814.653	0.887758	-0.171762	0.236625	0.0326			47.4	32.9	23.6	18.3	15.6	8.2	8.6	3.6	16.1	13.1	0	0.8	3.3	2.3	5.5	5.9	6.1	19.6	11	2.9	4.6	1.2	4	9.4	22	12.3	11.1	1.2	1.4
100513514	ENSSSCG00000012528	Sus scrofa	brain expressed X-linked 3(BEX3)	BEX3	594.169	443.369	1510.4	1057.33	1.05421	0.0761651	0.109075	0.0624057	0.397956	2209.45	1.09801	0.134895	0.207987	0.204033	0.517863	2875.17	1084.8	1820.5	1227.3	841.2	985.4	384.8	1239.5	2797.7	841.1	1163.3	262.5	544.6	643.3	389.2	511	666.1	242	512.3	269.9	119.9	328.5	545.3	223.3	1029.2	484.4	322.4	389.9	329.7	676.7
100153147	ENSSSCG00000016214	Sus scrofa	serine/threonine kinase 16(STK16)	STK16	673.094	604.769	1073	820.067	1.0542	0.0761435	0.0723825	0.112546	0.486536	1121.95	1.18781	0.2483	0.146352	0.0321583	0.224831	518.459	746.4	851	816.8	924.6	746.1	835.5	1217.4	1162.1	951	961.5	474.1	564.6	648.8	495.2	633.1	609.5	516	768.4	512.8	483.4	560.3	509.7	605.3	857.6	707.6	729.9	563.9	546.8	453.4
100516361	ENSSSCG00000007736	Sus scrofa	transmembrane protein 248(TMEM248)	TMEM248	4332.88	3939.41	5126.5	4602.68	1.05418	0.0761261	0.0673393	0.108931	0.479898	3113.58	1.07937	0.110186	0.134516	0.321796	0.631653	4098.16	4537.4	4446.1	4325.3	4621.9	4394.8	5290.6	5702.1	5277.7	5276.6	4249.6	3213	4045.1	4566.1	3529.6	3623.5	4443.6	3001.2	2865	3459	4022.9	3299.2	4582.2	3392.1	4993	5272.4	4722.7	3620.1	3298.3	5411.9
397472	ENSSSCG00000006263	Sus scrofa	ATPase H+ transporting V1 subunit H(ATP6V1H)	ATP6V1H	1437.29	1309.69	1363.62	1265.23	1.05416	0.0760999	0.0653337	0.106287	0.477683	291.864	1.05289	0.0743519	0.129725	0.494994	0.761512	465.284	1055.8	1116.2	1127.1	1465.7	1214	1612.6	1143.5	1127.9	1677.7	1505.4	1442.1	1163.6	1332	1050.3	1212.4	1452.5	1113	1110.2	1564.4	1228.8	1234.7	1159.4	1130.7	1467.9	1740.5	1552.5	1126.5	1309.5	1446.5
[truncated: 12,387 more rows]
[truncated: 15 more columns]
