# Supplementary material for: Harnessing the glycolysis-TCA cycle axis to boost host defense against neonatal infection
Source: EMBO Mol Med. 2026 Jun 8;18(7):2896–919. doi: 10.1038/s44321-026-00463-z (PMC13365532; doi:10.1038/s44321-026-00463-z)
Supplement: Supplementary file 11 — Source data Fig. 2 [file 44321_2026_463_MOESM11_ESM.zip › Figure 2/Figure 2J/rawdata.xlsx]

## Sheet: Sheet 1
Pig_ID	Timepoints(h)	Litter	Group	Gender	Birth_weight	Albumin
1Æ	15	1	GALSE	m	1103	6.25
1D	15	1	GLUCON	f	1041	6.55
1E	15	1	GLUSE	m	1073	5.17
1H	15	1	GALSE	m	1048	5.69
1I	15	1	GALSE	f	1065	5.32
1J	15	1	GALSE	f	626	5.6
1K	15	1	GLUSE	f	832	5.65
1M	15	1	GALCON	m	937	6.37
1N	15	1	GALSE	f	800	6.13
1O	15	1	GALCON	m	491	9
1Ø	15	1	GLUSE	m	1009	6.66
1R	15	1	GLUCON	m	729	6.66
1T	15	1	GLUSE	f	786	5.31
1U	15	1	GLUSE	f	967	6.73
1V	15	1	GLUSE	f	996	5.94
1X	15	1	GLUCON	f	1087	7.02
1Z	15	1	GALSE	m	890	6.08
2A	15	2	GALSE	m	932	7.38
2Å	15	2	GALSE	f	1012	7.38
2Æ	15	2	GALSE	m	669	8.25
2Alpha	15	2	GALSE	f	945	6.9
2C	15	2	GALSE	m	972	6.92
2E	15	2	GLUCON	f	992	8.34
2F	15	2	GLUSE	f	539	6.03
2G	15	2	GLUSE	m	942	6.11
2J	15	2	GLUCON	m	755	7.51
2Q	15	2	GLUSE	m	1101	5.91
2R	15	2	GLUSE	f	993	6.27
2T	15	2	GLUSE	m	962	6.59
2U	15	2	GLUCON	m	767	7.57
2V	15	2	GALSE	f	1034	6.9
2Y	15	2	GALCON	m	851	7.78
2Z	15	2	GALCON	f	887	8.75
3D	15	3	GLUSE	m	1009	5.62
3F	15	3	GLUSE	f	962	5.87
3G	15	3	GLUSE	m	1045	6.57
3I	15	3	GALSE	m	1123	6.97
3Q	15	3	GLUSE	f	881	6.03
3R	15	3	GALSE	f	694	5.77
3T	15	3	GLUSE	f	900	6.46
3U	15	3	GALSE	f	1088	6.66
3V	15	3	GALSE	f	1237	7.43
