# Supplementary material for: Harnessing the glycolysis-TCA cycle axis to boost host defense against neonatal infection
Source: EMBO Mol Med. 2026 Jun 8;18(7):2896–919. doi: 10.1038/s44321-026-00463-z (PMC13365532; doi:10.1038/s44321-026-00463-z)
Supplement: Supplementary file 11 — Source data Fig. 2 [file 44321_2026_463_MOESM11_ESM.zip › Figure 2/Figure 2K/rawdata.xlsx]

## Sheet: Sheet 1
Pig_ID	Timepoints(h)	Litter	Group	Gender	Birth_weight	Cholesterol
1Æ	15	1	GALSE	m	1103	1.14
1D	15	1	GLUCON	f	1041	1.74
1E	15	1	GLUSE	m	1073	1.18
1H	15	1	GALSE	m	1048	1.18
1I	15	1	GALSE	f	1065	1.02
1J	15	1	GALSE	f	626	1.14
1K	15	1	GLUSE	f	832	1.08
1M	15	1	GALCON	m	937	1.74
1N	15	1	GALSE	f	800	1.36
1O	15	1	GALCON	m	491	2.26
1Ø	15	1	GLUSE	m	1009	1.31
1R	15	1	GLUCON	m	729	1.5
1T	15	1	GLUSE	f	786	0.99
1U	15	1	GLUSE	f	967	1.23
1V	15	1	GLUSE	f	996	1.27
1X	15	1	GLUCON	f	1087	1.69
1Z	15	1	GALSE	m	890	1.27
2A	15	2	GALSE	m	932	1.15
2Å	15	2	GALSE	f	1012	1.22
2Æ	15	2	GALSE	m	669	1.51
2Alpha	15	2	GALSE	f	945	1.1
2C	15	2	GALSE	m	972	1.14
2E	15	2	GLUCON	f	992	1.79
2F	15	2	GLUSE	f	539	1.04
2G	15	2	GLUSE	m	942	1.1
2J	15	2	GLUCON	m	755	1.59
2Q	15	2	GLUSE	m	1101	0.95
2R	15	2	GLUSE	f	993	1.14
2T	15	2	GLUSE	m	962	1.13
2U	15	2	GLUCON	m	767	1.33
2V	15	2	GALSE	f	1034	1.06
2Y	15	2	GALCON	m	851	1.57
2Z	15	2	GALCON	f	887	1.69
3D	15	3	GLUSE	m	1009	0.92
3F	15	3	GLUSE	f	962	0.94
3G	15	3	GLUSE	m	1045	1.26
3I	15	3	GALSE	m	1123	1.26
3Q	15	3	GLUSE	f	881	1.16
3R	15	3	GALSE	f	694	1.18
3T	15	3	GLUSE	f	900	1
3U	15	3	GALSE	f	1088	1.28
3V	15	3	GALSE	f	1237	1.43
