# Supplementary material for: Harnessing the glycolysis-TCA cycle axis to boost host defense against neonatal infection
Source: EMBO Mol Med. 2026 Jun 8;18(7):2896–919. doi: 10.1038/s44321-026-00463-z (PMC13365532; doi:10.1038/s44321-026-00463-z)
Supplement: Supplementary file 11 — Source data Fig. 2 [file 44321_2026_463_MOESM11_ESM.zip › Figure 2/Figure 2L/rawdata.xlsx]

## Sheet: Sheet 1
Pig_ID	Timepoints(h)	Litter	Group	Gender	Birth_weight	Alkaline_Phosphatase
1Æ	15	1	GALSE	m	1103	704
1D	15	1	GLUCON	f	1041	920
1E	15	1	GLUSE	m	1073	477
1H	15	1	GALSE	m	1048	613
1I	15	1	GALSE	f	1065	487
1J	15	1	GALSE	f	626	900
1K	15	1	GLUSE	f	832	657
1M	15	1	GALCON	m	937	1166
1N	15	1	GALSE	f	800	922
1O	15	1	GALCON	m	491	1291
1Ø	15	1	GLUSE	m	1009	587
1R	15	1	GLUCON	m	729	860
1T	15	1	GLUSE	f	786	554
1U	15	1	GLUSE	f	967	609
1V	15	1	GLUSE	f	996	949
1X	15	1	GLUCON	f	1087	940
1Z	15	1	GALSE	m	890	895
2A	15	2	GALSE	m	932	777
2Å	15	2	GALSE	f	1012	725
2Æ	15	2	GALSE	m	669	992
2Alpha	15	2	GALSE	f	945	666
2C	15	2	GALSE	m	972	788
2E	15	2	GLUCON	f	992	696
2F	15	2	GLUSE	f	539	645
2G	15	2	GLUSE	m	942	531
2J	15	2	GLUCON	m	755	682
2Q	15	2	GLUSE	m	1101	491
2R	15	2	GLUSE	f	993	631
2T	15	2	GLUSE	m	962	705
2U	15	2	GLUCON	m	767	646
2V	15	2	GALSE	f	1034	827
2Y	15	2	GALCON	m	851	851
2Z	15	2	GALCON	f	887	800
3D	15	3	GLUSE	m	1009	503
3F	15	3	GLUSE	f	962	668
3G	15	3	GLUSE	m	1045	564
3I	15	3	GALSE	m	1123	723
3Q	15	3	GLUSE	f	881	610
3R	15	3	GALSE	f	694	635
3T	15	3	GLUSE	f	900	843
3U	15	3	GALSE	f	1088	869
3V	15	3	GALSE	f	1237	824
