# Supplementary material for: Harnessing the glycolysis-TCA cycle axis to boost host defense against neonatal infection
Source: EMBO Mol Med. 2026 Jun 8;18(7):2896–919. doi: 10.1038/s44321-026-00463-z (PMC13365532; doi:10.1038/s44321-026-00463-z)
Supplement: Supplementary file 11 — Source data Fig. 2 [file 44321_2026_463_MOESM11_ESM.zip › Figure 2/Figure 2E/rawdata.xlsx]

## Sheet: Sheet 1
Pig_ID	Litter	Group	Survival_15_duration(euthanasia+pH<=7.1	Survival15h(1Death/0Survival)
1Æ	1	GALSE	14.0833	1
1D	1	GLUCON	15	0
1E	1	GLUSE	15	0
1H	1	GALSE	15	0
1I	1	GALSE	13.4833	1
1J	1	GALSE	15	0
1K	1	GLUSE	10.7	1
1M	1	GALCON	15	0
1N	1	GALSE	15	0
1O	1	GALCON	15	0
1Ø	1	GLUSE	12.0333	1
1R	1	GLUCON	15	0
1T	1	GLUSE	15	0
1U	1	GLUSE	15	0
1V	1	GLUSE	11.9833	1
1X	1	GLUCON	15	0
1Z	1	GALSE	15	0
2A	2	GALSE	15	0
2Å	2	GALSE	15	0
2Æ	2	GALSE	15	0
2Alpha	2	GALSE	15	0
2C	2	GALSE	15	0
2E	2	GLUCON	15	0
2F	2	GLUSE	15	0
2G	2	GLUSE	15	0
2J	2	GLUCON	15	0
2Q	2	GLUSE	14.8667	1
2R	2	GLUSE	12.0167	1
2T	2	GLUSE	15	0
2U	2	GLUCON	15	0
2V	2	GALSE	15	0
2Y	2	GALCON	15	0
2Z	2	GALCON	15	0
3D	3	GLUSE	15	0
3F	3	GLUSE	15	0
3G	3	GLUSE	13.8167	1
3I	3	GALSE	15	0
3Q	3	GLUSE	15	0
3R	3	GALSE	15	0
3T	3	GLUSE	14.9833	1
3U	3	GALSE	15	0
3V	3	GALSE	15	0
