# Supplementary material for: Harnessing the glycolysis-TCA cycle axis to boost host defense against neonatal infection
Source: EMBO Mol Med. 2026 Jun 8;18(7):2896–919. doi: 10.1038/s44321-026-00463-z (PMC13365532; doi:10.1038/s44321-026-00463-z)
Supplement: Supplementary file 11 — Source data Fig. 2 [file 44321_2026_463_MOESM11_ESM.zip › Figure 2/Figure 2B/rawdata.xlsx]

## Sheet: Sheet1
Group	Duplicate
GAL 50mM	0.821825
	0.78804
	0.944866
	0.942748
	0.894815
GLU 50mM	1.04405
	0.946912
	0.916839
	1.03203
	1.36931
GAL 10mM	1.32252
	0.893855
	1.16492
	1.15371
	1.28333
GLU 10mM	1.14805
	1.00867
	1.12663
	0.880675
	0.851284
