# Supplementary material for: Harnessing the glycolysis-TCA cycle axis to boost host defense against neonatal infection
Source: EMBO Mol Med. 2026 Jun 8;18(7):2896–919. doi: 10.1038/s44321-026-00463-z (PMC13365532; doi:10.1038/s44321-026-00463-z)
Supplement: Supplementary file 12 — Source data Fig. 3 [file 44321_2026_463_MOESM12_ESM.zip]

Archive with 58 entries (43 files):
- Figure 3/
- __MACOSX/._Figure 3
- Figure 3/Figure 3K/
- __MACOSX/Figure 3/._Figure 3K
- Figure 3/Figure 3L/
- __MACOSX/Figure 3/._Figure 3L
- Figure 3/Figure 3E/
- __MACOSX/Figure 3/._Figure 3E
- Figure 3/Figure 3B/
- __MACOSX/Figure 3/._Figure 3B
- Figure 3/Figure 3D/
- __MACOSX/Figure 3/._Figure 3D
- Figure 3/Figure 3M/
- __MACOSX/Figure 3/._Figure 3M
- Figure 3/Figure 3J/
- __MACOSX/Figure 3/._Figure 3J
- Figure 3/Figure 3O/
- __MACOSX/Figure 3/._Figure 3O
- Figure 3/Figure 3H/
- __MACOSX/Figure 3/._Figure 3H
- Figure 3/Figure 3A/
- __MACOSX/Figure 3/._Figure 3A
- Figure 3/Figure 3F/
- __MACOSX/Figure 3/._Figure 3F
- Figure 3/Figure 3G/
- __MACOSX/Figure 3/._Figure 3G
- Figure 3/Figure 3I/
- __MACOSX/Figure 3/._Figure 3I
- Figure 3/Figure 3N/
- __MACOSX/Figure 3/._Figure 3N
- Figure 3/Figure 3K/rawdata.xlsx
- __MACOSX/Figure 3/Figure 3K/._rawdata.xlsx
- Figure 3/Figure 3L/rawdata.xlsx
- __MACOSX/Figure 3/Figure 3L/._rawdata.xlsx
- Figure 3/Figure 3E/rawdata.xlsx
- __MACOSX/Figure 3/Figure 3E/._rawdata.xlsx
- Figure 3/Figure 3B/rawdata.xlsx
- __MACOSX/Figure 3/Figure 3B/._rawdata.xlsx
- Figure 3/Figure 3D/rawdata.xlsx
- __MACOSX/Figure 3/Figure 3D/._rawdata.xlsx
- Figure 3/Figure 3M/rawdata.xlsx
- __MACOSX/Figure 3/Figure 3M/._rawdata.xlsx
- Figure 3/Figure 3J/rawdata.xlsx
- __MACOSX/Figure 3/Figure 3J/._rawdata.xlsx
- Figure 3/Figure 3O/rawdata.xlsx
- __MACOSX/Figure 3/Figure 3O/._rawdata.xlsx
- Figure 3/Figure 3H/rawdata.xlsx
- __MACOSX/Figure 3/Figure 3H/._rawdata.xlsx
- Figure 3/Figure 3A/rawdata.xlsx
- __MACOSX/Figure 3/Figure 3A/._rawdata.xlsx
- Figure 3/Figure 3F/rawdata.xlsx
- __MACOSX/Figure 3/Figure 3F/._rawdata.xlsx
- Figure 3/Figure 3G/rawdata.xlsx
- __MACOSX/Figure 3/Figure 3G/._rawdata.xlsx
- Figure 3/Figure 3I/rawdata.xlsx
- __MACOSX/Figure 3/Figure 3I/._rawdata.xlsx
- Figure 3/Figure 3N/rawdata.xlsx
- __MACOSX/Figure 3/Figure 3N/._rawdata.xlsx
