# Supplementary material for: Harnessing the glycolysis-TCA cycle axis to boost host defense against neonatal infection
Source: EMBO Mol Med. 2026 Jun 8;18(7):2896–919. doi: 10.1038/s44321-026-00463-z (PMC13365532; doi:10.1038/s44321-026-00463-z)
Supplement: Supplementary file 12 — Source data Fig. 3 [file 44321_2026_463_MOESM12_ESM.zip › Figure 3/Figure 3K/rawdata.xlsx]

## Sheet: Sheet 1
Pig_ID	Timepoints(h)	Litter	Group	Gender	Birth_weight	Platelets
1A	3	1	GAACON	m	799	448
1A	6	1	GAACON	m	799	411
1A	12	1	GAACON	m	799	502
1A	15	1	GAACON	m	799	298
1Å	3	1	GAASE	m	992	301
1Å	6	1	GAASE	m	992	460
1Å	12	1	GAASE	m	992	235
1Å	15	1	GAASE	m	992	188
1Alpha	3	1	GAASE	f	796	300
1Alpha	6	1	GAASE	f	796	254
1Alpha	12	1	GAASE	f	796	209
1Alpha	15	1	GAASE	f	796	126
1C	3	1	GAASE	f	1103	393
1C	6	1	GAASE	f	1103	354
1C	12	1	GAASE	f	1103	239
1C	15	1	GAASE	f	1103	150
1D	3	1	GLUCON	f	1041	427
1D	6	1	GLUCON	f	1041	415
1D	12	1	GLUCON	f	1041	334
1D	15	1	GLUCON	f	1041	247
1E	3	1	GLUSE	m	1073	456
1E	6	1	GLUSE	m	1073	412
1E	12	1	GLUSE	m	1073	267
1E	15	1	GLUSE	m	1073	226
1K	3	1	GLUSE	f	832	389
1K	6	1	GLUSE	f	832	310
1K	12	1	GLUSE	f	832	217
1K	15	1	GLUSE	f	832	220
1L	3	1	GAACON	f	884	340
1L	6	1	GAACON	f	884	459
1L	12	1	GAACON	f	884	382
1L	15	1	GAACON	f	884	248
1Ø	3	1	GLUSE	m	1009	427
1Ø	6	1	GLUSE	m	1009	343
1Ø	12	1	GLUSE	m	1009	287
1Ø	15	1	GLUSE	m	1009	266
1R	3	1	GLUCON	m	729	326
1R	6	1	GLUCON	m	729	305
1R	12	1	GLUCON	m	729	341
1R	15	1	GLUCON	m	729	223
1S	3	1	GAACON	f	984	440
1S	6	1	GAACON	f	984	692
1S	12	1	GAACON	f	984	445
1S	15	1	GAACON	f	984	364
1T	3	1	GLUSE	f	786	304
1T	6	1	GLUSE	f	786	297
1T	12	1	GLUSE	f	786	232
1T	15	1	GLUSE	f	786	187
1U	3	1	GLUSE	f	967	389
1U	6	1	GLUSE	f	967	330
1U	12	1	GLUSE	f	967	244
1U	15	1	GLUSE	f	967	245
1V	3	1	GLUSE	f	996	338
1V	6	1	GLUSE	f	996	319
1V	12	1	GLUSE	f	996	283
1V	15	1	GLUSE	f	996	230
1X	3	1	GLUCON	f	1087	418
1X	6	1	GLUCON	f	1087	373
1X	12	1	GLUCON	f	1087	328
1X	15	1	GLUCON	f	1087	331
1Y	3	1	GAASE	m	780	431
1Y	6	1	GAASE	m	780	514
1Y	12	1	GAASE	m	780	291
1Y	15	1	GAASE	m	780	265
2D	3	2	GAASE	m	1132	446
2D	6	2	GAASE	m	1132	470
2D	12	2	GAASE	m	1132	403
2D	15	2	GAASE	m	1132	360
2E	3	2	GLUCON	f	992	509
2E	6	2	GLUCON	f	992	487
2E	12	2	GLUCON	f	992	464
2E	15	2	GLUCON	f	992	459
2F	3	2	GLUSE	f	539	404
2F	6	2	GLUSE	f	539	365
2F	12	2	GLUSE	f	539	249
2F	15	2	GLUSE	f	539	193
2G	3	2	GLUSE	m	942	377
2G	6	2	GLUSE	m	942	358
2G	12	2	GLUSE	m	942	270
2G	15	2	GLUSE	m	942	266
2H	3	2	GAASE	m	690	410
2H	6	2	GAASE	m	690	449
2H	12	2	GAASE	m	690	367
2H	15	2	GAASE	m	690	377
2J	3	2	GLUCON	m	755	372
2J	6	2	GLUCON	m	755	354
2J	12	2	GLUCON	m	755	296
2J	15	2	GLUCON	m	755	272
2L	3	2	GAASE	f	728	290
2L	6	2	GAASE	f	728	319
2L	12	2	GAASE	f	728	255
2L	15	2	GAASE	f	728	252
2N	3	2	GAASE	m	720	435
2N	6	2	GAASE	m	720	416
2N	12	2	GAASE	m	720	617
2N	15	2	GAASE	m	720	326
2O	3	2	GAACON	f	710	432
2O	6	2	GAACON	f	710	446
2O	12	2	GAACON	f	710	437
2O	15	2	GAACON	f	710	295
2Ø	3	2	GAACON	m	1059	412
2Ø	6	2	GAACON	m	1059	471
2Ø	12	2	GAACON	m	1059	603
2Ø	15	2	GAACON	m	1059	444
2P	3	2	GAASE	m	970	422
2P	6	2	GAASE	m	970	491
2P	12	2	GAASE	m	970	354
2P	15	2	GAASE	m	970	632
2Q	3	2	GLUSE	m	1101	289
2Q	6	2	GLUSE	m	1101	248
2Q	12	2	GLUSE	m	1101	252
2Q	15	2	GLUSE	m	1101	176
2R	3	2	GLUSE	f	993	366
2R	6	2	GLUSE	f	993	361
2R	12	2	GLUSE	f	993	299
2R	15	2	GLUSE	f	993	227
2S	3	2	GAASE	f	682	400
2S	6	2	GAASE	f	682	482
2S	12	2	GAASE	f	682	352
2S	15	2	GAASE	f	682	327
2T	3	2	GLUSE	m	962	496
2T	6	2	GLUSE	m	962	434
2T	12	2	GLUSE	m	962	360
2T	15	2	GLUSE	m	962	330
2U	3	2	GLUCON	m	767	445
2U	6	2	GLUCON	m	767	465
2U	12	2	GLUCON	m	767	347
2U	15	2	GLUCON	m	767	346
2X	3	2	GAASE	f	1037	359
2X	6	2	GAASE	f	1037	466
2X	12	2	GAASE	f	1037	724
2X	15	2	GAASE	f	1037	373
3A	3	3	GAASE	f	892	437
3A	6	3	GAASE	f	892	417
3A	12	3	GAASE	f	892	437
3A	15	3	GAASE	f	892	357
3B	3	3	GAASE	m	1094	442
3B	6	3	GAASE	m	1094	526
3B	12	3	GAASE	m	1094	372
3B	15	3	GAASE	m	1094	346
3D	3	3	GLUSE	m	1009	365
3D	6	3	GLUSE	m	1009	335
3D	12	3	GLUSE	m	1009	222
3D	15	3	GLUSE	m	1009	180
3F	3	3	GLUSE	f	962	349
3F	6	3	GLUSE	f	962	186
3F	12	3	GLUSE	f	962	213
3F	15	3	GLUSE	f	962	162
3G	3	3	GLUSE	m	1045	399
3G	6	3	GLUSE	m	1045	351
3G	12	3	GLUSE	m	1045	256
3G	15	3	GLUSE	m	1045
3K	3	3	GAASE	f	774	425
3K	6	3	GAASE	f	774
3K	15	3	GAASE	f	774	206
3M	3	3	GAASE	f	885	362
3M	6	3	GAASE	f	885	339
3M	12	3	GAASE	f	885	287
3M	15	3	GAASE	f	885	241
3P	3	3	GAASE	m	984	348
3P	6	3	GAASE	m	984	355
3P	12	3	GAASE	m	984	265
3P	15	3	GAASE	m	984	221
3Q	3	3	GLUSE	f	881	357
3Q	6	3	GLUSE	f	881	360
3Q	12	3	GLUSE	f	881	317
3Q	15	3	GLUSE	f	881	252
3T	3	3	GLUSE	f	900	458
3T	6	3	GLUSE	f	900	404
3T	12	3	GLUSE	f	900	285
3T	15	3	GLUSE	f	900	233
3X	3	3	GAASE	f	1082	433
3X	6	3	GAASE	f	1082	437
3X	12	3	GAASE	f	1082	454
3X	15	3	GAASE	f	1082	408
