# Supplementary material for: Harnessing the glycolysis-TCA cycle axis to boost host defense against neonatal infection
Source: EMBO Mol Med. 2026 Jun 8;18(7):2896–919. doi: 10.1038/s44321-026-00463-z (PMC13365532; doi:10.1038/s44321-026-00463-z)
Supplement: Supplementary file 12 — Source data Fig. 3 [file 44321_2026_463_MOESM12_ESM.zip › Figure 3/Figure 3L/rawdata.xlsx]

## Sheet: Sheet 1
Pig_ID	Timepoints(h)	Litter	Group	Gender	Birth_weight	TNFa
1A	3	1	GAACON	m	799	19.792
1A	6	1	GAACON	m	799	25.483
1A	12	1	GAACON	m	799	17.595
1A	15	1	GAACON	m	799	15.495
1Å	3	1	GAASE	m	992	124.529
1Å	6	1	GAASE	m	992	109.995
1Å	12	1	GAASE	m	992	301.738
1Å	15	1	GAASE	m	992
1Alpha	3	1	GAASE	f	796	77.777
1Alpha	6	1	GAASE	f	796	74.163
1Alpha	12	1	GAASE	f	796	205.566
1Alpha	15	1	GAASE	f	796	82.115
1C	3	1	GAASE	f	1103	128.813
1C	6	1	GAASE	f	1103	183.855
1C	12	1	GAASE	f	1103	478.596
1C	15	1	GAASE	f	1103	245.38
1D	3	1	GLUCON	f	1041	23.097
1D	6	1	GLUCON	f	1041	29.899
1D	12	1	GLUCON	f	1041	22.828
1D	15	1	GLUCON	f	1041	31.914
1E	3	1	GLUSE	m	1073	64.832
1E	6	1	GLUSE	m	1073	181.209
1E	12	1	GLUSE	m	1073	759.524
1E	15	1	GLUSE	m	1073	373.253
1K	3	1	GLUSE	f	832	353.713
1K	6	1	GLUSE	f	832	387.59
1K	12	1	GLUSE	f	832	260.552
1K	15	1	GLUSE	f	832	183.76
1L	3	1	GAACON	f	884	25.265
1L	6	1	GAACON	f	884	14.876
1L	12	1	GAACON	f	884	12.669
1L	15	1	GAACON	f	884	10.477
1Ø	3	1	GLUSE	m	1009	286.777
1Ø	6	1	GLUSE	m	1009	440.137
1Ø	12	1	GLUSE	m	1009	295.695
1Ø	15	1	GLUSE	m	1009	119.705
1R	3	1	GLUCON	m	729	19.582
1R	6	1	GLUCON	m	729	20.268
1R	12	1	GLUCON	m	729	22.774
1R	15	1	GLUCON	m	729	17.396
1S	3	1	GAACON	f	984	15.844
1S	6	1	GAACON	f	984	17.907
1S	12	1	GAACON	f	984	17.907
1S	15	1	GAACON	f	984	21.273
1T	3	1	GLUSE	f	786	305.802
1T	6	1	GLUSE	f	786	199.329
1T	12	1	GLUSE	f	786	421.398
1T	15	1	GLUSE	f	786	147.619
1U	3	1	GLUSE	f	967	146.35
1U	6	1	GLUSE	f	967	179.568
1U	12	1	GLUSE	f	967	760.132
1U	15	1	GLUSE	f	967	246.564
1V	3	1	GLUSE	f	996	435.945
1V	6	1	GLUSE	f	996	357.944
1V	12	1	GLUSE	f	996	825.626
1V	15	1	GLUSE	f	996	569.007
1X	3	1	GLUCON	f	1087	25.265
1X	6	1	GLUCON	f	1087	33.555
1X	12	1	GLUCON	f	1087	20.268
1X	15	1	GLUCON	f	1087	16.918
1Y	3	1	GAASE	m	780	87.848
1Y	6	1	GAASE	m	780	79.624
1Y	12	1	GAASE	m	780	214.896
1Y	15	1	GAASE	m	780	89.318
2D	3	2	GAASE	m	1132	92.167
2D	6	2	GAASE	m	1132	53.26
2D	12	2	GAASE	m	1132	60.591
2D	15	2	GAASE	m	1132	49.454
2E	3	2	GLUCON	f	992	17.493
2E	6	2	GLUCON	f	992	18.176
2E	12	2	GLUCON	f	992	15.105
2E	15	2	GLUCON	f	992	14.452
2F	3	2	GLUSE	f	539	76.647
2F	6	2	GLUSE	f	539	77.843
2F	12	2	GLUSE	f	539	431.79
2F	15	2	GLUSE	f	539	513.444
2G	3	2	GLUSE	m	942	122.961
2G	6	2	GLUSE	m	942	106.903
2G	12	2	GLUSE	m	942	184.909
2G	15	2	GLUSE	m	942	145.745
2H	3	2	GAASE	m	690	86.593
2H	6	2	GAASE	m	690	71.514
2H	12	2	GAASE	m	690	135.431
2H	15	2	GAASE	m	690	150.679
2J	3	2	GLUCON	m	755	19.391
2J	6	2	GLUCON	m	755	21.312
2J	12	2	GLUCON	m	755	20.349
2J	15	2	GLUCON	m	755	16.179
2L	3	2	GAASE	f	728	89.342
2L	6	2	GAASE	f	728	68.406
2L	12	2	GAASE	f	728	102.591
2L	15	2	GAASE	f	728	63.242
2N	3	2	GAASE	m	720	60.775
2N	6	2	GAASE	m	720	42.293
2N	12	2	GAASE	m	720	112.488
2N	15	2	GAASE	m	720	93.964
2O	3	2	GAACON	f	710	14.438
2O	6	2	GAACON	f	710	14.694
2O	12	2	GAACON	f	710	10.08
2O	15	2	GAACON	f	710	12.751
2Ø	3	2	GAACON	m	1059	13.268
2Ø	6	2	GAACON	m	1059	13.877
2Ø	12	2	GAACON	m	1059	10.916
2Ø	15	2	GAACON	m	1059	9.338
2P	3	2	GAASE	m	970	69.461
2P	6	2	GAASE	m	970	61.508
2P	12	2	GAASE	m	970	164.381
2P	15	2	GAASE	m	970	127.176
2Q	3	2	GLUSE	m	1101	112.62
2Q	6	2	GLUSE	m	1101	105.202
2Q	12	2	GLUSE	m	1101	521.579
2Q	15	2	GLUSE	m	1101	345.615
2R	3	2	GLUSE	f	993	108.476
2R	6	2	GLUSE	f	993	90.882
2R	12	2	GLUSE	f	993	622.6
2R	15	2	GLUSE	f	993	564.568
2S	3	2	GAASE	f	682	82.838
2S	6	2	GAASE	f	682	70.393
2S	12	2	GAASE	f	682	114.666
2S	15	2	GAASE	f	682	77.1
2T	3	2	GLUSE	m	962	147.977
2T	6	2	GLUSE	m	962	128.507
2T	12	2	GLUSE	m	962	148.864
2T	15	2	GLUSE	m	962	145.052
2U	3	2	GLUCON	m	767	21.044
2U	6	2	GLUCON	m	767	19.604
2U	12	2	GLUCON	m	767	14.438
2U	15	2	GLUCON	m	767	20.783
2X	3	2	GAASE	f	1037	74.138
2X	6	2	GAASE	f	1037	65.562
2X	12	2	GAASE	f	1037	73.012
2X	15	2	GAASE	f	1037	58.27
3A	3	3	GAASE	f	892	106.868
3A	6	3	GAASE	f	892	67.143
3A	12	3	GAASE	f	892	75.049
3A	15	3	GAASE	f	892	45.956
3B	3	3	GAASE	m	1094	49.359
3B	6	3	GAASE	m	1094	56.016
3B	12	3	GAASE	m	1094	130.219
3B	15	3	GAASE	m	1094	89.449
3D	3	3	GLUSE	m	1009	129.481
3D	6	3	GLUSE	m	1009	199.991
3D	12	3	GLUSE	m	1009	623.277
3D	15	3	GLUSE	m	1009	458.145
3F	3	3	GLUSE	f	962	121.263
3F	6	3	GLUSE	f	962	137.36
3F	12	3	GLUSE	f	962	213.004
3F	15	3	GLUSE	f	962	131.686
3G	3	3	GLUSE	m	1045	174.006
3G	6	3	GLUSE	m	1045	296.682
3G	12	3	GLUSE	m	1045	242.442
3G	15	3	GLUSE	m	1045	209.895
3K	3	3	GAASE	f	774	48.171
3K	6	3	GAASE	f	774
3K	15	3	GAASE	f	774	65.936
3M	3	3	GAASE	f	885	56.318
3M	6	3	GAASE	f	885	54.688
3M	12	3	GAASE	f	885	137.022
3M	15	3	GAASE	f	885	93.833
3P	3	3	GAASE	m	984	152.874
3P	6	3	GAASE	m	984	157.059
3P	12	3	GAASE	m	984	223.027
3P	15	3	GAASE	m	984	137.935
3Q	3	3	GLUSE	f	881	134.727
3Q	6	3	GLUSE	f	881	142.44
3Q	12	3	GLUSE	f	881	118.737
3Q	15	3	GLUSE	f	881	79.667
3T	3	3	GLUSE	f	900	126.065
3T	6	3	GLUSE	f	900	139.254
3T	12	3	GLUSE	f	900	170.392
3T	15	3	GLUSE	f	900	106.804
3X	3	3	GAASE	f	1082	71.113
3X	6	3	GAASE	f	1082	70.118
3X	12	3	GAASE	f	1082	99.759
3X	15	3	GAASE	f	1082	56.726
