# Supplementary material for: Harnessing the glycolysis-TCA cycle axis to boost host defense against neonatal infection
Source: EMBO Mol Med. 2026 Jun 8;18(7):2896–919. doi: 10.1038/s44321-026-00463-z (PMC13365532; doi:10.1038/s44321-026-00463-z)
Supplement: Supplementary file 12 — Source data Fig. 3 [file 44321_2026_463_MOESM12_ESM.zip › Figure 3/Figure 3E/rawdata.xlsx]

## Sheet: Sheet 1
Pig_ID	Timepoints(h)	Litter	Group	Gender	Birth_weight	Glucose
1A	3	1	GAACON	m	799	1.7
1A	6	1	GAACON	m	799	1.6
1A	12	1	GAACON	m	799	2.1
1A	15	1	GAACON	m	799	1.9
1Å	3	1	GAASE	m	992	1.3
1Å	6	1	GAASE	m	992	1.7
1Å	12	1	GAASE	m	992	1.6
1Å	15	1	GAASE	m	992	2.4
1Alpha	3	1	GAASE	f	796	2
1Alpha	6	1	GAASE	f	796	1.8
1Alpha	12	1	GAASE	f	796	2.7
1Alpha	15	1	GAASE	f	796	2.5
1C	3	1	GAASE	f	1103	1.2
1C	6	1	GAASE	f	1103	1.2
1C	12	1	GAASE	f	1103	1.8
1C	15	1	GAASE	f	1103	1.9
1D	3	1	GLUCON	f	1041	4.4
1D	6	1	GLUCON	f	1041
1D	12	1	GLUCON	f	1041	5.5
1D	15	1	GLUCON	f	1041
1E	3	1	GLUSE	m	1073	8.3
1E	6	1	GLUSE	m	1073	3.4
1E	12	1	GLUSE	m	1073	4.3
1E	15	1	GLUSE	m	1073	21.5
1K	3	1	GLUSE	f	832	3
1K	6	1	GLUSE	f	832	8.4
1K	12	1	GLUSE	f	832	7.4
1K	15	1	GLUSE	f	832	10.2
1L	3	1	GAACON	f	884	1.1
1L	6	1	GAACON	f	884	1.6
1L	12	1	GAACON	f	884	2.1
1L	15	1	GAACON	f	884	2.2
1Ø	3	1	GLUSE	m	1009	4.2
1Ø	6	1	GLUSE	m	1009	4
1Ø	12	1	GLUSE	m	1009	5.4
1Ø	15	1	GLUSE	m	1009	8
1R	3	1	GLUCON	m	729	7.1
1R	6	1	GLUCON	m	729	7.2
1R	12	1	GLUCON	m	729	7.3
1R	15	1	GLUCON	m	729	7.4
1S	3	1	GAACON	f	984	1.8
1S	6	1	GAACON	f	984	1.8
1S	12	1	GAACON	f	984	2.4
1S	15	1	GAACON	f	984	3
1T	3	1	GLUSE	f	786	4.1
1T	6	1	GLUSE	f	786	4.3
1T	12	1	GLUSE	f	786	4.8
1T	15	1	GLUSE	f	786	11.3
1U	3	1	GLUSE	f	967	5
1U	6	1	GLUSE	f	967	3.5
1U	12	1	GLUSE	f	967	3.5
1U	15	1	GLUSE	f	967	6.8
1V	3	1	GLUSE	f	996	7.5
1V	6	1	GLUSE	f	996	5.9
1V	12	1	GLUSE	f	996	10
1V	15	1	GLUSE	f	996	11
1X	3	1	GLUCON	f	1087	4.6
1X	6	1	GLUCON	f	1087	5.5
1X	12	1	GLUCON	f	1087	5.8
1X	15	1	GLUCON	f	1087	6.4
1Y	3	1	GAASE	m	780	1.9
1Y	6	1	GAASE	m	780	1.7
1Y	12	1	GAASE	m	780	2
1Y	15	1	GAASE	m	780	2
2D	3	2	GAASE	m	1132	1.9
2D	6	2	GAASE	m	1132	2
2D	12	2	GAASE	m	1132	2.3
2D	15	2	GAASE	m	1132	3.2
2E	3	2	GLUCON	f	992	8.4
2E	6	2	GLUCON	f	992	5.9
2E	12	2	GLUCON	f	992	11.7
2E	15	2	GLUCON	f	992	6.9
2F	3	2	GLUSE	f	539	5.9
2F	6	2	GLUSE	f	539	4.8
2F	12	2	GLUSE	f	539	5.1
2F	15	2	GLUSE	f	539	6.1
2G	3	2	GLUSE	m	942	4.6
2G	6	2	GLUSE	m	942	7.2
2G	12	2	GLUSE	m	942	5.4
2G	15	2	GLUSE	m	942	6.3
2H	3	2	GAASE	m	690	0.8
2H	6	2	GAASE	m	690	1
2H	12	2	GAASE	m	690	2.1
2H	15	2	GAASE	m	690	1.8
2J	3	2	GLUCON	m	755	4.7
2J	6	2	GLUCON	m	755	5.5
2J	12	2	GLUCON	m	755	6.2
2J	15	2	GLUCON	m	755	5.1
2L	3	2	GAASE	f	728	1.5
2L	6	2	GAASE	f	728	1.6
2L	12	2	GAASE	f	728	1.4
2L	15	2	GAASE	f	728	1.5
2N	3	2	GAASE	m	720	2.2
2N	6	2	GAASE	m	720	2.8
2N	12	2	GAASE	m	720	2.7
2N	15	2	GAASE	m	720	2.1
2O	3	2	GAACON	f	710	1.8
2O	6	2	GAACON	f	710	1.8
2O	12	2	GAACON	f	710	2.8
2O	15	2	GAACON	f	710	2.9
2Ø	3	2	GAACON	m	1059	1.9
2Ø	6	2	GAACON	m	1059	1.8
2Ø	12	2	GAACON	m	1059	2.6
2Ø	15	2	GAACON	m	1059	3.2
2P	3	2	GAASE	m	970	2.9
2P	6	2	GAASE	m	970	3.9
2P	12	2	GAASE	m	970	1.8
2P	15	2	GAASE	m	970	4.1
2Q	3	2	GLUSE	m	1101	3.4
2Q	6	2	GLUSE	m	1101	5.1
2Q	12	2	GLUSE	m	1101	6.9
2Q	15	2	GLUSE	m	1101	10.4
2R	3	2	GLUSE	f	993	5.9
2R	6	2	GLUSE	f	993	7.8
2R	12	2	GLUSE	f	993	9.8
2R	15	2	GLUSE	f	993	11.8
2S	3	2	GAASE	f	682	1.5
2S	6	2	GAASE	f	682	1.9
2S	12	2	GAASE	f	682	1.8
2S	15	2	GAASE	f	682	2.3
2T	3	2	GLUSE	m	962	4.7
2T	6	2	GLUSE	m	962	8.4
2T	12	2	GLUSE	m	962	8.6
2T	15	2	GLUSE	m	962	22.4
2U	3	2	GLUCON	m	767	7.2
2U	6	2	GLUCON	m	767	7.3
2U	12	2	GLUCON	m	767	7.4
2U	15	2	GLUCON	m	767	6.3
2X	3	2	GAASE	f	1037	1.6
2X	6	2	GAASE	f	1037	2.8
2X	12	2	GAASE	f	1037	2.2
2X	15	2	GAASE	f	1037	2.5
3A	3	3	GAASE	f	892	1.7
3A	6	3	GAASE	f	892	1.8
3A	12	3	GAASE	f	892	1.6
3A	15	3	GAASE	f	892	1.7
3B	3	3	GAASE	m	1094	1.1
3B	6	3	GAASE	m	1094	1.8
3B	12	3	GAASE	m	1094	1.6
3B	15	3	GAASE	m	1094	1.8
3D	3	3	GLUSE	m	1009	15.4
3D	6	3	GLUSE	m	1009	6.6
3D	12	3	GLUSE	m	1009	6.1
3D	15	3	GLUSE	m	1009	5.8
3F	3	3	GLUSE	f	962	5.9
3F	6	3	GLUSE	f	962	4.5
3F	12	3	GLUSE	f	962	3.7
3F	15	3	GLUSE	f	962	4.6
3G	3	3	GLUSE	m	1045	13.3
3G	6	3	GLUSE	m	1045	9.8
3G	12	3	GLUSE	m	1045	10.5
3G	15	3	GLUSE	m	1045	7.5
3K	3	3	GAASE	f	774	1.6
3K	6	3	GAASE	f	774
3K	15	3	GAASE	f	774	1.5
3M	3	3	GAASE	f	885	3.6
3M	6	3	GAASE	f	885	2.2
3M	12	3	GAASE	f	885	2.2
3M	15	3	GAASE	f	885	2
3P	3	3	GAASE	m	984	2.6
3P	6	3	GAASE	m	984	1.7
3P	12	3	GAASE	m	984	1.4
3P	15	3	GAASE	m	984	1
3Q	3	3	GLUSE	f	881	22
3Q	6	3	GLUSE	f	881	6.3
3Q	12	3	GLUSE	f	881	4.4
3Q	15	3	GLUSE	f	881	4.6
3T	3	3	GLUSE	f	900	8.6
3T	6	3	GLUSE	f	900	5.7
3T	12	3	GLUSE	f	900	15.2
3T	15	3	GLUSE	f	900	13.9
3X	3	3	GAASE	f	1082	3
3X	6	3	GAASE	f	1082	2.2
3X	12	3	GAASE	f	1082	1.4
3X	15	3	GAASE	f	1082	2.1
