# Supplementary material for: Harnessing the glycolysis-TCA cycle axis to boost host defense against neonatal infection
Source: EMBO Mol Med. 2026 Jun 8;18(7):2896–919. doi: 10.1038/s44321-026-00463-z (PMC13365532; doi:10.1038/s44321-026-00463-z)
Supplement: Supplementary file 12 — Source data Fig. 3 [file 44321_2026_463_MOESM12_ESM.zip › Figure 3/Figure 3B/rawdata.xlsx]

## Sheet: Sheet1
Group	4_hours	6_hours
ASP	1.02311	0.741015
	2.307	1.20053
	1.37277	0.815684
	1.38187	1.21835
	1.11832	1.04072
	1.53803	1.21104
GLU	1.28013	0.68397
	2.07451	1.03357
	1.48037	0.991009
	1.30863	1.10124
	1.63868	1.05375
	2.00352	1.54241
ASN	1.28619	0.924701
	2.22262	0.994258
	1.59102	0.948052
	1.21709	0.980174
	1.90585	1.07818
	2.03662	1.51479
VAL	1.3093	1.22533
	2.35188	1.36617
	1.71647	1.0025
	1.67088	0.816548
	1.71883	0.635179
	1.93028	1.88757
Mix Low	1.20748	1.2607
	2.89497	1.03136
	1.3947	0.969281
	1.29076	0.99815
	1.44911	1.00326
	2.8169	1.91322
Mix High	1.24106	1.17798
	2.57271	1.54196
	1.88322	0.96953
	1.24281	1.04626
	1.53435	1.14658
	2.25211	1.54832
Gluco 50mM	1.36434	0.996007
	1.97307	0.675353
	1.32738	0.730769
	0.942459	0.920698
	1.38422	1.34365
	1.49366	1.10848
