# Supplementary material for: Harnessing the glycolysis-TCA cycle axis to boost host defense against neonatal infection
Source: EMBO Mol Med. 2026 Jun 8;18(7):2896–919. doi: 10.1038/s44321-026-00463-z (PMC13365532; doi:10.1038/s44321-026-00463-z)
Supplement: Supplementary file 12 — Source data Fig. 3 [file 44321_2026_463_MOESM12_ESM.zip › Figure 3/Figure 3D/rawdata.xlsx]

## Sheet: Sheet 1
Pig_ID	Litter	Group	Survival_15_duration(euthanasia+pH<=7.1	Survival15h(1Death/0Survival)
1A	1	GAACON	15	0
1Å	1	GAASE	15	0
1Alpha	1	GAASE	15	0
1C	1	GAASE	15	0
1D	1	GLUCON	15	0
1E	1	GLUSE	15	0
1K	1	GLUSE	10.7	1
1L	1	GAACON	15	0
1Ø	1	GLUSE	12.0333	1
1R	1	GLUCON	15	0
1S	1	GAACON	15	0
1T	1	GLUSE	15	0
1U	1	GLUSE	15	0
1V	1	GLUSE	11.9833	1
1X	1	GLUCON	15	0
1Y	1	GAASE	15	0
2D	2	GAASE	15	0
2E	2	GLUCON	15	0
2F	2	GLUSE	15	0
2G	2	GLUSE	15	0
2H	2	GAASE	15	0
2J	2	GLUCON	15	0
2L	2	GAASE	15	0
2N	2	GAASE	15	0
2O	2	GAACON	15	0
2Ø	2	GAACON	15	0
2P	2	GAASE	15	0
2Q	2	GLUSE	14.8667	1
2R	2	GLUSE	12.0167	1
2S	2	GAASE	15	0
2T	2	GLUSE	15	0
2U	2	GLUCON	15	0
2X	2	GAASE	15	0
3A	3	GAASE	15	0
3B	3	GAASE	15	0
3D	3	GLUSE	15	0
3F	3	GLUSE	15	0
3G	3	GLUSE	13.8167	1
3K	3	GAASE	15	0
3M	3	GAASE	15	0
3P	3	GAASE	15	0
3Q	3	GLUSE	15	0
3T	3	GLUSE	14.9833	1
3X	3	GAASE	15	0
