# Supplementary material for: Harnessing the glycolysis-TCA cycle axis to boost host defense against neonatal infection
Source: EMBO Mol Med. 2026 Jun 8;18(7):2896–919. doi: 10.1038/s44321-026-00463-z (PMC13365532; doi:10.1038/s44321-026-00463-z)
Supplement: Supplementary file 12 — Source data Fig. 3 [file 44321_2026_463_MOESM12_ESM.zip › Figure 3/Figure 3M/rawdata.xlsx]

## Sheet: Sheet 1
Pig_ID	Timepoints(h)	Litter	Group	Gender	Birth_weight	IL6
1A	3	1	GAACON	m	799	369.057
1A	6	1	GAACON	m	799	363.357
1A	12	1	GAACON	m	799	10.459
1A	15	1	GAACON	m	799	341.36
1Å	3	1	GAASE	m	992	420.556
1Å	6	1	GAASE	m	992	412.358
1Å	12	1	GAASE	m	992	483.964
1Å	15	1	GAASE	m	992
1Alpha	3	1	GAASE	f	796	571.236
1Alpha	6	1	GAASE	f	796	374.762
1Alpha	12	1	GAASE	f	796	418.095
1Alpha	15	1	GAASE	f	796	0.001
1C	3	1	GAASE	f	1103	296.106
1C	6	1	GAASE	f	1103	469.096
1C	12	1	GAASE	f	1103	1741.38
1C	15	1	GAASE	f	1103	330.659
1D	3	1	GLUCON	f	1041	307.405
1D	6	1	GLUCON	f	1041	154.16
1D	12	1	GLUCON	f	1041	0.001
1D	15	1	GLUCON	f	1041	201.649
1E	3	1	GLUSE	m	1073	141.571
1E	6	1	GLUSE	m	1073	187.348
1E	12	1	GLUSE	m	1073	4737.72
1E	15	1	GLUSE	m	1073	1569.77
1K	3	1	GLUSE	f	832	152.584
1K	6	1	GLUSE	f	832	3778.01
1K	12	1	GLUSE	f	832	3714.12
1K	15	1	GLUSE	f	832	1728.21
1L	3	1	GAACON	f	884	251.899
1L	6	1	GAACON	f	884	201.633
1L	12	1	GAACON	f	884	0.001
1L	15	1	GAACON	f	884	41.22
1Ø	3	1	GLUSE	m	1009	144.715
1Ø	6	1	GLUSE	m	1009	711.906
1Ø	12	1	GLUSE	m	1009	5253.52
1Ø	15	1	GLUSE	m	1009	770.428
1R	3	1	GLUCON	m	729	274.368
1R	6	1	GLUCON	m	729	284.826
1R	12	1	GLUCON	m	729	109.465
1R	15	1	GLUCON	m	729	224.445
1S	3	1	GAACON	f	984	158.1
1S	6	1	GAACON	f	984	271.153
1S	12	1	GAACON	f	984	0.001
1S	15	1	GAACON	f	984	267.168
1T	3	1	GLUSE	f	786	169.148
1T	6	1	GLUSE	f	786	189.726
1T	12	1	GLUSE	f	786	4490.29
1T	15	1	GLUSE	f	786	653.589
1U	3	1	GLUSE	f	967	79.152
1U	6	1	GLUSE	f	967	125.882
1U	12	1	GLUSE	f	967	2133.65
1U	15	1	GLUSE	f	967	635.807
1V	3	1	GLUSE	f	996	360.915
1V	6	1	GLUSE	f	996	518.763
1V	12	1	GLUSE	f	996	4546.32
1V	15	1	GLUSE	f	996	1690.9
1X	3	1	GLUCON	f	1087	0.001
1X	6	1	GLUCON	f	1087	0.001
1X	12	1	GLUCON	f	1087	0.001
1X	15	1	GLUCON	f	1087	0.001
1Y	3	1	GAASE	m	780	517.933
1Y	6	1	GAASE	m	780	365.799
1Y	12	1	GAASE	m	780	328.437
1Y	15	1	GAASE	m	780	274.158
2D	3	2	GAASE	m	1132	343.575
2D	6	2	GAASE	m	1132	208.457
2D	12	2	GAASE	m	1132	0.001
2D	15	2	GAASE	m	1132	18.126
2E	3	2	GLUCON	f	992	89.122
2E	6	2	GLUCON	f	992	120.27
2E	12	2	GLUCON	f	992	0.001
2E	15	2	GLUCON	f	992	133.63
2F	3	2	GLUSE	f	539	127.041
2F	6	2	GLUSE	f	539	269.118
2F	12	2	GLUSE	f	539	1345.32
2F	15	2	GLUSE	f	539	3186.91
2G	3	2	GLUSE	m	942	200.844
2G	6	2	GLUSE	m	942	205.603
2G	12	2	GLUSE	m	942	863.772
2G	15	2	GLUSE	m	942	394.131
2H	3	2	GAASE	m	690	488.082
2H	6	2	GAASE	m	690	341.694
2H	12	2	GAASE	m	690	264.392
2H	15	2	GAASE	m	690	360.464
2J	3	2	GLUCON	m	755	109.601
2J	6	2	GLUCON	m	755	157.846
2J	12	2	GLUCON	m	755	0.001
2J	15	2	GLUCON	m	755	77.941
2L	3	2	GAASE	f	728	0.001
2L	6	2	GAASE	f	728	105.712
2L	12	2	GAASE	f	728	208.457
2L	15	2	GAASE	f	728	64.464
2N	3	2	GAASE	m	720	319.108
2N	6	2	GAASE	m	720	304.977
2N	12	2	GAASE	m	720	158.805
2N	15	2	GAASE	m	720	210.741
2O	3	2	GAACON	f	710	67.467
2O	6	2	GAACON	f	710	8.307
2O	12	2	GAACON	f	710	0.001
2O	15	2	GAACON	f	710	0.001
2Ø	3	2	GAACON	m	1059	176.04
2Ø	6	2	GAACON	m	1059	89.122
2Ø	12	2	GAACON	m	1059	0.001
2Ø	15	2	GAACON	m	1059	0.001
2P	3	2	GAASE	m	970	360.497
2P	6	2	GAASE	m	970	237.889
2P	12	2	GAASE	m	970	282.34
2P	15	2	GAASE	m	970	200.515
2Q	3	2	GLUSE	m	1101	208.457
2Q	6	2	GLUSE	m	1101	161.682
2Q	12	2	GLUSE	m	1101	3650.75
2Q	15	2	GLUSE	m	1101	1170.74
2R	3	2	GLUSE	f	993	67.467
2R	6	2	GLUSE	f	993	241.679
2R	12	2	GLUSE	f	993	2984.9
2R	15	2	GLUSE	f	993	2045.7
2S	3	2	GAASE	f	682	94.99
2S	6	2	GAASE	f	682	124.141
2S	12	2	GAASE	f	682	0.001
2S	15	2	GAASE	f	682	7.35
2T	3	2	GLUSE	m	962	432.774
2T	6	2	GLUSE	m	962	571.485
2T	12	2	GLUSE	m	962	441.213
2T	15	2	GLUSE	m	962	292.88
2U	3	2	GLUCON	m	767	246.415
2U	6	2	GLUCON	m	767	156.887
2U	12	2	GLUCON	m	767	74.384
2U	15	2	GLUCON	m	767	81.08
2X	3	2	GAASE	f	1037	272.897
2X	6	2	GAASE	f	1037	407.446
2X	12	2	GAASE	f	1037	63.502
2X	15	2	GAASE	f	1037	191.464
3A	3	3	GAASE	f	892	158.171
3A	6	3	GAASE	f	892	148.458
3A	12	3	GAASE	f	892	0.001
3A	15	3	GAASE	f	892	0.001
3B	3	3	GAASE	m	1094	391.215
3B	6	3	GAASE	m	1094	485.078
3B	12	3	GAASE	m	1094	301.167
3B	15	3	GAASE	m	1094	268.332
3D	3	3	GLUSE	m	1009	258.689
3D	6	3	GLUSE	m	1009	636.796
3D	12	3	GLUSE	m	1009	3863.13
3D	15	3	GLUSE	m	1009	1555.6
3F	3	3	GLUSE	f	962	88.136
3F	6	3	GLUSE	f	962	43.664
3F	12	3	GLUSE	f	962	429.545
3F	15	3	GLUSE	f	962	156.765
3G	3	3	GLUSE	m	1045	276.423
3G	6	3	GLUSE	m	1045	990.027
3G	12	3	GLUSE	m	1045	3422.47
3G	15	3	GLUSE	m	1045	2292.88
3K	3	3	GAASE	f	774	661.975
3K	6	3	GAASE	f	774
3K	15	3	GAASE	f	774	15.364
3M	3	3	GAASE	f	885	335.196
3M	6	3	GAASE	f	885	304.695
3M	12	3	GAASE	f	885	359.747
3M	15	3	GAASE	f	885	218.726
3P	3	3	GAASE	m	984	211.113
3P	6	3	GAASE	m	984	620.76
3P	12	3	GAASE	m	984	868.391
3P	15	3	GAASE	m	984	671.425
3Q	3	3	GLUSE	f	881	696.271
3Q	6	3	GLUSE	f	881	450.398
3Q	12	3	GLUSE	f	881	132.604
3Q	15	3	GLUSE	f	881	124.905
3T	3	3	GLUSE	f	900	1445.48
3T	6	3	GLUSE	f	900	936.62
3T	12	3	GLUSE	f	900	1166.03
3T	15	3	GLUSE	f	900	595.363
3X	3	3	GAASE	f	1082	566.837
3X	6	3	GAASE	f	1082	683.701
3X	12	3	GAASE	f	1082	50.13
3X	15	3	GAASE	f	1082	19.987
