# Supplementary material for: Harnessing the glycolysis-TCA cycle axis to boost host defense against neonatal infection
Source: EMBO Mol Med. 2026 Jun 8;18(7):2896–919. doi: 10.1038/s44321-026-00463-z (PMC13365532; doi:10.1038/s44321-026-00463-z)
Supplement: Supplementary file 12 — Source data Fig. 3 [file 44321_2026_463_MOESM12_ESM.zip › Figure 3/Figure 3J/rawdata.xlsx]

## Sheet: Sheet 1
Pig_ID	Timepoints(h)	Litter	Group	Gender	Birth_weight	S.epidermidis
1Å	3	1	GAASE	m	992	4.30103
1Å	6	1	GAASE	m	992	5.727
1Å	15	1	GAASE	m	992	5.12494
1Alpha	3	1	GAASE	f	796	4.12494
1Alpha	6	1	GAASE	f	796	5.4523
1Alpha	15	1	GAASE	f	796	4.26324
1C	3	1	GAASE	f	1103	5.39794
1C	6	1	GAASE	f	1103	6.30103
1C	15	1	GAASE	f	1103	4.30103
1E	3	1	GLUSE	m	1073	5.4523
1E	6	1	GLUSE	m	1073	5.65321
1E	15	1	GLUSE	m	1073	5.33579
1K	3	1	GLUSE	f	832
1K	6	1	GLUSE	f	832	6.17609
1K	15	1	GLUSE	f	832	5.39794
1Ø	3	1	GLUSE	m	1009	6.12494
1Ø	6	1	GLUSE	m	1009	5.92082
1Ø	15	1	GLUSE	m	1009	5.12494
1T	3	1	GLUSE	f	786	5.26324
1T	6	1	GLUSE	f	786	5.65321
1T	15	1	GLUSE	f	786	4.63682
1U	3	1	GLUSE	f	967	4.52288
1U	6	1	GLUSE	f	967	5.42597
1U	15	1	GLUSE	f	967	4.65321
1V	3	1	GLUSE	f	996	5.17609
1V	6	1	GLUSE	f	996	5.39794
1V	15	1	GLUSE	f	996	5.47712
1Y	3	1	GAASE	m	780	4.33579
1Y	6	1	GAASE	m	780	5.61979
1Y	15	1	GAASE	m	780	4.33579
2D	3	2	GAASE	m	1132	3.22185
2D	6	2	GAASE	m	1132	4.71321
2D	15	2	GAASE	m	1132	5
2F	3	2	GLUSE	f	539	4.06695
2F	6	2	GLUSE	f	539	5
2F	15	2	GLUSE	f	539	6.36798
2G	3	2	GLUSE	m	942	4.56427
2G	6	2	GLUSE	m	942	5.4523
2G	15	2	GLUSE	m	942	5.65321
2H	3	2	GAASE	m	690	4.06695
2H	6	2	GAASE	m	690	5
2H	15	2	GAASE	m	690	5.56427
2L	3	2	GAASE	f	728	4.06695
2L	6	2	GAASE	f	728	5.26324
2L	15	2	GAASE	f	728	5.36798
2N	3	2	GAASE	m	720	3.82391
2N	6	2	GAASE	m	720	4.98528
2N	15	2	GAASE	m	720	5.22185
2P	3	2	GAASE	m	970	4.5006
2P	6	2	GAASE	m	970	5.60206
2P	15	2	GAASE	m	970	6.39794
2Q	3	2	GLUSE	m	1101	4.33579
2Q	6	2	GLUSE	m	1101	5.24304
2Q	15	2	GLUSE	m	1101	4.82391
2R	3	2	GLUSE	f	993	4.26324
2R	6	2	GLUSE	f	993	5.42597
2R	15	2	GLUSE	f	993	4.58358
2S	3	2	GAASE	f	682
2S	6	2	GAASE	f	682	5.30103
2S	15	2	GAASE	f	682	4.58358
2T	3	2	GLUSE	m	962	3.82391
2T	6	2	GLUSE	m	962	5.47712
2T	15	2	GLUSE	m	962	4.58358
2X	3	2	GAASE	f	1037	3.82391
2X	6	2	GAASE	f	1037	4.92082
2X	15	2	GAASE	f	1037	5
3A	3	3	GAASE	f	892	3.66901
3A	6	3	GAASE	f	892	4.71321
3A	15	3	GAASE	f	892	5.69897
3B	3	3	GAASE	m	1094	3.52288
3B	6	3	GAASE	m	1094	4.92082
3B	15	3	GAASE	m	1094	3.92082
3D	3	3	GLUSE	m	1009	5.33579
3D	6	3	GLUSE	m	1009	5.61979
3D	15	3	GLUSE	m	1009	6.35218
3F	3	3	GLUSE	f	962	4.39794
3F	6	3	GLUSE	f	962	5.13033
3F	15	3	GLUSE	f	962	5.33579
3G	3	3	GLUSE	m	1045	4.65321
3G	6	3	GLUSE	m	1045	5.54407
3G	15	3	GLUSE	m	1045	5.26324
3K	3	3	GAASE	f	774	4.47712
3K	6	3	GAASE	f	774	5.13033
3K	15	3	GAASE	f	774	3.66901
3M	3	3	GAASE	f	885	3.54407
3M	6	3	GAASE	f	885	5.06695
3M	15	3	GAASE	f	885	5.54407
3P	3	3	GAASE	m	984	4.52288
3P	6	3	GAASE	m	984	5.22185
3P	15	3	GAASE	m	984	5.02119
3Q	3	3	GLUSE	f	881	3.92082
3Q	6	3	GLUSE	f	881	4.79005
3Q	15	3	GLUSE	f	881	4.12494
3T	3	3	GLUSE	f	900	4.42597
3T	6	3	GLUSE	f	900	5.30103
3T	15	3	GLUSE	f	900	4.06695
3X	3	3	GAASE	f	1082	4.17609
3X	6	3	GAASE	f	1082	5
3X	15	3	GAASE	f	1082	4.85532
