# Supplementary material for: Harnessing the glycolysis-TCA cycle axis to boost host defense against neonatal infection
Source: EMBO Mol Med. 2026 Jun 8;18(7):2896–919. doi: 10.1038/s44321-026-00463-z (PMC13365532; doi:10.1038/s44321-026-00463-z)
Supplement: Supplementary file 12 — Source data Fig. 3 [file 44321_2026_463_MOESM12_ESM.zip › Figure 3/Figure 3H/rawdata.xlsx]

## Sheet: Sheet 1
Pig_ID	Timepoints(h)	Litter	Group	Gender	Birth_weight	BUN
1A	15	1	GAACON	m	799	9.2
1Å	15	1	GAASE	m	992
1Alpha	15	1	GAASE	f	796	7.7
1C	15	1	GAASE	f	1103	11.5
1D	15	1	GLUCON	f	1041	2.5
1E	15	1	GLUSE	m	1073	3.8
1K	15	1	GLUSE	f	832	4
1L	15	1	GAACON	f	884	9.1
1Ø	15	1	GLUSE	m	1009	3
1R	15	1	GLUCON	m	729	3.2
1S	15	1	GAACON	f	984	10.6
1T	15	1	GLUSE	f	786	3.2
1U	15	1	GLUSE	f	967	3.9
1V	15	1	GLUSE	f	996	3.6
1X	15	1	GLUCON	f	1087	2.5
1Y	15	1	GAASE	m	780	10.1
2D	15	2	GAASE	m	1132	8.3
2E	15	2	GLUCON	f	992	3.6
2F	15	2	GLUSE	f	539	3.5
2G	15	2	GLUSE	m	942	2.7
2H	15	2	GAASE	m	690	7.7
2J	15	2	GLUCON	m	755	3
2L	15	2	GAASE	f	728	6.5
2N	15	2	GAASE	m	720	8.8
2O	15	2	GAACON	f	710	8.2
2Ø	15	2	GAACON	m	1059	9.6
2P	15	2	GAASE	m	970	7.9
2Q	15	2	GLUSE	m	1101	2.4
2R	15	2	GLUSE	f	993	3
2S	15	2	GAASE	f	682	8
2T	15	2	GLUSE	m	962	2.8
2U	15	2	GLUCON	m	767	3
2X	15	2	GAASE	f	1037	8.3
3A	15	3	GAASE	f	892	9.6
3B	15	3	GAASE	m	1094	8.3
3D	15	3	GLUSE	m	1009	3.4
3F	15	3	GLUSE	f	962	3.1
3G	15	3	GLUSE	m	1045	3.5
3K	15	3	GAASE	f	774	6.6
3M	15	3	GAASE	f	885	7.4
3P	15	3	GAASE	m	984	6.6
3Q	15	3	GLUSE	f	881	2.1
3T	15	3	GLUSE	f	900	3
3X	15	3	GAASE	f	1082	7.1
