# Supplementary material for: Harnessing the glycolysis-TCA cycle axis to boost host defense against neonatal infection
Source: EMBO Mol Med. 2026 Jun 8;18(7):2896–919. doi: 10.1038/s44321-026-00463-z (PMC13365532; doi:10.1038/s44321-026-00463-z)
Supplement: Supplementary file 12 — Source data Fig. 3 [file 44321_2026_463_MOESM12_ESM.zip › Figure 3/Figure 3A/rawdata.xlsx]

## Sheet: Sheet1
Group	Duplicate
ASN	0.76761
	0.88729
	0.927043
	0.812287
	1.18107
ASP	0.970817
	0.826607
	1.40643
	0.812574
	0.818363
GLU	0.91236
	1.33894
	1.07007
	1.03595
	0.976244
Mix High	0.764037
	0.77482
	0.909799
	0.948
	0.50684
Mix Low	0.980645
	0.728215
	0.76189
	0.765805
	1.21087
VAL	0.927203
	0.684224
	0.865413
	0.706258
	0.763958
Gluco 50mM	0.669646
	1.05149
	2.09444
	0.714664
	1.32744
