# Supplementary material for: Harnessing the glycolysis-TCA cycle axis to boost host defense against neonatal infection
Source: EMBO Mol Med. 2026 Jun 8;18(7):2896–919. doi: 10.1038/s44321-026-00463-z (PMC13365532; doi:10.1038/s44321-026-00463-z)
Supplement: Supplementary file 12 — Source data Fig. 3 [file 44321_2026_463_MOESM12_ESM.zip › Figure 3/Figure 3F/rawdata.xlsx]

## Sheet: Sheet 1
Pig_ID	Timepoints(h)	Litter	Group	Gender	Birth_weight	pH
1A	3	1	GAACON	m	799	7.473
1A	6	1	GAACON	m	799	7.509
1A	12	1	GAACON	m	799	7.431
1A	15	1	GAACON	m	799	7.482
1Å	3	1	GAASE	m	992	7.443
1Å	6	1	GAASE	m	992	7.398
1Å	12	1	GAASE	m	992	7.405
1Å	15	1	GAASE	m	992	7.325
1Alpha	3	1	GAASE	f	796	7.43
1Alpha	6	1	GAASE	f	796	7.405
1Alpha	12	1	GAASE	f	796	7.414
1Alpha	15	1	GAASE	f	796	7.055
1C	3	1	GAASE	f	1103	7.34
1C	6	1	GAASE	f	1103	7.395
1C	12	1	GAASE	f	1103	7.365
1C	15	1	GAASE	f	1103	7.397
1D	3	1	GLUCON	f	1041	7.308
1D	6	1	GLUCON	f	1041	7.347
1D	12	1	GLUCON	f	1041	7.53
1D	15	1	GLUCON	f	1041	7.43
1E	3	1	GLUSE	m	1073	7.273
1E	6	1	GLUSE	m	1073	7.426
1E	12	1	GLUSE	m	1073	7.235
1E	15	1	GLUSE	m	1073	7.03
1K	3	1	GLUSE	f	832	7.541
1K	6	1	GLUSE	f	832	7.237
1K	12	1	GLUSE	f	832	7.164
1K	15	1	GLUSE	f	832	7.082
1L	3	1	GAACON	f	884	7.413
1L	6	1	GAACON	f	884	7.455
1L	12	1	GAACON	f	884	7.441
1L	15	1	GAACON	f	884	7.587
1Ø	3	1	GLUSE	m	1009	7.437
1Ø	6	1	GLUSE	m	1009	7.447
1Ø	12	1	GLUSE	m	1009	7.145
1Ø	15	1	GLUSE	m	1009	7.099
1R	3	1	GLUCON	m	729	7.408
1R	6	1	GLUCON	m	729	7.515
1R	12	1	GLUCON	m	729	7.564
1R	15	1	GLUCON	m	729	7.539
1S	3	1	GAACON	f	984	7.476
1S	6	1	GAACON	f	984	7.42
1S	12	1	GAACON	f	984	7.499
1S	15	1	GAACON	f	984	7.542
1T	3	1	GLUSE	f	786	7.438
1T	6	1	GLUSE	f	786	7.516
1T	12	1	GLUSE	f	786	7.31
1T	15	1	GLUSE	f	786	7.036
1U	3	1	GLUSE	f	967	7.304
1U	6	1	GLUSE	f	967	7.506
1U	12	1	GLUSE	f	967	7.352
1U	15	1	GLUSE	f	967	7.065
1V	3	1	GLUSE	f	996	7.458
1V	6	1	GLUSE	f	996	7.491
1V	12	1	GLUSE	f	996	7.149
1V	15	1	GLUSE	f	996	7.02
1X	3	1	GLUCON	f	1087	7.528
1X	6	1	GLUCON	f	1087	7.522
1X	12	1	GLUCON	f	1087	7.567
1X	15	1	GLUCON	f	1087	7.509
1Y	3	1	GAASE	m	780	7.439
1Y	6	1	GAASE	m	780	7.539
1Y	12	1	GAASE	m	780	7.445
1Y	15	1	GAASE	m	780	7.325
2D	3	2	GAASE	m	1132	7.498
2D	6	2	GAASE	m	1132	7.526
2D	12	2	GAASE	m	1132	7.543
2D	15	2	GAASE	m	1132	7.524
2E	3	2	GLUCON	f	992	7.488
2E	6	2	GLUCON	f	992	7.497
2E	12	2	GLUCON	f	992	7.513
2E	15	2	GLUCON	f	992	7.495
2F	3	2	GLUSE	f	539	7.488
2F	6	2	GLUSE	f	539	7.441
2F	12	2	GLUSE	f	539	7.412
2F	15	2	GLUSE	f	539	7.216
2G	3	2	GLUSE	m	942	7.549
2G	6	2	GLUSE	m	942	7.561
2G	12	2	GLUSE	m	942	7.436
2G	15	2	GLUSE	m	942	7.263
2H	3	2	GAASE	m	690	7.217
2H	6	2	GAASE	m	690	7.334
2H	12	2	GAASE	m	690	7.319
2H	15	2	GAASE	m	690	7.317
2J	3	2	GLUCON	m	755	7.503
2J	6	2	GLUCON	m	755	7.594
2J	12	2	GLUCON	m	755	7.599
2J	15	2	GLUCON	m	755	7.568
2L	3	2	GAASE	f	728	7.488
2L	6	2	GAASE	f	728	7.52
2L	12	2	GAASE	f	728	7.514
2L	15	2	GAASE	f	728	7.514
2N	3	2	GAASE	m	720	7.32
2N	6	2	GAASE	m	720	7.358
2N	12	2	GAASE	m	720	7.337
2N	15	2	GAASE	m	720	7.395
2O	3	2	GAACON	f	710	7.458
2O	6	2	GAACON	f	710	7.475
2O	12	2	GAACON	f	710	7.445
2O	15	2	GAACON	f	710	7.509
2Ø	3	2	GAACON	m	1059	7.428
2Ø	6	2	GAACON	m	1059	7.468
2Ø	12	2	GAACON	m	1059	7.528
2Ø	15	2	GAACON	m	1059	7.511
2P	3	2	GAASE	m	970	7.27
2P	6	2	GAASE	m	970	7.287
2P	12	2	GAASE	m	970	7.482
2P	15	2	GAASE	m	970	7.21
2Q	3	2	GLUSE	m	1101	7.587
2Q	6	2	GLUSE	m	1101	7.52
2Q	12	2	GLUSE	m	1101	7.256
2Q	15	2	GLUSE	m	1101	7.108
2R	3	2	GLUSE	f	993	7.543
2R	6	2	GLUSE	f	993	7.468
2R	12	2	GLUSE	f	993	7.124
2R	15	2	GLUSE	f	993	7.092
2S	3	2	GAASE	f	682	7.377
2S	6	2	GAASE	f	682	7.489
2S	12	2	GAASE	f	682	7.572
2S	15	2	GAASE	f	682	7.446
2T	3	2	GLUSE	m	962	7.467
2T	6	2	GLUSE	m	962	7.502
2T	12	2	GLUSE	m	962	7.47
2T	15	2	GLUSE	m	962	7.31
2U	3	2	GLUCON	m	767	7.502
2U	6	2	GLUCON	m	767	7.497
2U	12	2	GLUCON	m	767	7.494
2U	15	2	GLUCON	m	767	7.512
2X	3	2	GAASE	f	1037	7.494
2X	6	2	GAASE	f	1037	7.433
2X	12	2	GAASE	f	1037	7.415
2X	15	2	GAASE	f	1037	7.296
3A	3	3	GAASE	f	892	7.38
3A	6	3	GAASE	f	892	7.382
3A	12	3	GAASE	f	892	7.506
3A	15	3	GAASE	f	892	7.456
3B	3	3	GAASE	m	1094	7.429
3B	6	3	GAASE	m	1094	7.503
3B	12	3	GAASE	m	1094	7.481
3B	15	3	GAASE	m	1094	7.252
3D	3	3	GLUSE	m	1009	7.559
3D	6	3	GLUSE	m	1009	7.468
3D	12	3	GLUSE	m	1009	7.284
3D	15	3	GLUSE	m	1009	7.174
3F	3	3	GLUSE	f	962	7.48
3F	6	3	GLUSE	f	962	7.538
3F	12	3	GLUSE	f	962	7.496
3F	15	3	GLUSE	f	962	7.422
3G	3	3	GLUSE	m	1045	7.358
3G	6	3	GLUSE	m	1045	7.411
3G	12	3	GLUSE	m	1045	7.205
3G	15	3	GLUSE	m	1045	7.105
3K	3	3	GAASE	f	774	7.34
3K	6	3	GAASE	f	774
3K	15	3	GAASE	f	774	7.439
3M	3	3	GAASE	f	885	7.253
3M	6	3	GAASE	f	885	7.514
3M	12	3	GAASE	f	885	7.358
3M	15	3	GAASE	f	885	7.308
3P	3	3	GAASE	m	984	7.359
3P	6	3	GAASE	m	984	7.469
3P	12	3	GAASE	m	984	7.531
3P	15	3	GAASE	m	984	7.379
3Q	3	3	GLUSE	f	881	7.464
3Q	6	3	GLUSE	f	881	7.581
3Q	12	3	GLUSE	f	881	7.541
3Q	15	3	GLUSE	f	881	7.385
3T	3	3	GLUSE	f	900	7.402
3T	6	3	GLUSE	f	900	7.49
3T	12	3	GLUSE	f	900	7.216
3T	15	3	GLUSE	f	900	7.125
3X	3	3	GAASE	f	1082	7.337
3X	6	3	GAASE	f	1082	7.373
3X	12	3	GAASE	f	1082	7.493
3X	15	3	GAASE	f	1082	7.294
