# Supplementary material for: Harnessing the glycolysis-TCA cycle axis to boost host defense against neonatal infection
Source: EMBO Mol Med. 2026 Jun 8;18(7):2896–919. doi: 10.1038/s44321-026-00463-z (PMC13365532; doi:10.1038/s44321-026-00463-z)
Supplement: Supplementary file 12 — Source data Fig. 3 [file 44321_2026_463_MOESM12_ESM.zip › Figure 3/Figure 3G/rawdata.xlsx]

## Sheet: Sheet 1
Pig_ID	Timepoints(h)	Litter	Group	Gender	Birth_weight	Lactate
1A	3	1	GAACON	m	799	2.2
1A	6	1	GAACON	m	799	4.2
1A	12	1	GAACON	m	799	3
1A	15	1	GAACON	m	799	2
1Å	3	1	GAASE	m	992	1
1Å	6	1	GAASE	m	992	1.1
1Å	12	1	GAASE	m	992	2.1
1Å	15	1	GAASE	m	992	1.1
1Alpha	3	1	GAASE	f	796	2.6
1Alpha	6	1	GAASE	f	796	3.7
1Alpha	12	1	GAASE	f	796	2.3
1Alpha	15	1	GAASE	f	796	2.1
1C	3	1	GAASE	f	1103	0.6
1C	6	1	GAASE	f	1103	1.6
1C	12	1	GAASE	f	1103	2.4
1C	15	1	GAASE	f	1103	1.5
1D	3	1	GLUCON	f	1041	0.8
1D	6	1	GLUCON	f	1041	0.9
1D	12	1	GLUCON	f	1041	1
1D	15	1	GLUCON	f	1041	0.8
1E	3	1	GLUSE	m	1073	1
1E	6	1	GLUSE	m	1073	1
1E	12	1	GLUSE	m	1073	2.5
1E	15	1	GLUSE	m	1073	3.4
1K	3	1	GLUSE	f	832	1.6
1K	6	1	GLUSE	f	832	1.2
1K	12	1	GLUSE	f	832	2
1K	15	1	GLUSE	f	832	1.4
1L	3	1	GAACON	f	884	1.9
1L	6	1	GAACON	f	884	1.6
1L	12	1	GAACON	f	884	4.8
1L	15	1	GAACON	f	884	1.4
1Ø	3	1	GLUSE	m	1009	2.5
1Ø	6	1	GLUSE	m	1009	1.3
1Ø	12	1	GLUSE	m	1009	4.5
1Ø	15	1	GLUSE	m	1009	6.5
1R	3	1	GLUCON	m	729	4.6
1R	6	1	GLUCON	m	729	1.3
1R	12	1	GLUCON	m	729	1.4
1R	15	1	GLUCON	m	729	2.1
1S	3	1	GAACON	f	984	2.1
1S	6	1	GAACON	f	984	1.4
1S	12	1	GAACON	f	984	2.1
1S	15	1	GAACON	f	984	1.4
1T	3	1	GLUSE	f	786	2
1T	6	1	GLUSE	f	786	1.4
1T	12	1	GLUSE	f	786	1.6
1T	15	1	GLUSE	f	786	0.9
1U	3	1	GLUSE	f	967	1.8
1U	6	1	GLUSE	f	967	1.2
1U	12	1	GLUSE	f	967	2.1
1U	15	1	GLUSE	f	967	14.9
1V	3	1	GLUSE	f	996	1.8
1V	6	1	GLUSE	f	996	1.5
1V	12	1	GLUSE	f	996	14.3
1V	15	1	GLUSE	f	996	18
1X	3	1	GLUCON	f	1087	1.3
1X	6	1	GLUCON	f	1087	1.1
1X	12	1	GLUCON	f	1087	0.9
1X	15	1	GLUCON	f	1087	1
1Y	3	1	GAASE	m	780	1.9
1Y	6	1	GAASE	m	780	2.7
1Y	12	1	GAASE	m	780	1.4
1Y	15	1	GAASE	m	780	1.2
2D	3	2	GAASE	m	1132	1.6
2D	6	2	GAASE	m	1132	1.1
2D	12	2	GAASE	m	1132	1.3
2D	15	2	GAASE	m	1132	1.8
2E	3	2	GLUCON	f	992	2.7
2E	6	2	GLUCON	f	992	1
2E	12	2	GLUCON	f	992	1.2
2E	15	2	GLUCON	f	992	1.1
2F	3	2	GLUSE	f	539	1.3
2F	6	2	GLUSE	f	539	1.1
2F	12	2	GLUSE	f	539	1.1
2F	15	2	GLUSE	f	539	1.2
2G	3	2	GLUSE	m	942	1.4
2G	6	2	GLUSE	m	942	1.4
2G	12	2	GLUSE	m	942	1.1
2G	15	2	GLUSE	m	942	0.8
2H	3	2	GAASE	m	690	1.3
2H	6	2	GAASE	m	690	2
2H	12	2	GAASE	m	690	1.9
2H	15	2	GAASE	m	690	1.6
2J	3	2	GLUCON	m	755	1.2
2J	6	2	GLUCON	m	755	2
2J	12	2	GLUCON	m	755	1.8
2J	15	2	GLUCON	m	755	1.3
2L	3	2	GAASE	f	728	1.1
2L	6	2	GAASE	f	728	1
2L	12	2	GAASE	f	728	1.1
2L	15	2	GAASE	f	728	1.5
2N	3	2	GAASE	m	720	2.5
2N	6	2	GAASE	m	720	2.5
2N	12	2	GAASE	m	720	1.6
2N	15	2	GAASE	m	720	1.5
2O	3	2	GAACON	f	710	3.8
2O	6	2	GAACON	f	710	1.2
2O	12	2	GAACON	f	710	5
2O	15	2	GAACON	f	710	1.7
2Ø	3	2	GAACON	m	1059	1.9
2Ø	6	2	GAACON	m	1059	1.1
2Ø	12	2	GAACON	m	1059	1.5
2Ø	15	2	GAACON	m	1059	1.7
2P	3	2	GAASE	m	970	1.5
2P	6	2	GAASE	m	970	1.5
2P	12	2	GAASE	m	970	1.5
2P	15	2	GAASE	m	970	1.9
2Q	3	2	GLUSE	m	1101	1.4
2Q	6	2	GLUSE	m	1101	1.1
2Q	12	2	GLUSE	m	1101	1.2
2Q	15	2	GLUSE	m	1101	1.1
2R	3	2	GLUSE	f	993	1.2
2R	6	2	GLUSE	f	993	1
2R	12	2	GLUSE	f	993	1.1
2R	15	2	GLUSE	f	993	1.1
2S	3	2	GAASE	f	682	1.7
2S	6	2	GAASE	f	682	1.6
2S	12	2	GAASE	f	682	1.6
2S	15	2	GAASE	f	682	1.8
2T	3	2	GLUSE	m	962	1.2
2T	6	2	GLUSE	m	962	1.4
2T	12	2	GLUSE	m	962	0.9
2T	15	2	GLUSE	m	962	1.1
2U	3	2	GLUCON	m	767	1.6
2U	6	2	GLUCON	m	767	1.1
2U	12	2	GLUCON	m	767	0.9
2U	15	2	GLUCON	m	767	0.9
2X	3	2	GAASE	f	1037	3.6
2X	6	2	GAASE	f	1037	2.2
2X	12	2	GAASE	f	1037	1.2
2X	15	2	GAASE	f	1037	1.1
3A	3	3	GAASE	f	892	0.9
3A	6	3	GAASE	f	892	1.6
3A	12	3	GAASE	f	892	2.2
3A	15	3	GAASE	f	892	1.7
3B	3	3	GAASE	m	1094	3.2
3B	6	3	GAASE	m	1094	2.1
3B	12	3	GAASE	m	1094	1.7
3B	15	3	GAASE	m	1094	1.1
3D	3	3	GLUSE	m	1009	3.3
3D	6	3	GLUSE	m	1009	1.7
3D	12	3	GLUSE	m	1009	2.1
3D	15	3	GLUSE	m	1009	1.9
3F	3	3	GLUSE	f	962	1.4
3F	6	3	GLUSE	f	962	1.2
3F	12	3	GLUSE	f	962	1.1
3F	15	3	GLUSE	f	962	0.8
3G	3	3	GLUSE	m	1045	1.2
3G	6	3	GLUSE	m	1045	1.1
3G	12	3	GLUSE	m	1045	5.1
3G	15	3	GLUSE	m	1045	9.7
3K	3	3	GAASE	f	774	9.3
3K	6	3	GAASE	f	774
3K	15	3	GAASE	f	774	3.4
3M	3	3	GAASE	f	885	2.9
3M	6	3	GAASE	f	885	1.6
3M	12	3	GAASE	f	885	0.7
3M	15	3	GAASE	f	885	1
3P	3	3	GAASE	m	984	3
3P	6	3	GAASE	m	984	1.7
3P	12	3	GAASE	m	984	1.4
3P	15	3	GAASE	m	984	1.6
3Q	3	3	GLUSE	f	881	3.4
3Q	6	3	GLUSE	f	881	1.3
3Q	12	3	GLUSE	f	881	1.2
3Q	15	3	GLUSE	f	881	0.8
3T	3	3	GLUSE	f	900	1.9
3T	6	3	GLUSE	f	900	1.5
3T	12	3	GLUSE	f	900	1.4
3T	15	3	GLUSE	f	900	0.8
3X	3	3	GAASE	f	1082	1.6
3X	6	3	GAASE	f	1082	1.4
3X	12	3	GAASE	f	1082	2.3
3X	15	3	GAASE	f	1082	1.5
