# Supplementary material for: Harnessing the glycolysis-TCA cycle axis to boost host defense against neonatal infection
Source: EMBO Mol Med. 2026 Jun 8;18(7):2896–919. doi: 10.1038/s44321-026-00463-z (PMC13365532; doi:10.1038/s44321-026-00463-z)
Supplement: Supplementary file 12 — Source data Fig. 3 [file 44321_2026_463_MOESM12_ESM.zip › Figure 3/Figure 3I/rawdata.xlsx]

## Sheet: Sheet 1
Pig_ID	Timepoints(h)	Litter	Group	Gender	Birth_weight	ATP
1A	15	1	GAACON	m	799	180.083
1Å	15	1	GAASE	m	992
1Alpha	15	1	GAASE	f	796	165.485
1C	15	1	GAASE	f	1103	163.399
1D	15	1	GLUCON	f	1041	149.844
1E	15	1	GLUSE	m	1073	156.1
1K	15	1	GLUSE	f	832	130.031
1L	15	1	GAACON	f	884	139.416
1Ø	15	1	GLUSE	m	1009	222.836
1R	15	1	GLUCON	m	729	222.836
1S	15	1	GAACON	f	984	130.031
1T	15	1	GLUSE	f	786	98.7487
1U	15	1	GLUSE	f	967	166.528
1V	15	1	GLUSE	f	996	190.511
1X	15	1	GLUCON	f	1087	94.5777
1Y	15	1	GAASE	m	780	158.186
2D	15	2	GAASE	m	1132	113.347
2E	15	2	GLUCON	f	992	106.048
2F	15	2	GLUSE	f	539	98.7487
2G	15	2	GLUSE	m	942	107.091
2H	15	2	GAASE	m	690	145.673
2J	15	2	GLUCON	m	755	79.9791
2L	15	2	GAASE	f	728	131.074
2N	15	2	GAASE	m	720	134.202
2O	15	2	GAACON	f	710	155.057
2Ø	15	2	GAACON	m	1059	123.775
2P	15	2	GAASE	m	970	168.613
2Q	15	2	GLUSE	m	1101	90.4067
2R	15	2	GLUSE	f	993	82.0647
2S	15	2	GAASE	f	682	139.416
2T	15	2	GLUSE	m	962	82.0647
2U	15	2	GLUCON	m	767	111.262
2X	15	2	GAASE	f	1037	120.647
3A	15	3	GAASE	f	892	157.143
3B	15	3	GAASE	m	1094	205.109
3D	15	3	GLUSE	m	1009	126.903
3F	15	3	GLUSE	f	962	71.6371
3G	15	3	GLUSE	m	1045	147.758
3K	15	3	GAASE	f	774	110.219
3M	15	3	GAASE	f	885	102.92
3P	15	3	GAASE	m	984	107.091
3Q	15	3	GLUSE	f	881	90.4067
3T	15	3	GLUSE	f	900	71.6371
3X	15	3	GAASE	f	1082	195.725
