# Supplementary material for: Harnessing the glycolysis-TCA cycle axis to boost host defense against neonatal infection
Source: EMBO Mol Med. 2026 Jun 8;18(7):2896–919. doi: 10.1038/s44321-026-00463-z (PMC13365532; doi:10.1038/s44321-026-00463-z)
Supplement: Supplementary file 12 — Source data Fig. 3 [file 44321_2026_463_MOESM12_ESM.zip › Figure 3/Figure 3N/rawdata.xlsx]

## Sheet: Sheet 1
Pig_ID	Timepoints(h)	Litter	Group	Gender	Birth_weight	IL10
1A	3	1	GAACON	m	799	236.306
1A	6	1	GAACON	m	799	201.762
1A	12	1	GAACON	m	799	431.067
1A	15	1	GAACON	m	799	258.283
1Å	3	1	GAASE	m	992	393.891
1Å	6	1	GAASE	m	992	470.217
1Å	12	1	GAASE	m	992	2603.05
1Å	15	1	GAASE	m	992
1Alpha	3	1	GAASE	f	796	490.285
1Alpha	6	1	GAASE	f	796	415.605
1Alpha	12	1	GAASE	f	796	2231.62
1Alpha	15	1	GAASE	f	796	273.169
1C	3	1	GAASE	f	1103	585.692
1C	6	1	GAASE	f	1103	1429.55
1C	12	1	GAASE	f	1103	3081.07
1C	15	1	GAASE	f	1103	1497.76
1D	3	1	GLUCON	f	1041	335.003
1D	6	1	GLUCON	f	1041	167.219
1D	12	1	GLUCON	f	1041	280.719
1D	15	1	GLUCON	f	1041	235.305
1E	3	1	GLUSE	m	1073	340.924
1E	6	1	GLUSE	m	1073	351.452
1E	12	1	GLUSE	m	1073	596.877
1E	15	1	GLUSE	m	1073	268.638
1K	3	1	GLUSE	f	832	531.738
1K	6	1	GLUSE	f	832	1008.77
1K	12	1	GLUSE	f	832	1697.01
1K	15	1	GLUSE	f	832	544.365
1L	3	1	GAACON	f	884	248.15
1L	6	1	GAACON	f	884	184.326
1L	12	1	GAACON	f	884	683.072
1L	15	1	GAACON	f	884	348.25
1Ø	3	1	GLUSE	m	1009	661.688
1Ø	6	1	GLUSE	m	1009	827.498
1Ø	12	1	GLUSE	m	1009	1396.65
1Ø	15	1	GLUSE	m	1009	138.219
1R	3	1	GLUCON	m	729	144.847
1R	6	1	GLUCON	m	729	157.02
1R	12	1	GLUCON	m	729	165.574
1R	15	1	GLUCON	m	729	35.307
1S	3	1	GAACON	f	984	207.684
1S	6	1	GAACON	f	984	292.892
1S	12	1	GAACON	f	984	496.536
1S	15	1	GAACON	f	984	312.975
1T	3	1	GLUSE	f	786	425.474
1T	6	1	GLUSE	f	786	440.608
1T	12	1	GLUSE	f	786	570.887
1T	15	1	GLUSE	f	786	205.209
1U	3	1	GLUSE	f	967	387.97
1U	6	1	GLUSE	f	967	650.831
1U	12	1	GLUSE	f	967	510.353
1U	15	1	GLUSE	f	967	278.994
1V	3	1	GLUSE	f	996	990.347
1V	6	1	GLUSE	f	996	516.933
1V	12	1	GLUSE	f	996	621.222
1V	15	1	GLUSE	f	996	271.551
1X	3	1	GLUCON	f	1087	189.261
1X	6	1	GLUCON	f	1087	154.717
1X	12	1	GLUCON	f	1087	101.75
1X	15	1	GLUCON	f	1087	146.309
1Y	3	1	GAASE	m	780	416.592
1Y	6	1	GAASE	m	780	669.913
1Y	12	1	GAASE	m	780	1413.43
1Y	15	1	GAASE	m	780	1342.09
2D	3	2	GAASE	m	1132	647.324
2D	6	2	GAASE	m	1132	709.154
2D	12	2	GAASE	m	1132	980.943
2D	15	2	GAASE	m	1132	908.44
2E	3	2	GLUCON	f	992	153.342
2E	6	2	GLUCON	f	992	96.141
2E	12	2	GLUCON	f	992	47.867
2E	15	2	GLUCON	f	992	81.261
2F	3	2	GLUSE	f	539	301.471
2F	6	2	GLUSE	f	539	943.581
2F	12	2	GLUSE	f	539	474.728
2F	15	2	GLUSE	f	539	1093.55
2G	3	2	GLUSE	m	942	312.713
2G	6	2	GLUSE	m	942	377.188
2G	12	2	GLUSE	m	942	272.705
2G	15	2	GLUSE	m	942	449.543
2H	3	2	GAASE	m	690	271.382
2H	6	2	GAASE	m	690	545.816
2H	12	2	GAASE	m	690	1243.47
2H	15	2	GAASE	m	690	1312.32
2J	3	2	GLUCON	m	755	127.883
2J	6	2	GLUCON	m	755	165.576
2J	12	2	GLUCON	m	755	141.109
2J	15	2	GLUCON	m	755	162.167
2L	3	2	GAASE	f	728	508.123
2L	6	2	GAASE	f	728	886.379
2L	12	2	GAASE	f	728	1667.36
2L	15	2	GAASE	f	728	1306.17
2N	3	2	GAASE	m	720	393.39
2N	6	2	GAASE	m	720	275.35
2N	12	2	GAASE	m	720	972.677
2N	15	2	GAASE	m	720	1028.83
2O	3	2	GAACON	f	710	94.819
2O	6	2	GAACON	f	710	199.963
2O	12	2	GAACON	f	710	294.197
2O	15	2	GAACON	f	710	313.946
2Ø	3	2	GAACON	m	1059	75.311
2Ø	6	2	GAACON	m	1059	233.358
2Ø	12	2	GAACON	m	1059	356.358
2Ø	15	2	GAACON	m	1059	372.198
2P	3	2	GAASE	m	970	361.648
2P	6	2	GAASE	m	970	743.211
2P	12	2	GAASE	m	970	1860.79
2P	15	2	GAASE	m	970	1648.24
2Q	3	2	GLUSE	m	1101	580.534
2Q	6	2	GLUSE	m	1101	310.729
2Q	12	2	GLUSE	m	1101	563.341
2Q	15	2	GLUSE	m	1101	491.291
2R	3	2	GLUSE	f	993	402.978
2R	6	2	GLUSE	f	993	400.333
2R	12	2	GLUSE	f	993	282.293
2R	15	2	GLUSE	f	993	438.864
2S	3	2	GAASE	f	682	514.736
2S	6	2	GAASE	f	682	1280.18
2S	12	2	GAASE	f	682	1360.19
2S	15	2	GAASE	f	682	1186.43
2T	3	2	GLUSE	m	962	494.897
2T	6	2	GLUSE	m	962	301.471
2T	12	2	GLUSE	m	962	223.77
2T	15	2	GLUSE	m	962	169.286
2U	3	2	GLUCON	m	767	238.649
2U	6	2	GLUCON	m	767	114.988
2U	12	2	GLUCON	m	767	58.778
2U	15	2	GLUCON	m	767	91.617
2X	3	2	GAASE	f	1037	318.003
2X	6	2	GAASE	f	1037	538.212
2X	12	2	GAASE	f	1037	972.677
2X	15	2	GAASE	f	1037	1349.21
3A	3	3	GAASE	f	892	215.646
3A	6	3	GAASE	f	892	514.28
3A	12	3	GAASE	f	892	854.279
3A	15	3	GAASE	f	892	1383.84
3B	3	3	GAASE	m	1094	163.52
3B	6	3	GAASE	m	1094	338.732
3B	12	3	GAASE	m	1094	1360.07
3B	15	3	GAASE	m	1094	2222.99
3D	3	3	GLUSE	m	1009	116.774
3D	6	3	GLUSE	m	1009	267.436
3D	12	3	GLUSE	m	1009	345.458
3D	15	3	GLUSE	m	1009	686.111
3F	3	3	GLUSE	f	962	135.271
3F	6	3	GLUSE	f	962	282.57
3F	12	3	GLUSE	f	962	503.855
3F	15	3	GLUSE	f	962	541.452
3G	3	3	GLUSE	m	1045	239.86
3G	6	3	GLUSE	m	1045	217.664
3G	12	3	GLUSE	m	1045	352.856
3G	15	3	GLUSE	m	1045	643.393
3K	3	3	GAASE	f	774	204.212
3K	6	3	GAASE	f	774
3K	15	3	GAASE	f	774	1509.41
3M	3	3	GAASE	f	885	136.952
3M	6	3	GAASE	f	885	372.698
3M	12	3	GAASE	f	885	1216.14
3M	15	3	GAASE	f	885	1202.94
3P	3	3	GAASE	m	984	184.707
3P	6	3	GAASE	m	984	627.613
3P	12	3	GAASE	m	984	820.649
3P	15	3	GAASE	m	984	1497.43
3Q	3	3	GLUSE	f	881	188.406
3Q	6	3	GLUSE	f	881	169.573
3Q	12	3	GLUSE	f	881	123.164
3Q	15	3	GLUSE	f	881	420.741
3T	3	3	GLUSE	f	900	363.954
3T	6	3	GLUSE	f	900	259.029
3T	12	3	GLUSE	f	900	169.573
3T	15	3	GLUSE	f	900	230.451
3X	3	3	GAASE	f	1082	260.374
3X	6	3	GAASE	f	1082	304.093
3X	12	3	GAASE	f	1082	1060.43
3X	15	3	GAASE	f	1082	821.385
