# Supplementary material for: Harnessing the glycolysis-TCA cycle axis to boost host defense against neonatal infection
Source: EMBO Mol Med. 2026 Jun 8;18(7):2896–919. doi: 10.1038/s44321-026-00463-z (PMC13365532; doi:10.1038/s44321-026-00463-z)
Supplement: Supplementary file 13 — Source data Fig. 4 [file 44321_2026_463_MOESM13_ESM.zip]

Archive with 22 entries (17 files):
- Figure 4/
- __MACOSX/._Figure 4
- Figure 4/Figure 4B/
- __MACOSX/Figure 4/._Figure 4B
- Figure 4/Figure 4C/
- __MACOSX/Figure 4/._Figure 4C
- Figure 4/Figure 4D/
- __MACOSX/Figure 4/._Figure 4D
- Figure 4/Figure 4A/
- __MACOSX/Figure 4/._Figure 4A
- Figure 4/Figure 4B/metadata.csv
- __MACOSX/Figure 4/Figure 4B/._metadata.csv
- Figure 4/Figure 4B/rawdata.xlsx
- __MACOSX/Figure 4/Figure 4B/._rawdata.xlsx
- Figure 4/Figure 4C/pathway_results.csv
- __MACOSX/Figure 4/Figure 4C/._pathway_results.csv
- Figure 4/Figure 4D/pathway_results.csv
- __MACOSX/Figure 4/Figure 4D/._pathway_results.csv
- Figure 4/Figure 4A/metadata.csv
- __MACOSX/Figure 4/Figure 4A/._metadata.csv
- Figure 4/Figure 4A/rawdata.xlsx
- __MACOSX/Figure 4/Figure 4A/._rawdata.xlsx
