# Supplementary material for: Harnessing the glycolysis-TCA cycle axis to boost host defense against neonatal infection
Source: EMBO Mol Med. 2026 Jun 8;18(7):2896–919. doi: 10.1038/s44321-026-00463-z (PMC13365532; doi:10.1038/s44321-026-00463-z)
Supplement: Supplementary file 13 — Source data Fig. 4 [file 44321_2026_463_MOESM13_ESM.zip › Figure 4/Figure 4B/metadata.csv]

Sample_ID	SAC_NO	Litter	Group	Infected	Gender	Birth_weight	No)
C102	102	1	GLUSE	Infected	f	996
C104	104	1	GLUSE	Infected	f	832
C105	105	1	GLUSE	Infected	m	1009
C106	106	1	GLUSE	Infected	m	1073
C109	109	1	GLUSE	Infected	f	786
C110	110	1	GAASE	Infected	f	796
C111	111	1	GLUSE	Infected	f	967
C114	114	1	GAASE	Infected	f	1103
C115	115	1	GAASE	Infected	m	992
C116	116	1	GAASE	Infected	m	780
C117	117	1	GLUCON	Uninfected	f	1041
C119	119	1	GAACON	Uninfected	f	884
C120	120	1	GLUCON	Uninfected	m	729
C122	122	1	GAACON	Uninfected	m	799
C123	123	1	GLUCON	Uninfected	f	1087
C125	125	1	GAACON	Uninfected	f	984
C126	126	2	GLUSE	Infected	f	993
C127	127	2	GLUSE	Infected	m	962
C129	129	2	GAASE	Infected	m	970
C131	131	2	GAASE	Infected	f	682
C132	132	2	GLUSE	Infected	m	1101
C134	134	2	GAASE	Infected	f	728
C135	135	2	GLUSE	Infected	m	942
C137	137	2	GAASE	Infected	m	1132
C138	138	2	GLUSE	Infected	f	539
C140	140	2	GAASE	Infected	m	690
C142	142	2	GAASE	Infected	f	1037
C143	143	2	GAASE	Infected	m	720
C144	144	2	GLUCON	Uninfected	m	767
C146	146	2	GAACON	Uninfected	f	710
C148	148	2	GLUCON	Uninfected	f	992
C149	149	2	GAACON	Uninfected	m	1059
C150	150	2	GLUCON	Uninfected	m	755
C152	152	3	GLUSE	Infected	m	1045
C153	153	3	GLUSE	Infected	f	900
C155	155	3	GAASE	Infected	f	1082
C158	158	3	GAASE	Infected	m	984
C160	160	3	GLUSE	Infected	f	881
C161	161	3	GAASE	Infected	f	892
C163	163	3	GLUSE	Infected	f	962
C165	165	3	GAASE	Infected	m	1094
C167	167	3	GLUSE	Infected	m	1009
C169	169	3	GAASE	Infected	f	885
C171	171	3	GAASE	Infected	f	774
