# Supplementary material for: Harnessing the glycolysis-TCA cycle axis to boost host defense against neonatal infection
Source: EMBO Mol Med. 2026 Jun 8;18(7):2896–919. doi: 10.1038/s44321-026-00463-z (PMC13365532; doi:10.1038/s44321-026-00463-z)
Supplement: Supplementary file 13 — Source data Fig. 4 [file 44321_2026_463_MOESM13_ESM.zip › Figure 4/Figure 4B/rawdata.xlsx]

## Sheet: Sheet 1
Gene.symbol
