# Supplementary material for: Harnessing the glycolysis-TCA cycle axis to boost host defense against neonatal infection
Source: EMBO Mol Med. 2026 Jun 8;18(7):2896–919. doi: 10.1038/s44321-026-00463-z (PMC13365532; doi:10.1038/s44321-026-00463-z)
Supplement: Supplementary file 13 — Source data Fig. 4 [file 44321_2026_463_MOESM13_ESM.zip › Figure 4/Figure 4C/pathway_results.csv]

	Total	Expected	Hits	Raw p	-log10(p)	Holm adjust	FDR	Impact
Arginine biosynthesis	14	0.19116	2	0.014643	1.8344	1	0.70425	0.25
Starch and sucrose metabolism	18	0.24577	2	0.023824	1.623	1	0.70425	0.16
Pentose and glucuronate interconversions	19	0.25943	2	0.026409	1.5782	1	0.70425	0.13334
Pentose phosphate pathway	23	0.31404	2	0.037814	1.4223	1	0.75628	0.16666
Glycolysis / Gluconeogenesis	26	0.35501	2	0.047399	1.3242	1	0.75839	0.05882
Lysine degradation	30	0.40962	2	0.061406	1.2118	1	0.81875	0.07142
Glycerophospholipid metabolism	36	0.49155	2	0.0847	1.0721	1	0.847	0.05769
Arginine and proline metabolism	36	0.49155	2	0.0847	1.0721	1	0.847	0.13158
Sulfur metabolism	8	0.10923	1	0.10438	0.98139	1	0.88217	0.125
Amino sugar and nucleotide sugar metabolism	42	0.57347	2	0.11027	0.95754	1	0.88217	0.06
Ascorbate and aldarate metabolism	10	0.13654	1	0.1288	0.89007	1	0.93676	0.11111
Glycerolipid metabolism	16	0.21847	1	0.19833	0.70261	1	1	0.04545
Histidine metabolism	16	0.21847	1	0.19833	0.70261	1	1	0.06667
Fructose and mannose metabolism	20	0.27308	1	0.24171	0.61671	1	1	0.04762
Purine metabolism	71	0.96944	2	0.25246	0.59781	1	1	0.02222
Pyruvate metabolism	23	0.31404	1	0.27277	0.56421	1	1	0.03571
Steroid hormone biosynthesis	78	1.065	2	0.28873	0.53951	1	1	0.01064
Galactose metabolism	27	0.36866	1	0.3123	0.50543	1	1	0.0625
Glycine, serine and threonine metabolism	34	0.46424	1	0.3766	0.42412	1	1	0
Pyrimidine metabolism	38	0.51886	1	0.41073	0.38645	1	1	0
Steroid biosynthesis	41	0.55982	1	0.43515	0.36136	1	1	0.02632
