# Supplementary material for: Harnessing the glycolysis-TCA cycle axis to boost host defense against neonatal infection
Source: EMBO Mol Med. 2026 Jun 8;18(7):2896–919. doi: 10.1038/s44321-026-00463-z (PMC13365532; doi:10.1038/s44321-026-00463-z)
Supplement: Supplementary file 13 — Source data Fig. 4 [file 44321_2026_463_MOESM13_ESM.zip › Figure 4/Figure 4D/pathway_results.csv]

	Total	Expected	Hits	Raw p	-log10(p)	Holm adjust	FDR	Impact
Arginine biosynthesis	14	0.88296	9	1.6919e-08	7.7716	1.3535e-06	1.3535e-06	0.6875
Alanine, aspartate and glutamate metabolism	28	1.7659	10	3.1961e-06	5.4954	0.00025249	0.00012784	0.65625
Valine, leucine and isoleucine biosynthesis	8	0.50455	5	4.3434e-05	4.3622	0.0033879	0.0011582	0.25
Phenylalanine metabolism	10	0.63069	5	0.00017646	3.7534	0.013587	0.0035291	0.66666
Phenylalanine, tyrosine and tryptophan biosynthesis	4	0.25228	3	0.00092979	3.0316	0.070664	0.014877	1
Arginine and proline metabolism	36	2.2705	8	0.0013016	2.8855	0.097621	0.017355	0.28948
Lysine degradation	30	1.8921	6	0.0092868	2.0321	0.68722	0.10613	0.21426
Butanoate metabolism	15	0.94603	4	0.011842	1.9266	0.86447	0.1137	0.26668
Glyoxylate and dicarboxylate metabolism	32	2.0182	6	0.012791	1.8931	0.92096	0.1137	0.23076
Histidine metabolism	16	1.0091	4	0.015038	1.8228	1	0.12031	0.26667
Glycine, serine and threonine metabolism	34	2.1443	6	0.017136	1.7661	1	0.12463	0.18182
Biosynthesis of unsaturated fatty acids	36	2.2705	6	0.022407	1.6496	1	0.14938	0
Pyrimidine metabolism	38	2.3966	6	0.02868	1.5424	1	0.17586	0.10908
Pantothenate and CoA biosynthesis	20	1.2614	4	0.032974	1.4818	1	0.17586	0.15789
Citrate cycle (TCA cycle)	20	1.2614	4	0.032974	1.4818	1	0.17586	0.17241
Caffeine metabolism	12	0.75683	3	0.035278	1.4525	1	0.17639	0.625
beta-Alanine metabolism	21	1.3244	4	0.038814	1.411	1	0.18265	0.19048
Tyrosine metabolism	42	2.6489	6	0.044475	1.3519	1	0.19767	0.18605
Nitrogen metabolism	6	0.37841	2	0.049993	1.3011	1	0.20881	0.25
Cysteine and methionine metabolism	33	2.0813	5	0.052202	1.2823	1	0.20881	0.15151
Nicotinate and nicotinamide metabolism	15	0.94603	3	0.063627	1.1964	1	0.24239	0.09524
Glycerophospholipid metabolism	36	2.2705	5	0.071498	1.1457	1	0.25999	0.1923
Ubiquinone and other terpenoid-quinone biosynthesis	18	1.1352	3	0.099646	1.0015	1	0.34181	0.13334
Valine, leucine and isoleucine degradation	40	2.5228	5	0.10254	0.98909	1	0.34181	0.09435
Tryptophan metabolism	41	2.5858	5	0.11122	0.95383	1	0.35589	0.1282
Propanoate metabolism	22	1.3875	3	0.15732	0.80322	1	0.48406	0.08
Pentose phosphate pathway	23	1.4506	3	0.17309	0.76172	1	0.49455	0.09999
Pyruvate metabolism	23	1.4506	3	0.17309	0.76172	1	0.49455	0.17857
Lipoic acid metabolism	27	1.7029	3	0.23995	0.61988	1	0.66193	0.075
Glutathione metabolism	28	1.7659	3	0.25734	0.58949	1	0.68624	0.08109
Linoleic acid metabolism	5	0.31534	1	0.27831	0.55546	1	0.71823	0.75
Purine metabolism	71	4.4779	6	0.28781	0.5409	1	0.71952	0.08888
Taurine and hypotaurine metabolism	8	0.50455	1	0.4069	0.39051	1	0.98643	0
Biotin metabolism	10	0.63069	1	0.47974	0.31899	1	1	0
Glycolysis / Gluconeogenesis	26	1.6398	2	0.49608	0.30445	1	1	0.05882
alpha-Linolenic acid metabolism	13	0.8199	1	0.57272	0.24205	1	1	0.125
Porphyrin metabolism	31	1.9551	2	0.59293	0.227	1	1	0.07408
Sphingolipid metabolism	32	2.0182	2	0.61057	0.21426	1	1	0.08696
D-Amino acid metabolism	15	0.94603	1	0.62537	0.20386	1	1	0.125
Glycerolipid metabolism	16	1.0091	1	0.64923	0.1876	1	1	0.04545
Starch and sucrose metabolism	18	1.1352	1	0.69253	0.15956	1	1	0.04
Fatty acid degradation	39	2.4597	2	0.71814	0.14379	1	1	0.04082
Selenocompound metabolism	20	1.2614	1	0.73053	0.13636	1	1	0
Ether lipid metabolism	20	1.2614	1	0.73053	0.13636	1	1	0
Fructose and mannose metabolism	20	1.2614	1	0.73053	0.13636	1	1	0.09524
Primary bile acid biosynthesis	46	2.9012	2	0.79986	0.096986	1	1	0
Galactose metabolism	27	1.7029	1	0.83043	0.080698	1	1	0
Steroid hormone biosynthesis	78	4.9194	3	0.8831	0.053992	1	1	0.0851
Fatty acid elongation	39	2.4597	1	0.92375	0.034448	1	1	0
Arachidonic acid metabolism	44	2.775	1	0.94545	0.024362	1	1	0.28889
Fatty acid biosynthesis	47	2.9642	1	0.95541	0.019812	1	1	0.01449
