# Supplementary material for: Harnessing the glycolysis-TCA cycle axis to boost host defense against neonatal infection
Source: EMBO Mol Med. 2026 Jun 8;18(7):2896–919. doi: 10.1038/s44321-026-00463-z (PMC13365532; doi:10.1038/s44321-026-00463-z)
Supplement: Supplementary file 14 — Source data Fig. 5 [file 44321_2026_463_MOESM14_ESM.zip]

Archive with 6 entries (5 files):
- Figure 5/
- __MACOSX/._Figure 5
- Figure 5/Plasma_metabolome_lmerAnalysis.csv
- __MACOSX/Figure 5/._Plasma_metabolome_lmerAnalysis.csv
- Figure 5/Hepatic_transcriptome_Deseq2Analysis.xlsx
- __MACOSX/Figure 5/._Hepatic_transcriptome_Deseq2Analysis.xlsx
