# Supplementary material for: Harnessing the glycolysis-TCA cycle axis to boost host defense against neonatal infection
Source: EMBO Mol Med. 2026 Jun 8;18(7):2896–919. doi: 10.1038/s44321-026-00463-z (PMC13365532; doi:10.1038/s44321-026-00463-z)
Supplement: Supplementary file 14 — Source data Fig. 5 [file 44321_2026_463_MOESM14_ESM.zip › Figure 5/Plasma_metabolome_lmerAnalysis.csv]

Metabolite	rawp	padj	Fold.Change	log2.FC.	Sign
Glycocholic acid	0.11409712	0.099623487	0.75179	-0.4116	DOWN
PC 20:0	0.114151912	0.099623487	0.71895	-0.47603	DOWN
LPC 16:0	0.110764236	0.097171758	1.1021	0.14021	UP
LPC O-18:5	0.103654439	0.091411789	1.3971	0.48247	UP
CERP 21:0;2O	0.102745408	0.090848572	0.89439	-0.16102	DOWN
PC O-22:4	0.097980713	0.087324986	0.86095	-0.216	DOWN
Allopregnanolone	0.095266847	0.085132076	0.67977	-0.55689	DOWN
FA 15:0	0.095097364	0.085132076	0.91615	-0.12634	DOWN
2-hydroxybutyric acid	0.092630344	0.083400706	0.88094	-0.18289	DOWN
Undecanedioic acid	0.089448708	0.081010151	0.77103	-0.37515	DOWN
4-Hydroxyproline	0.086680362	0.078928459	0.87869	-0.18657	DOWN
Methionine	0.083165307	0.076348479	0.88392	-0.17801	DOWN
Choline	0.082114906	0.075703068	0.9124	-0.13226	DOWN
Homogentisic acid	0.082236963	0.075703068	0.75825	-0.39926	DOWN
PC 38:4_2	0.079583998	0.073664527	0.74865	-0.41764	DOWN
LPE 22:4	0.079253072	0.073560862	0.84355	-0.24545	DOWN
Methyl tyrosinate	0.07906513	0.073560862	0.9096	-0.13669	DOWN
Ethyl tetradecanoate	0.07720909	0.072061817	0.67438	-0.56836	DOWN
FA 18:2;O_2	0.07409061	0.069537556	0.80264	-0.31718	DOWN
PC 38:4_1	0.071597981	0.067386335	0.73069	-0.45267	DOWN
Cytidine	0.071032432	0.067041846	0.90249	-0.14801	DOWN
LPC 20:1	0.070270088	0.066509153	1.166	0.22156	UP
SL 34:2;O	0.070166612	0.066509153	0.66861	-0.58076	DOWN
2-Methylguanosine	0.069821978	0.066459447	0.72803	-0.45793	DOWN
7-Methylxanthine	0.06925509	0.066107131	1.243	0.31383	UP
Hydroxysuberic acid	0.068668057	0.065733524	0.76051	-0.39496	DOWN
LPE 16:0	0.065740168	0.063110562	1.1268	0.17229	UP
PA 26:3	0.064384206	0.062079857	1.0703	0.098072	UP
PE O-18:0	0.064481756	0.062079857	1.3165	0.39673	UP
LPC O-18:4	0.063953047	0.061925717	0.89475	-0.16045	DOWN
PC O-17:1	0.063709253	0.061867945	1.205	0.26908	UP
FA 18:1	0.061464624	0.060210244	0.86735	-0.20531	DOWN
Taurocholic acid	0.060609056	0.059545739	0.53844	-0.89315	DOWN
Urocanic acid	0.060533779	0.059545739	0.92004	-0.12023	DOWN
LPC 15:0	0.058532786	0.057844165	1.1895	0.25031	UP
Glycero-3-phosphocholine	0.058305456	0.057789479	0.90444	-0.1449	DOWN
PC O-24:5	0.057767703	0.057596285	0.85198	-0.23111	DOWN
CER 26:4;2O	0.055690868	0.05585711	2.5002	1.322	UP
LPE 14:0	0.055517902	0.055850344	0.90724	-0.14045	DOWN
LPE 18:0	0.05531663	0.055814978	1.1453	0.19566	UP
Creatinine	0.050510507	0.051585199	0.57518	-0.7979	DOWN
Isoleucine	0.050424292	0.051585199	1.396	0.48132	UP
LPE O-18:2	0.05047866	0.051585199	0.81049	-0.30313	DOWN
CAR 5:0	0.049018261	0.05067734	1.2843	0.36101	UP
LPC O-14:0	0.048759437	0.050565342	1.2599	0.33333	UP
PA 22:3	0.047603902	0.049519848	0.91812	-0.12325	DOWN
Uracil	0.044567128	0.046843452	0.37768	-1.4047	DOWN
Hexuronic acid	0.043197607	0.045642755	0.84848	-0.23705	DOWN
LPC 18:0_2	0.04241173	0.044953758	1.1818	0.24101	UP
PC O-20:5	0.040147755	0.042688752	0.82886	-0.27081	DOWN
3-Methylindole	0.039114776	0.041722428	0.82602	-0.27575	DOWN
Succinate semialdehyde	0.037388768	0.040008363	1.275	0.3505	UP
Norleucine	0.036390257	0.039064301	1.3944	0.47966	UP
DEISOPROPYLATRAZINE	0.034743118	0.037415665	0.76396	-0.38843	DOWN
Carnosine	0.033830581	0.036550081	1.1965	0.25876	UP
LPC 24:5	0.033207058	0.036041098	0.80875	-0.30624	DOWN
LPC 17:1	0.031822808	0.034715791	1.2158	0.28191	UP
PC 36:2	0.030240323	0.0330969	0.78633	-0.3468	DOWN
LPC 18:2	0.029596618	0.032498248	0.90165	-0.14936	DOWN
Serine	0.029166062	0.032130482	0.87102	-0.19922	DOWN
Imidazolelactic acid	0.027422658	0.030409285	1.4131	0.49884	UP
Succinyladenosine	0.02699833	0.030037877	0.81016	-0.30371	DOWN
Capryloylglycine_1	0.021904313	0.02461488	2.3537	1.2349	UP
PC 36:4	0.021186176	0.024049173	0.55481	-0.84993	DOWN
LPC 22:5	0.020823926	0.023718099	0.85426	-0.22725	DOWN
Cortisol	0.020670605	0.023673338	0.78937	-0.34122	DOWN
Lactic acid	0.019396608	0.022319385	0.47117	-1.0857	DOWN
LPC 17:0	0.018872606	0.02179105	1.2497	0.32163	UP
Nitrotyrosine	0.018795655	0.021777035	0.88345	-0.17878	DOWN
NA	0.018346591	0.021330293	0.92286	-0.11581	DOWN
Leu-Pro	0.017199429	0.020206322	1.6802	0.74867	UP
p-Cresol	0.016967858	0.020004211	0.58107	-0.78322	DOWN
Indolepyruvate	0.016002976	0.019	1.6058	0.68325	UP
LPC O-18:1	0.014710724	0.017652868	1.2314	0.3003	UP
PC 36:2	0.01469763	0.017652868	0.83086	-0.26733	DOWN
Deoxyribose	0.013700442	0.016558807	0.73949	-0.43541	DOWN
5-Hydroxyindoleacetic acid	0.012751283	0.015624946	0.76008	-0.39578	DOWN
PC O-12:0	0.011828851	0.01461211	0.88971	-0.1686	DOWN
LPC 20:5	0.011716587	0.014526838	0.76763	-0.38152	DOWN
Pseudouridine	0.010764386	0.013395681	0.70034	-0.51387	DOWN
2-Phenylglycine	0.010402212	0.012993098	0.83849	-0.25413	DOWN
LPC 18:0_1	0.010314519	0.012931636	1.2235	0.29097	UP
LPE 18:1	0.010304486	0.012931636	0.86884	-0.20284	DOWN
Hypoxanthine	0.010019861	0.012671725	1.5106	0.59509	UP
FAHFA 20:1	0.009525038	0.012215316	1.2384	0.30844	UP
LPC O-16:0	0.009278539	0.011944786	1.2225	0.28983	UP
FA 16:0	0.008912091	0.011561632	0.85792	-0.22108	DOWN
CerP 34:2;O2	0.008660765	0.011279136	0.85629	-0.22382	DOWN
Hexanoylglycine	0.008540194	0.01116539	1.5293	0.61288	UP
N-Acetylalanine	0.008056871	0.010574644	1.1131	0.15462	UP
Dihydrothymine	0.007453976	0.009860377	1.5935	0.67224	UP
10-Hydroxydecanoic acid	0.006404266	0.008607334	1.231	0.29978	UP
Kynurenine	0.006239408	0.008419442	0.65821	-0.60337	DOWN
PC O-20:4	0.00608094	0.008272048	0.83942	-0.25253	DOWN
PC O-29:2	0.005615135	0.007669453	0.85466	-0.22659	DOWN
PI 39:8	0.005547837	0.007608462	1.2186	0.28527	UP
Mannitol 1-phosphate^	0.004805982	0.006645308	0.73714	-0.43999	DOWN
6-Hydroxycaproic acid	0.004656774	0.006492432	0.81858	-0.28881	DOWN
CER 22:2;2O	0.004565254	0.00640456	1.9499	0.96342	UP
Valine	0.004574685	0.00640456	1.4066	0.49217	UP
Porphobilinogen	0.004512995	0.006371287	0.72279	-0.46834	DOWN
Dodecanedioic acid	0.004333653	0.006169946	1.286	0.36294	UP
Homovanillic acid	0.004243236	0.006066924	0.78897	-0.34195	DOWN
Oxoadipic acid	0.003925343	0.00563639	1.7737	0.82675	UP
LPA 12:0	0.003881565	0.00559745	0.86825	-0.20382	DOWN
CER 22:1;2O	0.003862046	0.005593308	1.8868	0.91595	UP
cis-Aconitic acid	0.003844873	0.005592543	0.84172	-0.24858	DOWN
Adipic acid	0.003834092	0.005592543	0.84279	-0.24675	DOWN
FA 20:4	0.003827749	0.005592543	1.1948	0.25673	UP
FA 4:0	0.003732647	0.005500743	1.1286	0.17458	UP
Dimethylbenzimidazole	0.003407127	0.005065463	0.74028	-0.43385	DOWN
Citric acid	0.003404024	0.005065463	0.76281	-0.3906	DOWN
Suberic acid	0.003009842	0.004576049	0.79353	-0.33365	DOWN
PC 24:0	0.002815097	0.00429942	0.89002	-0.16808	DOWN
Gluconolactone	0.00242338	0.003735118	0.72128	-0.47137	DOWN
PC O-22:5	0.00231001	0.00357679	0.75954	-0.3968	DOWN
FA 18:1;O2_2	0.001883833	0.003011198	0.69731	-0.52014	DOWN
Nicotinic acid	0.001890961	0.003011198	2.3981	1.2619	UP
LPC 18:3	0.001739009	0.00282274	1.5211	0.60507	UP
5-Methoxyindoleacetic acid	0.001416987	0.002322475	0.76112	-0.3938	DOWN
Thyroxine	0.001322423	0.002178108	0.78426	-0.3506	DOWN
3-Dehydrocholic acid	0.001238126	0.002059457	2.2396	1.1632	UP
FAHFA 24:4	0.001187516	0.001985101	1.833	0.8742	UP
Nicotine	0.00117747	0.001978149	0.73219	-0.44971	DOWN
Pyruvic acid	0.001165669	0.001968165	0.87712	-0.18915	DOWN
MG 18:2	0.001157997	0.001965086	0.34495	-1.5356	DOWN
beta-Estradiol	0.001015403	0.001731856	0.87643	-0.19029	DOWN
LPC 13:0	0.000988445	0.001694477	0.89694	-0.15692	DOWN
N-Acetyl-tryptophan	0.000972596	0.001675858	0.52511	-0.92932	DOWN
LPC 12:0	0.000895239	0.001566063	0.88209	-0.181	DOWN
2-Aminophenol	0.000848575	0.001492781	0.85638	-0.22367	DOWN
LPC 20:2	0.000754528	0.001343315	0.81458	-0.29587	DOWN
Nicotinamide	0.000755615	0.001343315	0.45618	-1.1323	DOWN
LPC 10:0	0.000729549	0.001310848	0.88621	-0.17428	DOWN
Quinone	0.000710808	0.001284041	0.85603	-0.22427	DOWN
4-Hydroxybenzoic acid	0.000696487	0.00126497	0.75868	-0.39843	DOWN
LPC 20:4	0.000671925	0.001233698	0.82946	-0.26975	DOWN
Pyrrole-2-carboxylic acid	0.000639005	0.001179702	0.89365	-0.16222	DOWN
Choline phosphate	0.000535635	0.001011085	0.86896	-0.20265	DOWN
FA 18:2;O_1	0.000518794	0.000984829	0.57414	-0.80054	DOWN
Pentitol	0.000496718	0.000948279	0.57175	-0.80655	DOWN
Betaine	0.000478822	0.000919338	1.2674	0.34192	UP
3-Hydroxyglutaric acid	0.000389621	0.000756721	1.4204	0.50628	UP
Phe-Phe	0.000258159	0.000507259	0.31207	-1.6801	DOWN
FAHFA 27:4	0.000192397	0.00038943	1.8844	0.91413	UP
N-Acetyltyrosine	0.00018184	0.00037255	0.61779	-0.6948	DOWN
PC O-24:6	0.000179043	0.00036907	0.64746	-0.62714	DOWN
Uric acid	0.00017236	0.000359708	1.555	0.63689	UP
Nicotinoylglycine	0.000168108	0.000353027	0.54143	-0.88515	DOWN
FA 18:1;O2_1	0.000166406	0.000352753	0.48879	-1.0327	DOWN
Mannitol^	0.000100902	0.000217327	0.40781	-1.294	DOWN
Phosphoric acid	5.43889660300501e-05	0.000117901	0.76746	-0.38184	DOWN
Pyroglutamic acid	5.13960405481573e-05	0.000112137	1.4439	0.52999	UP
Tyrosine	3.85212039641925e-05	8.51521350787412e-05	2.1094	1.0769	UP
3-Methyladipic acid	3.72773221393174e-05	8.29482135020574e-05	0.6081	-0.71761	DOWN
Fructose^	3.38140038496082e-05	7.57433686231224e-05	0.83143	-0.26633	DOWN
LPC 22:6_2	2.7104341236539e-05	6.12846663920747e-05	0.75241	-0.4104	DOWN
Ornithine	2.71768312274379e-05	6.12846663920747e-05	2.1311	1.0916	UP
Phenylalanine	2.60854451190617e-05	5.96238745578554e-05	0.68564	-0.54448	DOWN
FA 22:6	2.44238494442328e-05	5.62083110497413e-05	1.2238	0.2914	UP
3-Hexenedioic acid	1.84788696182547e-05	4.28200013223006e-05	0.60735	-0.7194	DOWN
Pterin	1.62825284648616e-05	3.82582487006537e-05	1.927	0.94636	UP
Deoxyinosine	1.51104492351894e-05	3.57543024156595e-05	2.1963	1.1351	UP
LPC 24:6	1.30554997646026e-05	3.11109781624573e-05	0.62948	-0.66776	DOWN
Theophylline	1.28125591503103e-05	3.07501419607448e-05	0.74394	-0.42674	DOWN
Capryloylglycine_2	1.19778814293703e-05	2.89537277717152e-05	0.50867	-0.9752	DOWN
Methylmalonic acid	1.15239947173773e-05	2.80584219205708e-05	0.73569	-0.44282	DOWN
CAR 18:2	1.00194991410341e-05	2.47540567013783e-05	1.6663	0.73661	UP
Cinnamic acid	9.7863932149167e-06	2.43572453349038e-05	0.66076	-0.59781	DOWN
2-Hydroxyisocaproic acid	8.85481688372991e-06	2.22031229323377e-05	1.4664	0.55233	UP
Proline	8.40697213577712e-06	2.1238666448279e-05	1.3143	0.39432	UP
LPE 20:5	7.29252958686644e-06	1.85628025847509e-05	0.72315	-0.46763	DOWN
NAE 18:1	4.94182903199025e-06	1.28717407344862e-05	0.78596	-0.34747	DOWN
PE O-24:5	3.3871913442951e-06	8.96138812348941e-06	0.49967	-1.0009	DOWN
FA 4:1;O_1	3.09618299954018e-06	8.2564879987738e-06	0.47715	-1.0675	DOWN
Paraxanthine	2.90659840507246e-06	7.87594406535763e-06	0.42548	-1.2328	DOWN
4-Acetamidobutanoic acid	2.55211477551143e-06	7.00936416247886e-06	0.58977	-0.76178	DOWN
DAG 4:0	2.56592795233601e-06	7.00936416247886e-06	0.64068	-0.64232	DOWN
CAR 8:1	2.34120374020819e-06	6.50119385710703e-06	1.588	0.66723	UP
Acetoacetate	1.99988411564433e-06	5.59967552380414e-06	1.6453	0.71837	UP
Sphinganine	1.735986985274e-06	4.90161031136187e-06	0.84025	-0.25111	DOWN
FAHFA 36:5	1.70204122817985e-06	4.8464902768511e-06	0.39752	-1.3309	DOWN
5-Hydroxylysine	1.39462584369809e-06	4.00507934600478e-06	0.66057	-0.59822	DOWN
Glycero-3-phosphate	1.27276208217175e-06	3.68662120353197e-06	2.2918	1.1965	UP
LPC 18:4	1.16349640433278e-06	3.39943297265924e-06	2.6909	1.4281	UP
FA 5:0;O_2	8.66275772004599e-07	2.55323385432934e-06	1.7419	0.80067	UP
PC O-20:3	6.76419602774203e-07	2.01130076577108e-06	0.63786	-0.64869	DOWN
LPE 18:2	5.90532425626122e-07	1.77159727687837e-06	0.74754	-0.41978	DOWN
Pipecolic acid	4.41120113992e-07	1.33528250721903e-06	1.3896	0.47469	UP
4-Hydroxybenzaldehyde	4.31555684965446e-07	1.31820645589445e-06	2.6953	1.4305	UP
3,4-Dihydroxyhydrocinnamic acid	3.52581440932198e-07	1.08685655186439e-06	2.8638	1.5179	UP
S-Lactoylglutathione	3.4887376276771e-07	1.08538503972176e-06	0.681	-0.55427	DOWN
NA	3.03796910072762e-07	9.53979082097646e-07	0.42331	-1.2402	DOWN
CAR 16:1	2.12465484761282e-07	6.73475498865949e-07	2.2328	1.1589	UP
Phenylacetic acid	1.5152596510859e-07	4.89545425735444e-07	1.7638	0.81869	UP
3-Dehydroxycarnitine	9.56268504381796e-08	3.15006095561062e-07	1.865	0.89921	UP
2-Oxovaleric acid	7.22879782699692e-08	2.40482779195145e-07	1.4377	0.52377	UP
LPS 20:3	6.21889084673199e-08	2.08954732450195e-07	0.75106	-0.41299	DOWN
N-Acetylornithine	6.03263565768231e-08	2.04743998078915e-07	2.235	1.1603	UP
Isobutyrylglycine	5.34629438497802e-08	1.83301521770675e-07	2.2768	1.187	UP
FA 18:3	3.45380575250687e-08	1.19636982767248e-07	0.53532	-0.90152	DOWN
Lysine	2.37848405415519e-08	8.32469418954318e-08	1.9697	0.97795	UP
Ketoleucine	1.55308466087689e-08	5.49301522162774e-08	1.9755	0.98221	UP
N-Acetylthreonine	1.34424347209006e-08	4.8049553895985e-08	1.5105	0.59504	UP
FA 16:3	1.25971038045236e-08	4.55121169711821e-08	1.5205	0.60458	UP
FA 18:1	1.03221060587799e-08	3.76981264755441e-08	0.74867	-0.41759	DOWN
N-Acetylaspartic acid	4.01350153111935e-09	1.48190825764407e-08	2.2662	1.1803	UP
LPE 20:4	2.19766205233896e-09	8.20460499539877e-09	0.70763	-0.49893	DOWN
Purine	9.10824748956429e-10	3.47769449601546e-09	0.62957	-0.66756	DOWN
LPE 22:6	9.0024787624543e-10	3.47681938412028e-09	0.65952	-0.60051	DOWN
CAR 10:1	8.69097016575893e-10	3.39554183220349e-09	2.4819	1.3114	UP
Phenylacetylglycine	6.83490597452874e-10	2.70179812640195e-09	0.43862	-1.1889	DOWN
Xanthosine	4.64160709867656e-10	1.85664283947062e-09	0.44571	-1.1658	DOWN
Glu-Tyr	3.80873110827906e-10	1.54184777395393e-09	4.2844	2.0991	UP
Carnitine	2.34483765737536e-10	9.6081152790015e-10	1.8645	0.89877	UP
Theobromine	1.2746226296656e-10	5.35341504459552e-10	0.66222	-0.59462	DOWN
FA 16:0;O	9.87891990433809e-11	4.25553472802256e-10	1.3909	0.47597	UP
FA 22:5	8.45368219870579e-11	3.6888795048898e-10	1.7556	0.81193	UP
FAHFA 36:3;O	7.09194925008205e-11	3.13538808950996e-10	0.3206	-1.6411	DOWN
Tetradecanedioic acid	3.52069484677031e-11	1.5772712913531e-10	2.0416	1.0297	UP
LPS 22:6	8.01003707806558e-12	3.68681158661649e-11	0.69828	-0.51812	DOWN
Glu-Met	7.86148923737073e-12	3.66869497743968e-11	3.4056	1.7679	UP
FA 18:2	5.39279731981424e-12	2.55208436543322e-11	0.53695	-0.89713	DOWN
LPC 22:6_1	4.96891416901235e-12	2.38507880112593e-11	0.70064	-0.51326	DOWN
FA 18:4	4.36228830835717e-12	2.12424474146088e-11	2.7988	1.4848	UP
CAR 16:3	3.55471208024483e-12	1.75644596906215e-11	2.5532	1.3523	UP
N-Acetylglutamine	2.90367729860463e-12	1.45617249601665e-11	1.584	0.6636	UP
FA 6:0;O	2.43360886997834e-12	1.23892815198897e-11	1.5225	0.60645	UP
DOPA	1.057376408653e-12	5.46582266626781e-12	2.3713	1.2457	UP
2-Oxoglutaric acid	8.31112956234392e-13	4.36334302023056e-12	1.8239	0.86705	UP
Sebacic acid	2.92876833896116e-13	1.56200978077929e-12	1.747	0.8049	UP
LPS 20:4	2.77999845366139e-13	1.50657980714553e-12	0.69548	-0.52393	DOWN
Sorbitol^	2.48689957516035e-13	1.36983320861291e-12	0.19127	-2.3863	DOWN
CAR 18:1	2.40030217923959e-13	1.34416922037417e-12	2.4723	1.3059	UP
CAR 14:1	1.87849735766576e-13	1.06978832572152e-12	2.1836	1.1267	UP
Glutamate	1.37667655053519e-13	7.97522967206595e-13	1.9846	0.98884	UP
MG 20:4	1.01252339845814e-13	5.96855898038484e-13	0.68538	-0.54502	DOWN
Gly-Leu	9.99200722162641e-14	5.96855898038484e-13	1.6169	0.69323	UP
Asp-Phe	2.22044604925031e-14	1.35649067736019e-13	2.7526	1.4608	UP
Deoxyribose 5-phosphate	1.31006316905768e-14	8.15150416302559e-14	0.6253	-0.67739	DOWN
N-Acetylhistidine	5.10702591327572e-15	3.29992443627047e-14	2.1201	1.0841	UP
CAR 4:0	3.10862446895044e-15	2.0480349442497e-14	3.419	1.7736	UP
5-Hydroxy-tryptophan	2.44249065417534e-15	1.64135371960583e-14	0.62309	-0.68249	DOWN
alpha-Aminoadipic acid	1.77635683940025e-15	1.21807326130303e-14	3.4581	1.79	UP
4-Hydroxyphenyllactic acid	1.77635683940025e-15	1.21807326130303e-14	0.45329	-1.1415	DOWN
CAR 20:4	1.77635683940025e-15	1.21807326130303e-14	2.3584	1.2378	UP
Piperidine	8.88178419700125e-16	6.48756410911396e-15	2.0434	1.0309	UP
3-Aminoisobutanoic acid	2.22044604925031e-16	1.6579330501069e-15	2.1966	1.1353	UP
Leucine	2.22044604925031e-16	1.6579330501069e-15	2.5934	1.3749	UP
2-Hydroxy-4-(methylthio)butanoic acid	0	0	0.14341	-2.8018	DOWN
2-Hydroxyvaleric acid	0	0	3.9106	1.9674	UP
2-Oxo-4-methylthiobutanoic acid	0	0	0.093575	-3.4177	DOWN
2-Methylcitric acid	0	0	2.0489	1.0348	UP
3-hydroxybutyric acid	0	0	2.7552	1.4622	UP
Ureidopropionic acid	0	0	34.157	5.0941	UP
4-Toluic Acid	0	0	0.51557	-0.95577	DOWN
4-Hydroxystyrene	0	0	0.16722	-2.5802	DOWN
5-Aminopentanoic acid	0	0	7.2068	2.8494	UP
Alanine	0	0	5.1311	2.3593	UP
Allantoic acid	0	0	2.7927	1.4817	UP
Arginine	0	0	3.7478	1.906	UP
Asparagine	0	0	51.44	5.6848	UP
Aspartate	0	0	3.8943	1.9614	UP
Citrulline	0	0	3.0633	1.6151	UP
Creatine	0	0	7.7462	2.9535	UP
Cystine	0	0	0.50571	-0.98361	DOWN
Glutamine	0	0	5.0959	2.3493	UP
Glu-Leu	0	0	4.1973	2.0694	UP
Indole-3-lactic acid	0	0	0.087595	-3.513	DOWN
LPC 20:3	0	0	0.56759	-0.81708	DOWN
LPE 18:3	0	0	0.57611	-0.79557	DOWN
LPE 20:2	0	0	0.52514	-0.92923	DOWN
LPE 20:3	0	0	0.46494	-1.1049	DOWN
Maltose^	0	0	0.15163	-2.7214	DOWN
Methylacetoacetic acid	0	0	4.9886	2.3186	UP
N-Acetylglutamic acid	0	0	6.6466	2.7326	UP
CAR 16:0	0	0	2.8747	1.5234	UP
Phenylpyruvic acid	0	0	0.20846	-2.2622	DOWN
CAR 3:0	0	0	7.5359	2.9138	UP
CAR 18:0	0	0	2.7391	1.4537	UP
Thymidine	0	0	0.1979	-2.3372	DOWN
Thymine	0	0	0.30946	-1.6922	DOWN
