# Supplementary material for: Harnessing the glycolysis-TCA cycle axis to boost host defense against neonatal infection
Source: EMBO Mol Med. 2026 Jun 8;18(7):2896–919. doi: 10.1038/s44321-026-00463-z (PMC13365532; doi:10.1038/s44321-026-00463-z)
Supplement: Supplementary file 14 — Source data Fig. 5 [file 44321_2026_463_MOESM14_ESM.zip › Figure 5/Hepatic_transcriptome_Deseq2Analysis.xlsx]

## Sheet: Sheet 1
EntrezID	ENSEMBL_ID	Species	Gene.Name	Gene.symbol	foldChange_GAASEvsGLUSE	log2FoldChange_GAASEvsGLUSE	PValue_GAASEvsGLUSE	FDR_GAASEvsGLUSE
397444	ENSSSCG00000033214	Sus scrofa	glycine N-methyltransferase(GNMT)	GNMT	75.8069	6.24426	5.97978e-205	7.94175e-201
100302504	ENSSSCG00000003140	Sus scrofa	fibroblast growth factor 21(FGF21)	FGF21	0.0121641	-6.36123	2.10936e-160	1.40072e-156
733654	ENSSSCG00000003789	Sus scrofa	cystathionine gamma-lyase(CTH)	CTH	14.5741	3.86533	2.36802e-140	1.04832e-136
397443	ENSSSCG00000009805	Sus scrofa	4-hydroxyphenylpyruvate dioxygenase(HPD)	HPD	40.5829	5.3428	2.13896e-131	7.10189e-128
100517757	ENSSSCG00000007738	Sus scrofa	argininosuccinate lyase(ASL)	ASL	22.0595	4.46333	3.32627e-131	8.83524e-128
414411	ENSSSCG00000005701	Sus scrofa	argininosuccinate synthase 1(ASS1)	ASS1	12.3239	3.62339	5.57689e-131	1.23444e-127
100624241	ENSSSCG00000021227	Sus scrofa	homogentisate 1,2-dioxygenase(HGD)	HGD	11.6439	3.5415	5.4162e-126	1.02761e-122
110257657	ENSSSCG00000031477	Sus scrofa	glyoxalase domain containing 5(GLOD5)	GLOD5	78.1587	6.28833	1.53651e-95	2.55079e-92
414412	ENSSSCG00000020926	Sus scrofa	succinate dehydrogenase complex iron sulfur subunit B(SDHB)	SDHB	2.54442	1.34734	1.89414e-94	2.79512e-91
397038	ENSSSCG00000031174	Sus scrofa	fructose-bisphosphatase 1(FBP1)	FBP1	21.6062	4.43337	1.29508e-90	1.71999e-87
100151976	ENSSSCG00000000839	Sus scrofa	aldehyde dehydrogenase 1 family member L2(ALDH1L2)	ALDH1L2	0.125072	-2.99917	1.25844e-79	1.5194e-76
100144529	ENSSSCG00000006717	Sus scrofa	phosphoglycerate dehydrogenase(PHGDH)	PHGDH	0.162851	-2.61838	9.1422e-79	1.01181e-75
100126236	ENSSSCG00000016983	Sus scrofa	stanniocalcin 2(STC2)	STC2	0.0139563	-6.16294	1.57379e-78	1.6078e-75
397544	ENSSSCG00000015550	Sus scrofa	regulator of G protein signaling 16(RGS16)	RGS16	0.0857147	-3.54431	2.1266e-76	2.01739e-73
102166829	ENSSSCG00000039539	Sus scrofa	dehydrogenase E1 and transketolase domain containing 1(DHTKD1)	DHTKD1	4.3855	2.13274	8.59296e-75	7.60821e-72
100522709	ENSSSCG00000021938	Sus scrofa	uridine phosphorylase 2(UPP2)	UPP2	17.9485	4.16579	4.4099e-74	3.66049e-71
100515785	ENSSSCG00000008877	Sus scrofa	electron transfer flavoprotein dehydrogenase(ETFDH)	ETFDH	2.92789	1.54986	2.13926e-73	1.67127e-70
396640	ENSSSCG00000021557	Sus scrofa	sulfotransferase family 1A member 3(SULT1A3)	SULT1A3	11.0437	3.46516	2.57682e-71	1.90127e-68
100736958	ENSSSCG00000025447	Sus scrofa	MID1 interacting protein 1(MID1IP1)	MID1IP1	0.182369	-2.45506	4.78391e-70	3.34395e-67
397500	ENSSSCG00000007909	Sus scrofa	4-aminobutyrate aminotransferase(ABAT)	ABAT	6.16534	2.62418	9.13768e-68	6.06788e-65
100511526	ENSSSCG00000033768	Sus scrofa	lymphocyte transmembrane adaptor 1(LAX1)	LAX1	0.0898404	-3.47649	3.57136e-66	2.25863e-63
102161427	ENSSSCG00000000576	Sus scrofa	lactate dehydrogenase B(LDHB)	LDHB	3.00163	1.58574	3.86746e-66	2.33472e-63
100520923	ENSSSCG00000009225	Sus scrofa	estradiol 17-beta-dehydrogenase 11(LOC100520923)	LOC100520923	4.41312	2.1418	8.31765e-66	4.8029e-63
100623310	ENSSSCG00000036060	Sus scrofa	RRAD, Ras related glycolysis inhibitor and calcium channel regulator(RRAD)	RRAD	0.0466476	-4.42205	5.00809e-65	2.77135e-62
397012	ENSSSCG00000008571	Sus scrofa	hydroxyacyl-CoA dehydrogenase trifunctional multienzyme complex subunit alpha(HADHA)	HADHA	3.29836	1.72175	7.56705e-63	4.01669e-60
100145887	ENSSSCG00000006502	Sus scrofa	Rho/Rac guanine nucleotide exchange factor 2(ARHGEF2)	ARHGEF2	0.296253	-1.7551	7.86341e-63	4.01669e-60
100524723	ENSSSCG00000038521	Sus scrofa	ChaC glutathione specific gamma-glutamylcyclotransferase 1(CHAC1)	CHAC1	0.0207695	-5.58939	8.03465e-62	3.95216e-59
780430	ENSSSCG00000031694	Sus scrofa	DIRAS family GTPase 2(DIRAS2)	DIRAS2	27.1796	4.76445	4.71411e-61	2.23601e-58
100512260	ENSSSCG00000016677	Sus scrofa	glycyl-tRNA synthetase 1(GARS1)	GARS1	0.237473	-2.07417	5.10352e-61	2.33724e-58
100515523	ENSSSCG00000038300	Sus scrofa	aldolase, fructose-bisphosphate B(ALDOB)	ALDOB	6.28263	2.65137	1.61754e-60	7.16086e-58
100516877	ENSSSCG00000011477	Sus scrofa	acyl-CoA oxidase 2(ACOX2)	ACOX2	5.30511	2.40738	5.83753e-58	2.50091e-55
106504110	ENSSSCG00000014247	Sus scrofa	aldehyde dehydrogenase 7 family member A1(ALDH7A1)	ALDH7A1	3.1983	1.6773	1.82627e-57	7.5796e-55
100152349	ENSSSCG00000000810	Sus scrofa	adhesion molecule with Ig like domain 2(AMIGO2)	AMIGO2	0.0944071	-3.40496	2.35991e-57	9.49758e-55
100513962	ENSSSCG00000016613	Sus scrofa	aminoadipate-semialdehyde synthase(AASS)	AASS	5.75576	2.52501	2.80791e-57	1.09682e-54
780410	ENSSSCG00000010860	Sus scrofa	presenilin 2(PSEN2)	PSEN2	5.28798	2.40272	3.37268e-57	1.27979e-54
100522477	ENSSSCG00000013729	Sus scrofa	glutaryl-CoA dehydrogenase(GCDH)	GCDH	3.81334	1.93105	4.62136e-57	1.7049e-54
397568	ENSSSCG00000013302	Sus scrofa	catalase(CAT)	CAT	6.65981	2.73548	6.90211e-56	2.47749e-53
100152784	ENSSSCG00000004180	Sus scrofa	vanin 3(VNN3)	VNN3	0.128213	-2.96339	2.10825e-55	7.36835e-53
100521142	ENSSSCG00000015391	Sus scrofa	carnitine O-octanoyltransferase(CROT)	CROT	11.6257	3.53925	5.36007e-55	1.82531e-52
100154160	ENSSSCG00000005287	Sus scrofa	phosphoserine aminotransferase 1(PSAT1)	PSAT1	0.0774925	-3.6898	1.20978e-54	4.01676e-52
100153961	ENSSSCG00000010523	Sus scrofa	4-hydroxy-2-oxoglutarate aldolase 1(HOGA1)	HOGA1	7.48131	2.90329	2.76531e-54	8.95759e-52
100624503	ENSSSCG00000039770	Sus scrofa	solute carrier family 6 member 9(SLC6A9)	SLC6A9	0.111302	-3.16745	3.07325e-54	9.71805e-52
100153301	ENSSSCG00000002357	Sus scrofa	aldehyde dehydrogenase 6 family member A1(ALDH6A1)	ALDH6A1	4.66354	2.22143	1.11727e-53	3.45081e-51
100626791	ENSSSCG00000002396	Sus scrofa	glutathione S-transferase zeta 1(GSTZ1)	GSTZ1	6.80759	2.76715	1.59857e-53	4.82514e-51
100625272	ENSSSCG00000000376	Sus scrofa	sulfite oxidase(SUOX)	SUOX	4.82246	2.26977	2.09361e-52	6.17893e-50
100738255	ENSSSCG00000028115	Sus scrofa	aldehyde dehydrogenase 8 family member A1(ALDH8A1)	ALDH8A1	5.61284	2.48873	2.78924e-52	8.05302e-50
100152724	ENSSSCG00000006624	Sus scrofa	selenium binding protein 1(SELENBP1)	SELENBP1	9.10958	3.18738	3.79659e-52	1.07282e-49
100515613	ENSSSCG00000003506	Sus scrofa	PTEN induced kinase 1(PINK1)	PINK1	4.75844	2.25049	5.72889e-52	1.58511e-49
100514624	ENSSSCG00000005587	Sus scrofa	NIMA related kinase 6(NEK6)	NEK6	0.531387	-0.912166	2.15823e-51	5.84969e-49
100157716	ENSSSCG00000016159	Sus scrofa	carbamoyl-phosphate synthase 1(CPS1)	CPS1	6.79739	2.76498	2.95924e-51	7.86034e-49
100153701	ENSSSCG00000016158	Sus scrofa	LanC like glutathione S-transferase 1(LANCL1)	LANCL1	3.65046	1.86808	5.03949e-51	1.31234e-48
100516830	ENSSSCG00000011407	Sus scrofa	Ras association domain family member 1(RASSF1)	RASSF1	0.212258	-2.23611	6.9509e-51	1.77529e-48
100523354	ENSSSCG00000005780	Sus scrofa	potassium voltage-gated channel modifier subfamily G member 2(KCNG2)	KCNG2	17.3205	4.11441	5.68325e-50	1.42414e-47
100518810	ENSSSCG00000039862	Sus scrofa	tribbles pseudokinase 3(TRIB3)	TRIB3	0.138157	-2.85562	1.11811e-49	2.74993e-47
100144589	ENSSSCG00000022404	Sus scrofa	solute carrier family 3 member 2(SLC3A2)	SLC3A2	0.30912	-1.69376	1.26215e-49	3.04774e-47
397132	ENSSSCG00000015268	Sus scrofa	flavin containing dimethylaniline monoxygenase 1(FMO1)	FMO1	7.95991	2.99275	1.48725e-49	3.52718e-47
100517616	ENSSSCG00000016402	Sus scrofa	alanine--glyoxylate aminotransferase(AGXT)	AGXT	5.41752	2.43763	3.53434e-49	8.23502e-47
100623182	ENSSSCG00000038313	Sus scrofa	zinc finger protein 219(ZNF219)	ZNF219	3.36549	1.75082	4.60632e-49	1.05477e-46
397492	ENSSSCG00000015894	Sus scrofa	dipeptidyl peptidase 4(DPP4)	DPP4	7.34481	2.87673	7.55447e-49	1.70052e-46
110255538	ENSSSCG00000032721	Sus scrofa	TRAF3 interacting protein 3(TRAF3IP3)	TRAF3IP3	6.69506	2.7431	4.08033e-48	9.0318e-46
100626712	ENSSSCG00000026387	Sus scrofa	receptor accessory protein 6(REEP6)	REEP6	9.96092	3.31628	4.58039e-48	9.97248e-46
100624226	ENSSSCG00000009633	Sus scrofa	tumor necrosis factor receptor superfamily member 10A-like(LOC100624226)	LOC100624226	0.261648	-1.9343	1.58053e-47	3.36252e-45
100152951	ENSSSCG00000002627	Sus scrofa	glutathione S-transferase alpha 4(GSTA4)	GSTA4	6.05512	2.59815	1.59505e-47	3.36252e-45
397176	ENSSSCG00000008637	Sus scrofa	TATA-box binding protein associated factor, RNA polymerase I subunit B(TAF1B)	TAF1B	0.434269	-1.20334	2.95512e-47	6.13234e-45
396946	ENSSSCG00000012625	Sus scrofa	progesterone receptor membrane component 1(PGRMC1)	PGRMC1	2.25145	1.17085	4.71778e-47	9.63951e-45
397673	ENSSSCG00000036808	Sus scrofa	3-hydroxy-3-methylglutaryl-CoA synthase 2(HMGCS2)	HMGCS2	268.3	8.0677	6.00045e-47	1.20745e-44
100516018	ENSSSCG00000002959	Sus scrofa	family with sequence similarity 98 member C(FAM98C)	FAM98C	0.207074	-2.27178	7.963e-47	1.57846e-44
497236	ENSSSCG00000011361	Sus scrofa	solute carrier family 26 member 6(SLC26A6)	SLC26A6	5.07052	2.34213	1.92848e-46	3.76648e-44
100156047	ENSSSCG00000004774	Sus scrofa	isovaleryl-CoA dehydrogenase(IVD)	IVD	3.00327	1.58654	9.67662e-46	1.86254e-43
100379630	ENSSSCG00000034260	Sus scrofa	growth differentiation factor 15(GDF15)	GDF15	0.0659056	-3.92345	6.77198e-45	1.28484e-42
733605	ENSSSCG00000011003	Sus scrofa	NADH:ubiquinone oxidoreductase subunit B6(NDUFB6)	NDUFB6	2.65537	1.40891	1.91268e-44	3.57778e-42
100623908	ENSSSCG00000010969	Sus scrofa	galactose-1-phosphate uridylyltransferase(GALT)	GALT	4.64881	2.21686	2.94675e-44	5.43553e-42
100521900	ENSSSCG00000000856	Sus scrofa	phenylalanine hydroxylase(PAH)	PAH	5.88531	2.55712	3.45201e-44	6.28029e-42
396593	ENSSSCG00000001723	Sus scrofa	phospholipase A2 group VII(PLA2G7)	PLA2G7	3.90939	1.96694	3.62403e-43	6.50416e-41
110259345	ENSSSCG00000036965	Sus scrofa	angiopoietin like 8(ANGPTL8)	ANGPTL8	0.0305067	-5.03473	3.70374e-43	6.55858e-41
100154817	ENSSSCG00000037772	Sus scrofa	ATP synthase peripheral stalk-membrane subunit b(ATP5PB)	ATP5PB	2.12058	1.08446	6.38592e-43	1.11594e-40
100134962	ENSSSCG00000039244	Sus scrofa	phytanoyl-CoA 2-hydroxylase(PHYH)	PHYH	7.69924	2.94472	1.22651e-42	2.11549e-40
100037983	ENSSSCG00000024313	Sus scrofa	NADH dehydrogenase (ubiquinone) 1 alpha subcomplex, 4, 9kDa(NDUFA4)	NDUFA4	3.35045	1.74435	1.7767e-42	2.98687e-40
397073	ENSSSCG00000009215	Sus scrofa	ATP-binding cassette, sub-family G (WHITE), member 2(ABCG2)	ABCG2	3.02226	1.59563	2.1375e-42	3.54852e-40
100156865	ENSSSCG00000010734	Sus scrofa	ornithine aminotransferase(OAT)	OAT	4.2012	2.0708	3.07502e-42	5.04189e-40
100521290	ENSSSCG00000017340	Sus scrofa	dephospho-CoA kinase domain containing(DCAKD)	DCAKD	4.35581	2.12294	7.63448e-42	1.23651e-39
100512110	ENSSSCG00000003642	Sus scrofa	inositol polyphosphate-5-phosphatase B(INPP5B)	INPP5B	0.464305	-1.10686	1.12814e-41	1.80515e-39
100153821	ENSSSCG00000031888	Sus scrofa	DNA damage inducible transcript 4(DDIT4)	DDIT4	0.13416	-2.89798	1.51275e-41	2.39176e-39
100623036	ENSSSCG00000001780	Sus scrofa	fumarylacetoacetate hydrolase(FAH)	FAH	3.08996	1.62759	1.98691e-41	3.10449e-39
641349	ENSSSCG00000010464	Sus scrofa	protein phosphatase 1 regulatory subunit 3C(PPP1R3C)	PPP1R3C	0.146955	-2.76655	2.69103e-41	4.15577e-39
106509952	ENSSSCG00000046151	Sus scrofa	uncharacterized LOC106509952(LOC106509952)	LOC106509952	0.301018	-1.73208	6.37316e-41	9.72895e-39
100522330	ENSSSCG00000002032	Sus scrofa	solute carrier family 7 member 8(SLC7A8)	SLC7A8	9.30654	3.21824	6.46469e-41	9.75655e-39
100515398	ENSSSCG00000015035	Sus scrofa	chromosome 9 C11orf52 homolog(C9H11orf52)	C9H11orf52	3.21288	1.68387	6.62407e-41	9.88475e-39
414909	ENSSSCG00000023215	Sus scrofa	monoamine oxidase B(MAOB)	MAOB	4.56431	2.1904	1.1207e-40	1.65378e-38
100154019	ENSSSCG00000006455	Sus scrofa	CD5 molecule like(CD5L)	CD5L	4.62296	2.20882	1.26017e-40	1.83916e-38
102167302	ENSSSCG00000035893	Sus scrofa	collectrin, amino acid transport regulator(CLTRN)	CLTRN	4.7393	2.24467	1.77733e-40	2.56572e-38
100522657	ENSSSCG00000005102	Sus scrofa	apoptosis enhancing nuclease(AEN)	AEN	0.281364	-1.82949	4.70928e-40	6.72516e-38
100515931	ENSSSCG00000022797	Sus scrofa	protein phosphatase 1 regulatory subunit 3B(PPP1R3B)	PPP1R3B	0.182417	-2.45469	4.90095e-40	6.92442e-38
100155484	ENSSSCG00000006835	Sus scrofa	seryl-tRNA synthetase 1(SARS1)	SARS1	0.374484	-1.41702	1.47344e-39	2.05987e-37
100515071	ENSSSCG00000005663	Sus scrofa	kynurenine aminotransferase 1(KYAT1)	KYAT1	3.33453	1.73748	4.61487e-39	6.38439e-37
100516610	ENSSSCG00000023318	Sus scrofa	methionyl-tRNA synthetase 1(MARS1)	MARS1	0.445658	-1.16599	5.63158e-39	7.71061e-37
100152950	ENSSSCG00000006702	Sus scrofa	flavin containing dimethylaniline monoxygenase 5(FMO5)	FMO5	17.7861	4.15268	9.36464e-39	1.2691e-36
100514413	ENSSSCG00000001689	Sus scrofa	GTP binding protein 2(GTPBP2)	GTPBP2	0.325549	-1.61905	1.21758e-38	1.6334e-36
100517196	ENSSSCG00000015790	Sus scrofa	solute carrier family 25 member 4(SLC25A4)	SLC25A4	4.81335	2.26704	1.32633e-38	1.7615e-36
396687	ENSSSCG00000040998	Sus scrofa	liver enriched antimicrobial peptide 2(LEAP2)	LEAP2	0.0581617	-4.10379	2.09597e-38	2.75609e-36
100625354	ENSSSCG00000002669	Sus scrofa	cysteine rich secretory protein LCCL domain containing 2(CRISPLD2)	CRISPLD2	4.59708	2.20072	2.62565e-38	3.41876e-36
100515390	ENSSSCG00000002516	Sus scrofa	tryptophanyl-tRNA synthetase 1(WARS1)	WARS1	0.248066	-2.0112	2.77676e-38	3.5804e-36
110260805	ENSSSCG00000034948	Sus scrofa	Ras association domain family member 9(RASSF9)	RASSF9	0.164595	-2.60301	3.74243e-38	4.77915e-36
397138	ENSSSCG00000038580	Sus scrofa	fucosyltransferase 1 (H blood group)(FUT1)	FUT1	0.0838502	-3.57604	3.92888e-38	4.96947e-36
100737094	ENSSSCG00000000453	Sus scrofa	ATP23 metallopeptidase and ATP synthase assembly factor homolog(ATP23)	ATP23	3.05466	1.61101	4.0744e-38	5.10492e-36
100624746	ENSSSCG00000008068	Sus scrofa	isoleucyl-tRNA synthetase 1(IARS1)	IARS1	0.391391	-1.35332	4.54367e-38	5.63967e-36
100511753	ENSSSCG00000006935	Sus scrofa	chloride channel accessory 2(CLCA2)	CLCA2	7.37382	2.88241	4.99592e-38	6.1436e-36
100523954	ENSSSCG00000014285	Sus scrofa	septin 8(SEPTIN8)	SEPTIN8	0.496797	-1.00927	6.59658e-38	8.03754e-36
100048954	ENSSSCG00000015034	Sus scrofa	succinate dehydrogenase complex subunit D(SDHD)	SDHD	2.1408	1.09815	6.91065e-38	8.34367e-36
100152846	ENSSSCG00000010011	Sus scrofa	transcobalamin 2(TCN2)	TCN2	2.35611	1.23641	1.36679e-37	1.63534e-35
100156967	ENSSSCG00000024316	Sus scrofa	cytochrome c oxidase subunit 5A(COX5A)	COX5A	2.28862	1.19448	1.6288e-37	1.93144e-35
397049	ENSSSCG00000004041	Sus scrofa	solute carrier family 22 member 1(SLC22A1)	SLC22A1	6.81858	2.76947	1.89914e-37	2.23208e-35
100124377	ENSSSCG00000001419	Sus scrofa	solute carrier family 44 member 4(SLC44A4)	SLC44A4	5.25514	2.39373	2.71976e-37	3.16853e-35
102162270	ENSSSCG00000032996	Sus scrofa	solute carrier family 7 member 5(SLC7A5)	SLC7A5	0.161157	-2.63346	3.05245e-37	3.52519e-35
106508765	ENSSSCG00000035618	Sus scrofa	PGAM family member 5, mitochondrial serine/threonine protein phosphatase(PGAM5)	PGAM5	0.498877	-1.00324	3.23513e-37	3.70395e-35
100520636	ENSSSCG00000017947	Sus scrofa	acyl-CoA dehydrogenase very long chain(ACADVL)	ACADVL	2.2228	1.15238	7.01891e-37	7.96736e-35
100156940	ENSSSCG00000006872	Sus scrofa	amylo-alpha-1, 6-glucosidase, 4-alpha-glucanotransferase(AGL)	AGL	3.86454	1.9503	9.05317e-37	1.01894e-34
397115	ENSSSCG00000004195	Sus scrofa	arginase 1(ARG1)	ARG1	3.17174	1.66528	1.12811e-36	1.25903e-34
100157217	ENSSSCG00000001823	Sus scrofa	urocanate hydratase 1(UROC1)	UROC1	29.8288	4.89863	1.30506e-36	1.44438e-34
100512431	ENSSSCG00000040538	Sus scrofa	WD repeat and FYVE domain containing 2(WDFY2)	WDFY2	2.3441	1.22903	2.01025e-36	2.20646e-34
100521556	ENSSSCG00000000854	Sus scrofa	stabilin 2(STAB2)	STAB2	2.71247	1.43961	5.23583e-36	5.69976e-34
106504136	ENSSSCG00000031944	Sus scrofa	solute carrier family 17 member 4(SLC17A4)	SLC17A4	0.28609	-1.80546	6.80687e-36	7.34976e-34
397480	ENSSSCG00000015616	Sus scrofa	hydroxysteroid 11-beta dehydrogenase 1(HSD11B1)	HSD11B1	2.47886	1.30968	7.97472e-36	8.54131e-34
100415926	ENSSSCG00000015767	Sus scrofa	spermatogenesis associated 4(SPATA4)	SPATA4	11.2231	3.48841	9.26738e-36	9.8464e-34
102163141	ENSSSCG00000038001	Sus scrofa	ribokinase(RBKS)	RBKS	2.63341	1.39693	1.30606e-35	1.37665e-33
100524113	ENSSSCG00000046102	Sus scrofa	monoacylglycerol O-acyltransferase 1(MOGAT1)	MOGAT1	16.3474	4.03099	1.55701e-35	1.62824e-33
106508594	ENSSSCG00000033620	Sus scrofa	solute carrier family 25 member 10(SLC25A10)	SLC25A10	2.72164	1.44448	1.84021e-35	1.90936e-33
100622268	ENSSSCG00000006614	Sus scrofa	thioesterase superfamily member 5(THEM5)	THEM5	150.839	7.23687	2.28451e-35	2.35198e-33
100526026	ENSSSCG00000012238	Sus scrofa	tetraspanin 7(TSPAN7)	TSPAN7	2.69063	1.42794	3.4625e-35	3.53734e-33
100154391	ENSSSCG00000004281	Sus scrofa	potassium voltage-gated channel subfamily Q member 5(KCNQ5)	KCNQ5	7.30221	2.86833	3.62919e-35	3.67934e-33
100518065	ENSSSCG00000032288	Sus scrofa	solute carrier family 20 member 1(SLC20A1)	SLC20A1	0.355093	-1.49373	3.94125e-35	3.96543e-33
494011	ENSSSCG00000004643	Sus scrofa	solute carrier family 27 member 2(SLC27A2)	SLC27A2	45.3912	5.50434	4.48855e-35	4.48213e-33
100623755	ENSSSCG00000038619	Sus scrofa	platelet activating factor acetylhydrolase 2(PAFAH2)	PAFAH2	2.8923	1.53222	9.47822e-35	9.39405e-33
100156075	ENSSSCG00000006358	Sus scrofa	NADH:ubiquinone oxidoreductase core subunit S2(NDUFS2)	NDUFS2	1.57997	0.659898	9.95185e-35	9.79041e-33
100512737	ENSSSCG00000017763	Sus scrofa	solute carrier family 13 member 2(SLC13A2)	SLC13A2	62.8511	5.97387	1.19954e-34	1.1714e-32
780431	ENSSSCG00000030309	Sus scrofa	NDRG family member 2(NDRG2)	NDRG2	4.86814	2.28337	1.29127e-34	1.25178e-32
100518218	ENSSSCG00000011192	Sus scrofa	2-hydroxyacyl-CoA lyase 1(HACL1)	HACL1	3.284	1.71545	1.71996e-34	1.65527e-32
396999	ENSSSCG00000000064	Sus scrofa	aconitase 2(ACO2)	ACO2	2.14716	1.10243	2.09872e-34	2.00526e-32
100511758	ENSSSCG00000003353	Sus scrofa	solute carrier family 35 member E2(SLC35E2)	SLC35E2	3.45454	1.78849	2.12536e-34	2.01384e-32
100524063	ENSSSCG00000005166	Sus scrofa	MLLT3 super elongation complex subunit(MLLT3)	MLLT3	2.32316	1.21609	2.13802e-34	2.01384e-32
100512037	ENSSSCG00000049430	Sus scrofa	armadillo repeat containing 6(ARMC6)	ARMC6	0.302339	-1.72576	2.94584e-34	2.75519e-32
100145888	ENSSSCG00000003983	Sus scrofa	small ArfGAP2(SMAP2)	SMAP2	2.25916	1.17578	3.8345e-34	3.56126e-32
100526144	ENSSSCG00000016877	Sus scrofa	nicotinamide nucleotide transhydrogenase(NNT)	NNT	2.54881	1.34982	4.98402e-34	4.59672e-32
100627684	ENSSSCG00000025912	Sus scrofa	URI1 prefoldin like chaperone(URI1)	URI1	0.450255	-1.15119	6.61716e-34	6.06087e-32
100511470	ENSSSCG00000029837	Sus scrofa	von Willebrand factor A domain containing 8(VWA8)	VWA8	4.35504	2.12268	7.16999e-34	6.52224e-32
397371	ENSSSCG00000014108	Sus scrofa	betaine--homocysteine S-methyltransferase(BHMT)	BHMT	10.2152	3.35265	7.6579e-34	6.91868e-32
100519746	ENSSSCG00000016857	Sus scrofa	DAB adaptor protein 2(DAB2)	DAB2	2.39317	1.25892	8.61127e-34	7.72746e-32
100157630	ENSSSCG00000001073	Sus scrofa	thiopurine S-methyltransferase(TPMT)	TPMT	3.23369	1.69318	9.76984e-34	8.70827e-32
100158183	ENSSSCG00000026863	Sus scrofa	FERM, ARH/RhoGEF and pleckstrin domain protein 1(FARP1)	FARP1	0.525135	-0.92924	1.86004e-33	1.64688e-31
100516583	ENSSSCG00000004680	Sus scrofa	telomere repeat binding bouquet formation protein 2(TERB2)	TERB2	6.07496	2.60288	2.0532e-33	1.80587e-31
100627014	ENSSSCG00000036028	Sus scrofa	transmembrane p24 trafficking protein family member 8(TMED8)	TMED8	0.377647	-1.40489	3.2329e-33	2.82475e-31
100621140	ENSSSCG00000030369	Sus scrofa	tyrosyl-tRNA synthetase 1(YARS1)	YARS1	0.362926	-1.46225	3.54767e-33	3.07951e-31
448810	ENSSSCG00000005965	Sus scrofa	MYC proto-oncogene, bHLH transcription factor(MYC)	MYC	0.279552	-1.83881	3.60665e-33	3.11039e-31
100625104	ENSSSCG00000035582	Sus scrofa	GIPC PDZ domain containing family member 2(GIPC2)	GIPC2	0.14321	-2.80379	6.60752e-33	5.66158e-31
100736626	ENSSSCG00000001676	Sus scrofa	leucine rich repeat containing 73(LRRC73)	LRRC73	0.209409	-2.2556	6.94479e-33	5.91242e-31
100525485	ENSSSCG00000011373	Sus scrofa	inosine monophosphate dehydrogenase 2(IMPDH2)	IMPDH2	0.536738	-0.897709	8.72112e-33	7.3774e-31
396876	ENSSSCG00000012845	Sus scrofa	cell cycle exit and neuronal differentiation 1(CEND1)	CEND1	55.7149	5.79999	9.22105e-33	7.75094e-31
641359	ENSSSCG00000033207	Sus scrofa	sulfotransferase family 2A member 1(SULT2A1)	SULT2A1	7.2287	2.85374	9.45044e-33	7.89379e-31
100155966	ENSSSCG00000004629	Sus scrofa	LysM domain containing 2(LYSMD2)	LYSMD2	0.179272	-2.47978	1.42377e-32	1.18182e-30
100505411	ENSSSCG00000008965	Sus scrofa	betacellulin(BTC)	BTC	0.0806917	-3.63144	1.48954e-32	1.22873e-30
100169745	ENSSSCG00000021873	Sus scrofa	cellular retinoic acid binding protein 1(CRABP1)	CRABP1	7.75143	2.95446	1.66646e-32	1.36619e-30
414379	ENSSSCG00000040638	Sus scrofa	iodothyronine deiodinase 2(DIO2)	DIO2	0.0325163	-4.94269	1.88674e-32	1.53729e-30
100516372	ENSSSCG00000002681	Sus scrofa	hydroxysteroid dehydrogenase like 1(HSDL1)	HSDL1	2.86612	1.5191	2.89462e-32	2.34411e-30
100628009	ENSSSCG00000011254	Sus scrofa	xylulokinase(XYLB)	XYLB	8.77404	3.13324	3.8789e-32	3.12216e-30
503545	ENSSSCG00000029456	Sus scrofa	solute carrier family 7 member 1(SLC7A1)	SLC7A1	0.204973	-2.28649	4.08835e-32	3.27092e-30
397381	ENSSSCG00000009179	Sus scrofa	microsomal triglyceride transfer protein(MTTP)	MTTP	5.06091	2.3394	4.57035e-32	3.63466e-30
110255291	ENSSSCG00000013057	Sus scrofa	solute carrier family 22 member 9-like(LOC110255291)	LOC110255291	6.18605	2.62902	5.20687e-32	4.11621e-30
100620951	ENSSSCG00000034723	Sus scrofa	pyrroline-5-carboxylate reductase 1(PYCR1)	PYCR1	0.389989	-1.35849	5.3455e-32	4.2008e-30
100152325	ENSSSCG00000010073	Sus scrofa	coiled-coil-helix-coiled-coil-helix domain containing 10(CHCHD10)	CHCHD10	6.51244	2.7032	5.61299e-32	4.38507e-30
100516661	ENSSSCG00000012859	Sus scrofa	NAD synthetase 1(NADSYN1)	NADSYN1	3.09306	1.62903	6.16604e-32	4.78896e-30
100516964	ENSSSCG00000008043	Sus scrofa	TNF receptor associated factor 7(TRAF7)	TRAF7	0.562832	-0.829224	6.64884e-32	5.11606e-30
100621798	ENSSSCG00000025545	Sus scrofa	histone deacetylase 6(HDAC6)	HDAC6	2.52507	1.33632	6.66425e-32	5.11606e-30
100516469	ENSSSCG00000036785	Sus scrofa	myotubularin related protein 7(MTMR7)	MTMR7	5.81386	2.5395	6.83262e-32	5.21517e-30
100523421	ENSSSCG00000012875	Sus scrofa	two pore segment channel 2(TPCN2)	TPCN2	2.62579	1.39275	6.98015e-32	5.29733e-30
100152711	ENSSSCG00000009644	Sus scrofa	ADAM metallopeptidase domain 28(ADAM28)	ADAM28	3.29905	1.72205	7.76153e-32	5.85687e-30
397326	ENSSSCG00000039556	Sus scrofa	potassium voltage-gated channel subfamily Q member 1(KCNQ1)	KCNQ1	3.22781	1.69056	9.36257e-32	7.0251e-30
100153783	ENSSSCG00000034000	Sus scrofa	ovalbumin(LOC100153783)	LOC100153783	16.4211	4.03748	1.15763e-31	8.63738e-30
100626494	ENSSSCG00000028346	Sus scrofa	SAMM50 sorting and assembly machinery component(SAMM50)	SAMM50	1.76367	0.818584	1.16564e-31	8.64851e-30
100624721	ENSSSCG00000003225	Sus scrofa	CEA cell adhesion molecule 18(CEACAM18)	CEACAM18	23.4375	4.55075	1.18987e-31	8.77923e-30
110260272	ENSSSCG00000034242	Sus scrofa	hepatocyte nuclear factor 4 gamma(HNF4G)	HNF4G	0.27828	-1.84539	1.28954e-31	9.4621e-30
493185	ENSSSCG00000016646	Sus scrofa	interferon related developmental regulator 1(IFRD1)	IFRD1	0.296131	-1.75569	1.80013e-31	1.3136e-29
100526191	ENSSSCG00000016817	Sus scrofa	threonyl-tRNA synthetase 1(TARS1)	TARS1	0.380384	-1.39447	2.27621e-31	1.65193e-29
100153368	ENSSSCG00000001045	Sus scrofa	ELOVL fatty acid elongase 2(ELOVL2)	ELOVL2	4.64446	2.21551	2.31094e-31	1.66802e-29
100152364	ENSSSCG00000023894	Sus scrofa	AT-hook transcription factor(AKNA)	AKNA	0.174463	-2.51901	3.22265e-31	2.31351e-29
100513952	ENSSSCG00000010293	Sus scrofa	oncoprotein induced transcript 3(OIT3)	OIT3	3.2022	1.67906	3.90254e-31	2.78654e-29
100515860	ENSSSCG00000011474	Sus scrofa	PX domain containing serine/threonine kinase like(PXK)	PXK	0.368735	-1.43934	3.96847e-31	2.81846e-29
100154722	ENSSSCG00000004092	Sus scrofa	methylenetetrahydrofolate dehydrogenase (NADP+ dependent) 1 like(MTHFD1L)	MTHFD1L	0.135724	-2.88126	4.95456e-31	3.50008e-29
100156879	ENSSSCG00000011356	Sus scrofa	ubiquinol-cytochrome c reductase core protein 1(UQCRC1)	UQCRC1	2.06931	1.04915	5.03447e-31	3.53771e-29
100622765	ENSSSCG00000045673	Sus scrofa	receptor transporter protein 3(RTP3)	RTP3	53.9046	5.75234	5.9728e-31	4.17498e-29
574054	ENSSSCG00000017544	Sus scrofa	ATP synthase membrane subunit c locus 1(ATP5MC1)	ATP5MC1	2.78194	1.47609	7.36255e-31	5.11948e-29
110260302	ENSSSCG00000039867	Sus scrofa	uridine-cytidine kinase 2(UCK2)	UCK2	0.2955	-1.75877	7.66794e-31	5.30406e-29
100513629	ENSSSCG00000015973	Sus scrofa	ATP synthase membrane subunit c locus 3(ATP5MC3)	ATP5MC3	2.62341	1.39144	9.25502e-31	6.3687e-29
100152910	ENSSSCG00000001901	Sus scrofa	cytochrome P450 family 1 subfamily A member 2(CYP1A2)	CYP1A2	13.8372	3.79048	9.71863e-31	6.65326e-29
100155801	ENSSSCG00000004422	Sus scrofa	cellular communication network factor 6(CCN6)	CCN6	0.111288	-3.16762	1.04463e-30	7.11476e-29
100513229	ENSSSCG00000017226	Sus scrofa	fatty acid desaturase 6(FADS6)	FADS6	6.53894	2.70906	1.31996e-30	8.94408e-29
100154155	ENSSSCG00000009322	Sus scrofa	solute carrier family 46 member 3(SLC46A3)	SLC46A3	5.51364	2.46301	1.68644e-30	1.13694e-28
106508710	ENSSSCG00000034350	Sus scrofa	serine hydrolase like 2(SERHL2)	SERHL2	3.59192	1.84476	2.08184e-30	1.39641e-28
100157144	ENSSSCG00000040815	Sus scrofa	dual specificity phosphatase 5(DUSP5)	DUSP5	0.164662	-2.60242	2.324e-30	1.551e-28
100523416	ENSSSCG00000012654	Sus scrofa	UTP14A small subunit processome component(UTP14A)	UTP14A	0.471721	-1.08399	2.4844e-30	1.64976e-28
100738810	ENSSSCG00000035906	Sus scrofa	solute carrier family 13 member 3(SLC13A3)	SLC13A3	0.352707	-1.50346	3.54556e-30	2.34272e-28
100525685	ENSSSCG00000014055	Sus scrofa	cadherin related family member 2(CDHR2)	CDHR2	4.92538	2.30023	5.16289e-30	3.39447e-28
396670	ENSSSCG00000010554	Sus scrofa	stearoyl-CoA desaturase(SCD)	SCD	0.173714	-2.52522	6.25296e-30	4.09091e-28
100628001	ENSSSCG00000031380	Sus scrofa	MARCKS like 1(MARCKSL1)	MARCKSL1	0.22621	-2.14426	7.22915e-30	4.70639e-28
100516913	ENSSSCG00000002887	Sus scrofa	myelin associated glycoprotein(MAG)	MAG	14.3574	3.84372	1.08263e-29	7.01387e-28
445004	ENSSSCG00000011404	Sus scrofa	N-alpha-acetyltransferase 80, NatH catalytic subunit(NAA80)	NAA80	5.77265	2.52923	1.27554e-29	8.22351e-28
100519847	ENSSSCG00000003854	Sus scrofa	enoyl-CoA hydratase domain containing 2(ECHDC2)	ECHDC2	2.56843	1.36089	1.4261e-29	9.14977e-28
100516363	ENSSSCG00000021579	Sus scrofa	N-acetyltransferase 8 (putative)(NAT8)	NAT8	19.4289	4.28013	1.53781e-29	9.81906e-28
100737806	ENSSSCG00000008289	Sus scrofa	methylenetetrahydrofolate dehydrogenase (NADP+ dependent) 2, methenyltetrahydrofolate cyclohydrolase(MTHFD2)	MTHFD2	0.328284	-1.60698	2.03473e-29	1.29298e-27
100154656	ENSSSCG00000011770	Sus scrofa	DnaJ heat shock protein family (Hsp40) member C19(DNAJC19)	DNAJC19	3.18091	1.66944	2.60326e-29	1.64638e-27
100739042	ENSSSCG00000017262	Sus scrofa	solute carrier family 16 member 6(SLC16A6)	SLC16A6	6.2341	2.64018	2.67668e-29	1.68479e-27
100624077	ENSSSCG00000031640	Sus scrofa	endogenous retrovirus group V member 2 Env polyprotein(LOC100624077)	LOC100624077	3.944	1.97966	2.83223e-29	1.77428e-27
100514142	ENSSSCG00000016751	Sus scrofa	glucokinase(GCK)	GCK	0.119497	-3.06496	2.99653e-29	1.85967e-27
100514437	ENSSSCG00000016751	Sus scrofa	myosin light chain 7(MYL7)	MYL7	0.119497	-3.06496	2.99653e-29	1.85967e-27
100515946	ENSSSCG00000021845	Sus scrofa	ataxin 2 like(ATXN2L)	ATXN2L	0.442788	-1.17531	4.95924e-29	3.06342e-27
397181	ENSSSCG00000036208	Sus scrofa	serine hydroxymethyltransferase 1(SHMT1)	SHMT1	2.77608	1.47305	7.108e-29	4.37043e-27
100620243	ENSSSCG00000021562	Sus scrofa	plexin A4(PLXNA4)	PLXNA4	0.162071	-2.6253	7.22295e-29	4.42065e-27
414383	ENSSSCG00000016545	Sus scrofa	coiled-coil-helix-coiled-coil-helix domain containing 3(CHCHD3)	CHCHD3	2.12067	1.08452	8.01629e-29	4.88368e-27
396944	ENSSSCG00000015545	Sus scrofa	glutamate-ammonia ligase(GLUL)	GLUL	0.301171	-1.73135	8.69845e-29	5.27508e-27
100157502	ENSSSCG00000038520	Sus scrofa	mediator complex subunit 20(MED20)	MED20	0.481437	-1.05458	1.03995e-28	6.27797e-27
100518180	ENSSSCG00000029710	Sus scrofa	glucosaminyl (N-acetyl) transferase 4(GCNT4)	GCNT4	0.238055	-2.07063	1.11628e-28	6.70827e-27
448980	ENSSSCG00000012583	Sus scrofa	acyl-CoA synthetase long chain family member 4(ACSL4)	ACSL4	0.188224	-2.40948	1.24167e-28	7.42821e-27
110256072	ENSSSCG00000040205	Sus scrofa	TLC domain containing 2(TLCD2)	TLCD2	2.80101	1.48595	1.78311e-28	1.06195e-26
100523303	ENSSSCG00000013503	Sus scrofa	Src homology 2 domain containing transforming protein D(SHD)	SHD	15.0193	3.90874	1.83728e-28	1.08933e-26
100515235	ENSSSCG00000017865	Sus scrofa	cystinosin, lysosomal cystine transporter(CTNS)	CTNS	2.51505	1.33059	1.87385e-28	1.10607e-26
100154139	ENSSSCG00000009519	Sus scrofa	citramalyl-CoA lyase(CLYBL)	CLYBL	2.83967	1.50572	1.99101e-28	1.17003e-26
397104	ENSSSCG00000003776	Sus scrofa	acyl-CoA dehydrogenase medium chain(ACADM)	ACADM	2.3761	1.2486	2.14413e-28	1.25446e-26
100523765	ENSSSCG00000012523	Sus scrofa	transcription elongation factor A like 8(TCEAL8)	TCEAL8	3.14857	1.6547	2.75843e-28	1.60679e-26
100157207	ENSSSCG00000010532	Sus scrofa	lysyl oxidase like 4(LOXL4)	LOXL4	0.16659	-2.58562	3.39782e-28	1.97059e-26
100623360	ENSSSCG00000025783	Sus scrofa	ectonucleoside triphosphate diphosphohydrolase 3(ENTPD3)	ENTPD3	3.67061	1.87602	4.9463e-28	2.85617e-26
100525869	ENSSSCG00000031918	Sus scrofa	cytochrome c1(CYC1)	CYC1	1.51845	0.602603	5.24151e-28	3.01353e-26
100512773	ENSSSCG00000007927	Sus scrofa	periplakin(PPL)	PPL	0.124825	-3.00202	6.59563e-28	3.77571e-26
110256157	ENSSSCG00000036248	Sus scrofa	myosin XVB(MYO15B)	MYO15B	6.16462	2.62401	6.63785e-28	3.78357e-26
100511584	ENSSSCG00000017160	Sus scrofa	chromobox 4(CBX4)	CBX4	0.27319	-1.87202	7.26014e-28	4.12059e-26
100153958	ENSSSCG00000006063	Sus scrofa	poly(A) binding protein cytoplasmic 1(PABPC1)	PABPC1	0.456254	-1.13209	7.52545e-28	4.253e-26
100525333	ENSSSCG00000007849	Sus scrofa	crystallin mu(CRYM)	CRYM	0.381275	-1.3911	7.65375e-28	4.30718e-26
100524790	ENSSSCG00000014039	Sus scrofa	regulator of G protein signaling 14(RGS14)	RGS14	3.53892	1.82331	8.43763e-28	4.72828e-26
100515377	ENSSSCG00000000259	Sus scrofa	cysteine sulfinic acid decarboxylase(CSAD)	CSAD	5.03134	2.33094	9.01371e-28	5.02988e-26
780433	ENSSSCG00000020686	Sus scrofa	succinate dehydrogenase complex flavoprotein subunit A(SDHA)	SDHA	1.6785	0.74717	9.16887e-28	5.09505e-26
100525399	ENSSSCG00000002723	Sus scrofa	alanyl-tRNA synthetase 1(AARS1)	AARS1	0.477963	-1.06503	1.00918e-27	5.58457e-26
396931	ENSSSCG00000016156	Sus scrofa	acyl-CoA dehydrogenase long chain(ACADL)	ACADL	2.58482	1.37006	1.4583e-27	8.03637e-26
100157984	ENSSSCG00000010545	Sus scrofa	carboxypeptidase N subunit 1(CPN1)	CPN1	2.17569	1.12147	1.52137e-27	8.34933e-26
100174954	ENSSSCG00000038643	Sus scrofa	KLF transcription factor 11(KLF11)	KLF11	0.248116	-2.01091	1.65488e-27	9.04466e-26
100157065	ENSSSCG00000010432	Sus scrofa	N-acylsphingosine amidohydrolase 2(ASAH2)	ASAH2	28.093	4.81214	2.36835e-27	1.28622e-25
100153932	ENSSSCG00000006512	Sus scrofa	farnesyl diphosphate synthase(FDPS)	FDPS	0.340721	-1.55334	2.37274e-27	1.28622e-25
100518613	ENSSSCG00000003798	Sus scrofa	SERPINE1 mRNA binding protein 1(SERBP1)	SERBP1	0.560305	-0.835715	3.37189e-27	1.82041e-25
100514283	ENSSSCG00000038660	Sus scrofa	3-hydroxyanthranilate 3,4-dioxygenase(HAAO)	HAAO	3.5727	1.83701	3.59675e-27	1.93395e-25
404696	ENSSSCG00000011402	Sus scrofa	hyaluronidase 3(HYAL3)	HYAL3	0.480317	-1.05794	4.14762e-27	2.21231e-25
100626761	ENSSSCG00000024437	Sus scrofa	adaptor related protein complex 2 subunit mu 1(AP2M1)	AP2M1	2.00566	1.00408	4.14776e-27	2.21231e-25
396729	ENSSSCG00000005122	Sus scrofa	TEK receptor tyrosine kinase(TEK)	TEK	2.80259	1.48676	4.39124e-27	2.3328e-25
100157056	ENSSSCG00000009880	Sus scrofa	solute carrier family 8 member B1(SLC8B1)	SLC8B1	2.19623	1.13503	5.14563e-27	2.72267e-25
100620224	ENSSSCG00000028979	Sus scrofa	UV radiation resistance associated(UVRAG)	UVRAG	0.44054	-1.18266	5.45208e-27	2.87337e-25
100517271	ENSSSCG00000014257	Sus scrofa	solute carrier family 27 member 6(SLC27A6)	SLC27A6	6.85049	2.77621	5.47635e-27	2.87476e-25
100513231	ENSSSCG00000017561	Sus scrofa	ATP binding cassette subfamily C member 3(ABCC3)	ABCC3	0.315639	-1.66365	6.15665e-27	3.21915e-25
100517293	ENSSSCG00000009140	Sus scrofa	caspase 6(CASP6)	CASP6	1.99895	0.999242	6.23428e-27	3.24696e-25
100521164	ENSSSCG00000036047	Sus scrofa	tRNA-histidine guanylyltransferase 1 like(THG1L)	THG1L	0.545365	-0.874705	6.48023e-27	3.36187e-25
106504562	ENSSSCG00000002623	Sus scrofa	glutathione S-transferase alpha M14(LOC106504562)	LOC106504562	21.3781	4.41806	1.04263e-26	5.36712e-25
397619	ENSSSCG00000034811	Sus scrofa	quinoid dihydropteridine reductase(QDPR)	QDPR	3.25297	1.70176	1.37972e-26	7.07494e-25
100154544	ENSSSCG00000006049	Sus scrofa	solute carrier family 25 member 32(SLC25A32)	SLC25A32	0.362363	-1.46449	1.88468e-26	9.6271e-25
100158002	ENSSSCG00000006079	Sus scrofa	reactive intermediate imine deaminase A homolog(RIDA)	RIDA	3.23778	1.695	2.26507e-26	1.15258e-24
100736591	ENSSSCG00000003062	Sus scrofa	LY6/PLAUR domain containing 3(LYPD3)	LYPD3	6.58629	2.71947	2.98491e-26	1.51308e-24
100512873	ENSSSCG00000022258	Sus scrofa	antileukoproteinase(LOC100512873)	LOC100512873	13.2955	3.73286	3.15745e-26	1.59445e-24
396960	ENSSSCG00000008948	Sus scrofa	albumin(ALB)	ALB	4.56992	2.19217	3.2164e-26	1.61807e-24
100621314	ENSSSCG00000012235	Sus scrofa	retinitis pigmentosa GTPase regulator(RPGR)	RPGR	0.362655	-1.46333	3.28922e-26	1.64846e-24
100154684	ENSSSCG00000002296	Sus scrofa	retinol dehydrogenase 11(RDH11)	RDH11	2.79073	1.48064	3.65456e-26	1.82467e-24
100155701	ENSSSCG00000032473	Sus scrofa	NYN domain and retroviral integrase containing(NYNRIN)	NYNRIN	4.61727	2.20704	3.76072e-26	1.87064e-24
396910	ENSSSCG00000015390	Sus scrofa	ATP-binding cassette, sub-family B (MDR/TAP), member 1(ABCB1)	ABCB1	0.237007	-2.077	3.88011e-26	1.92282e-24
100524455	ENSSSCG00000009305	Sus scrofa	general transcription factor IIIA(GTF3A)	GTF3A	0.528989	-0.918692	3.9445e-26	1.94747e-24
100622947	ENSSSCG00000030544	Sus scrofa	transmembrane protein 143(TMEM143)	TMEM143	3.58622	1.84246	5.6258e-26	2.76727e-24
110260889	ENSSSCG00000035629	Sus scrofa	carbonic anhydrase 5A(CA5A)	CA5A	3.94201	1.97893	5.93556e-26	2.90886e-24
100156170	ENSSSCG00000004432	Sus scrofa	histone deacetylase 2(HDAC2)	HDAC2	0.657669	-0.604566	7.36282e-26	3.59267e-24
100516312	ENSSSCG00000012857	Sus scrofa	cysteinyl-tRNA synthetase 1(CARS1)	CARS1	0.291823	-1.77683	7.38498e-26	3.59267e-24
100737979	ENSSSCG00000028117	Sus scrofa	CDK5 regulatory subunit associated protein 2(CDK5RAP2)	CDK5RAP2	2.20903	1.14341	7.71994e-26	3.74192e-24
100739771	ENSSSCG00000020758	Sus scrofa	N-ribosyldihydronicotinamide:quinone reductase 2(NQO2)	NQO2	2.95045	1.56094	7.80116e-26	3.76753e-24
100524254	ENSSSCG00000000038	Sus scrofa	cytochrome b5 reductase 3(CYB5R3)	CYB5R3	3.39969	1.7654	7.88424e-26	3.79386e-24
100626911	ENSSSCG00000037077	Sus scrofa	serine hydroxymethyltransferase 2(SHMT2)	SHMT2	0.457609	-1.12781	8.55799e-26	4.1032e-24
100627768	ENSSSCG00000013232	Sus scrofa	mitochondrial carrier 2(MTCH2)	MTCH2	1.91202	0.9351	9.29324e-26	4.43969e-24
100515216	ENSSSCG00000002377	Sus scrofa	eukaryotic translation initiation factor 2B subunit beta(EIF2B2)	EIF2B2	0.620739	-0.687941	9.48702e-26	4.51603e-24
100154209	ENSSSCG00000011755	Sus scrofa	neutral cholesterol ester hydrolase 1(NCEH1)	NCEH1	3.23259	1.69269	9.66209e-26	4.58294e-24
396598	ENSSSCG00000036438	Sus scrofa	glutathione peroxidase 3(GPX3)	GPX3	4.18512	2.06527	9.77052e-26	4.61787e-24
449525	ENSSSCG00000031109	Sus scrofa	hypoxia inducible lipid droplet associated(HILPDA)	HILPDA	0.395397	-1.33863	1.21198e-25	5.70791e-24
100525438	ENSSSCG00000012174	Sus scrofa	apolipoprotein O(APOO)	APOO	2.14009	1.09767	1.34077e-25	6.29216e-24
100144446	ENSSSCG00000014080	Sus scrofa	3-hydroxy-3-methylglutaryl-CoA reductase(HMGCR)	HMGCR	0.273437	-1.87072	1.35797e-25	6.35041e-24
100517764	ENSSSCG00000038006	Sus scrofa	solute carrier family 25 member 33(SLC25A33)	SLC25A33	0.45577	-1.13362	1.4572e-25	6.79054e-24
100518289	ENSSSCG00000005043	Sus scrofa	DDHD domain containing 1(DDHD1)	DDHD1	0.469528	-1.09072	1.49124e-25	6.92487e-24
100525580	ENSSSCG00000002867	Sus scrofa	CCAAT enhancer binding protein gamma(CEBPG)	CEBPG	0.43944	-1.18626	1.54308e-25	7.14035e-24
100523751	ENSSSCG00000011764	Sus scrofa	NADH:ubiquinone oxidoreductase subunit B5(NDUFB5)	NDUFB5	1.8272	0.869633	1.54839e-25	7.14035e-24
100515670	ENSSSCG00000003790	Sus scrofa	ankyrin repeat domain 13C(ANKRD13C)	ANKRD13C	2.96585	1.56844	1.57625e-25	7.24366e-24
100135671	ENSSSCG00000006899	Sus scrofa	ribosomal protein L5(RPL5)	RPL5	0.546462	-0.871806	1.63116e-25	7.47013e-24
100518044	ENSSSCG00000016131	Sus scrofa	ADAM metallopeptidase domain 23(ADAM23)	ADAM23	2.75416	1.46161	1.65652e-25	7.56021e-24
110260716	ENSSSCG00000037732	Sus scrofa	SIN3-HDAC complex associated factor(SINHCAF)	SINHCAF	0.335396	-1.57606	1.98348e-25	9.02146e-24
100152831	ENSSSCG00000005227	Sus scrofa	pumilio RNA binding family member 3(PUM3)	PUM3	0.447814	-1.15903	2.22053e-25	1.00647e-23
100515887	ENSSSCG00000007878	Sus scrofa	poly(A)-specific ribonuclease(PARN)	PARN	3.14689	1.65393	2.23048e-25	1.00647e-23
102164478	ENSSSCG00000020954	Sus scrofa	polycomb group ring finger 6(PCGF6)	PCGF6	0.448639	-1.15637	2.2356e-25	1.00647e-23
100312961	ENSSSCG00000015340	Sus scrofa	asparagine synthetase (glutamine-hydrolyzing)(ASNS)	ASNS	0.393198	-1.34667	2.3589e-25	1.0584e-23
100625146	ENSSSCG00000023142	Sus scrofa	guanidinoacetate N-methyltransferase(GAMT)	GAMT	2.22208	1.15191	2.53076e-25	1.13168e-23
100153243	ENSSSCG00000006355	Sus scrofa	apolipoprotein A2(APOA2)	APOA2	4.13303	2.0472	2.59466e-25	1.15636e-23
733705	ENSSSCG00000012399	Sus scrofa	forkhead box O4(FOXO4)	FOXO4	3.11493	1.6392	2.97683e-25	1.32225e-23
100523876	ENSSSCG00000004390	Sus scrofa	sestrin 1(SESN1)	SESN1	3.03359	1.60103	3.40999e-25	1.5096e-23
100157156	ENSSSCG00000000405	Sus scrofa	ATP synthase F1 subunit beta(ATP5F1B)	ATP5F1B	1.90178	0.927353	3.77549e-25	1.66586e-23
100521786	ENSSSCG00000008586	Sus scrofa	tumor protein p53 inducible protein 3(TP53I3)	TP53I3	4.9712	2.31359	4.27926e-25	1.88188e-23
100156710	ENSSSCG00000010034	Sus scrofa	DEP domain containing 5, GATOR1 subcomplex subunit(DEPDC5)	DEPDC5	2.35892	1.23813	4.59515e-25	2.01413e-23
100515840	ENSSSCG00000003660	Sus scrofa	poly(A) binding protein cytoplasmic 4(PABPC4)	PABPC4	0.585737	-0.771676	4.95812e-25	2.16608e-23
100738603	ENSSSCG00000032360	Sus scrofa	pannexin 1(PANX1)	PANX1	0.225174	-2.15089	5.05833e-25	2.20261e-23
100524137	ENSSSCG00000014286	Sus scrofa	sosondowah ankyrin repeat domain family member A(SOWAHA)	SOWAHA	0.101137	-3.30562	5.44809e-25	2.36458e-23
396967	ENSSSCG00000010537	Sus scrofa	glutamic-oxaloacetic transaminase 1(GOT1)	GOT1	2.52733	1.33761	5.96525e-25	2.5806e-23
100154048	ENSSSCG00000004971	Sus scrofa	TLE family member 3, transcriptional corepressor(TLE3)	TLE3	0.327653	-1.60976	6.25377e-25	2.69663e-23
100524031	ENSSSCG00000032645	Sus scrofa	cysteine rich hydrophobic domain 2(CHIC2)	CHIC2	0.538823	-0.892116	6.40232e-25	2.75175e-23
100623936	ENSSSCG00000005967	Sus scrofa	LRAT domain containing 2(LRATD2)	LRATD2	0.208542	-2.26159	6.93953e-25	2.97303e-23
100524972	ENSSSCG00000013100	Sus scrofa	membrane-spanning 4-domains subfamily A member 6A(LOC100524972)	LOC100524972	2.99539	1.58275	7.93128e-25	3.38699e-23
100620301	ENSSSCG00000031594	Sus scrofa	nicolin 1, tubulin polyglutamylase complex subunit(NICN1)	NICN1	3.3188	1.73066	8.41246e-25	3.58096e-23
100170126	ENSSSCG00000009148	Sus scrofa	lymphoid enhancer binding factor 1(LEF1)	LEF1	0.273898	-1.86829	9.33596e-25	3.96137e-23
100523109	ENSSSCG00000012653	Sus scrofa	zinc finger DHHC-type palmitoyltransferase 9(ZDHHC9)	ZDHHC9	0.376063	-1.41095	1.0341e-24	4.37384e-23
100523786	ENSSSCG00000000036	Sus scrofa	protein kinase C and casein kinase substrate in neurons 2(PACSIN2)	PACSIN2	0.447558	-1.15985	1.14731e-24	4.8373e-23
100233169	ENSSSCG00000016223	Sus scrofa	acyl-CoA synthetase long chain family member 3(ACSL3)	ACSL3	2.80254	1.48673	1.18097e-24	4.96343e-23
100626166	ENSSSCG00000029201	Sus scrofa	ajuba LIM protein(AJUBA)	AJUBA	0.171304	-2.54537	1.19389e-24	5.00193e-23
100626125	ENSSSCG00000028108	Sus scrofa	ArfGAP with SH3 domain, ankyrin repeat and PH domain 3(ASAP3)	ASAP3	0.30296	-1.7228	1.30791e-24	5.46236e-23
397574	ENSSSCG00000028431	Sus scrofa	hydroxysteroid 17-beta dehydrogenase 4(HSD17B4)	HSD17B4	1.91627	0.938303	1.3999e-24	5.82823e-23
450244	ENSSSCG00000012380	Sus scrofa	pyrimidinergic receptor P2Y4(P2RY4)	P2RY4	53.8163	5.74997	1.73441e-24	7.19833e-23
100155595	ENSSSCG00000036865	Sus scrofa	serine dehydratase(SDS)	SDS	16.4526	4.04024	1.78089e-24	7.36822e-23
100154556	ENSSSCG00000006727	Sus scrofa	WD repeat domain 3(WDR3)	WDR3	0.390338	-1.3572	2.03067e-24	8.37556e-23
100522166	ENSSSCG00000035189	Sus scrofa	transmembrane protein 37(TMEM37)	TMEM37	4.15525	2.05493	2.24901e-24	9.2474e-23
100520763	ENSSSCG00000017336	Sus scrofa	HEXIM P-TEFb complex subunit 1(HEXIM1)	HEXIM1	3.0009	1.58539	2.50424e-24	1.02651e-22
100525229	ENSSSCG00000039279	Sus scrofa	translation initiation factor IF-2-like(LOC100525229)	LOC100525229	3.55804	1.83108	2.63175e-24	1.07545e-22
100625500	ENSSSCG00000048318	Sus scrofa	SH3 and cysteine rich domain(STAC)	STAC	0.0989804	-3.33671	2.91559e-24	1.18779e-22
100312960	ENSSSCG00000008336	Sus scrofa	annexin A4(ANXA4)	ANXA4	0.396537	-1.33447	2.99281e-24	1.21552e-22
100153310	ENSSSCG00000004847	Sus scrofa	M-phase phosphoprotein 10(MPHOSPH10)	MPHOSPH10	0.480539	-1.05727	3.1028e-24	1.25635e-22
100511677	ENSSSCG00000012920	Sus scrofa	coronin 1B(CORO1B)	CORO1B	1.75912	0.814855	3.71019e-24	1.49772e-22
100621044	ENSSSCG00000026617	Sus scrofa	eukaryotic translation initiation factor 2 subunit beta(EIF2S2)	EIF2S2	0.550932	-0.860053	3.76108e-24	1.51366e-22
100521278	ENSSSCG00000001836	Sus scrofa	retinaldehyde binding protein 1(RLBP1)	RLBP1	0.262746	-1.92826	3.9096e-24	1.56868e-22
100157774	ENSSSCG00000001720	Sus scrofa	solute carrier family 25 member 27(SLC25A27)	SLC25A27	3.15478	1.65754	3.93516e-24	1.57418e-22
102162360	ENSSSCG00000011215	Sus scrofa	3-oxoacyl-ACP synthase, mitochondrial(OXSM)	OXSM	2.36454	1.24156	4.05279e-24	1.61637e-22
654300	ENSSSCG00000038237	Sus scrofa	ubiquinol-cytochrome c reductase complex assembly factor 1(UQCC1)	UQCC1	1.67386	0.743177	4.43721e-24	1.76439e-22
100523368	ENSSSCG00000008314	Sus scrofa	ATPase H+ transporting V1 subunit B1(ATP6V1B1)	ATP6V1B1	14.2547	3.83337	4.76592e-24	1.88944e-22
100157552	ENSSSCG00000007064	Sus scrofa	MKKS centrosomal shuttling protein(MKKS)	MKKS	1.8408	0.880331	5.15102e-24	2.03603e-22
100627508	ENSSSCG00000022301	Sus scrofa	eukaryotic translation initiation factor 4E binding protein 1(EIF4EBP1)	EIF4EBP1	0.253749	-1.97853	5.6508e-24	2.22695e-22
100515838	ENSSSCG00000003374	Sus scrofa	espin(ESPN)	ESPN	6.60567	2.7237	6.38258e-24	2.5079e-22
733630	ENSSSCG00000005229	Sus scrofa	very low density lipoprotein receptor(VLDLR)	VLDLR	0.300128	-1.73635	6.40178e-24	2.50803e-22
654831	ENSSSCG00000016064	Sus scrofa	transmembrane protein with EGF like and two follistatin like domains 2(TMEFF2)	TMEFF2	3.27766	1.71267	6.57235e-24	2.56727e-22
100157426	ENSSSCG00000002412	Sus scrofa	stonin 2(STON2)	STON2	2.29473	1.19832	6.62685e-24	2.58097e-22
100523423	ENSSSCG00000035532	Sus scrofa	ATP synthase F1 subunit delta(ATP5F1D)	ATP5F1D	1.96311	0.973139	6.8193e-24	2.64816e-22
100522503	ENSSSCG00000008902	Sus scrofa	phosphoribosyl pyrophosphate amidotransferase(PPAT)	PPAT	2.27717	1.18724	6.92698e-24	2.68214e-22
100158181	ENSSSCG00000004679	Sus scrofa	sorbitol dehydrogenase(SORD)	SORD	3.11708	1.6402	7.31602e-24	2.82454e-22
397472	ENSSSCG00000006263	Sus scrofa	ATPase H+ transporting V1 subunit H(ATP6V1H)	ATP6V1H	1.67615	0.745149	8.35365e-24	3.21579e-22
100625380	ENSSSCG00000023273	Sus scrofa	SH3 and SYLF domain containing 1(SH3YL1)	SH3YL1	3.21848	1.68638	1.14819e-23	4.40727e-22
102164898	ENSSSCG00000039332	Sus scrofa	SEC16 homolog B, endoplasmic reticulum export factor(SEC16B)	SEC16B	5.00109	2.32224	1.68498e-23	6.44905e-22
100737981	ENSSSCG00000032028	Sus scrofa	eukaryotic translation initiation factor 4B(EIF4B)	EIF4B	0.535603	-0.900765	1.75247e-23	6.68807e-22
100049704	ENSSSCG00000012841	Sus scrofa	patatin like phospholipase domain containing 2(PNPLA2)	PNPLA2	2.5097	1.32752	1.98792e-23	7.56493e-22
100512728	ENSSSCG00000009125	Sus scrofa	ankyrin 2(ANK2)	ANK2	0.274084	-1.86731	2.01859e-23	7.65968e-22
100154922	ENSSSCG00000009833	Sus scrofa	SH2B adaptor protein 3(SH2B3)	SH2B3	0.391115	-1.35434	2.1265e-23	8.04618e-22
100152773	ENSSSCG00000004569	Sus scrofa	lactamase beta(LACTB)	LACTB	2.24233	1.165	2.15528e-23	8.13189e-22
100624328	ENSSSCG00000025675	Sus scrofa	eukaryotic translation elongation factor 2(EEF2)	EEF2	0.494208	-1.01681	2.20291e-23	8.28805e-22
100524797	ENSSSCG00000008124	Sus scrofa	neuralized E3 ubiquitin protein ligase 3(NEURL3)	NEURL3	0.0384114	-4.70232	2.3102e-23	8.64274e-22
100623651	ENSSSCG00000024800	Sus scrofa	desmocollin 2(DSC2)	DSC2	3.15603	1.65811	2.36446e-23	8.81375e-22
100622018	ENSSSCG00000001908	Sus scrofa	coiled-coil domain containing 33(CCDC33)	CCDC33	9.10177	3.18615	2.36918e-23	8.81375e-22
110259260	ENSSSCG00000036359	Sus scrofa	solute carrier family 43 member 1(SLC43A1)	SLC43A1	5.49975	2.45937	2.42426e-23	8.99346e-22
397604	ENSSSCG00000009150	Sus scrofa	hydroxyacyl-CoA dehydrogenase(HADH)	HADH	2.16279	1.1129	2.5822e-23	9.55269e-22
100157157	ENSSSCG00000001659	Sus scrofa	kinesin light chain 4(KLC4)	KLC4	2.54042	1.34507	2.79655e-23	1.03169e-21
100519581	ENSSSCG00000012394	Sus scrofa	gap junction protein beta 1(GJB1)	GJB1	2.5237	1.33554	2.82062e-23	1.03769e-21
396780	ENSSSCG00000031851	Sus scrofa	carbonyl reductase 2(CBR2)	CBR2	5.4405	2.44374	3.02871e-23	1.11117e-21
100621155	ENSSSCG00000021698	Sus scrofa	ribosomal RNA processing 1B(RRP1B)	RRP1B	0.451316	-1.14779	3.22233e-23	1.17895e-21
100154768	ENSSSCG00000015699	Sus scrofa	aminocarboxymuconate semialdehyde decarboxylase(ACMSD)	ACMSD	7.45296	2.89781	3.29234e-23	1.20125e-21
100623963	ENSSSCG00000033394	Sus scrofa	von Willebrand factor A domain containing 3B(VWA3B)	VWA3B	7.41653	2.89074	3.81771e-23	1.38912e-21
100516361	ENSSSCG00000007736	Sus scrofa	transmembrane protein 248(TMEM248)	TMEM248	1.89007	0.918443	3.97211e-23	1.44135e-21
110255742	ENSSSCG00000044318	Sus scrofa	uncharacterized LOC110255742(LOC110255742)	LOC110255742	7.94841	2.99067	4.31362e-23	1.56101e-21
100517077	ENSSSCG00000013448	Sus scrofa	MAPK interacting serine/threonine kinase 2(MKNK2)	MKNK2	0.28281	-1.8221	4.43825e-23	1.60175e-21
100512176	ENSSSCG00000002622	Sus scrofa	transmembrane protein 14A(TMEM14A)	TMEM14A	3.25472	1.70254	4.66974e-23	1.68073e-21
100037965	ENSSSCG00000032932	Sus scrofa	methionine sulfoxide reductase B1(MSRB1)	MSRB1	2.14836	1.10324	5.32765e-23	1.91234e-21
100157413	ENSSSCG00000033175	Sus scrofa	SAM and SH3 domain containing 1(SASH1)	SASH1	0.500287	-0.999172	5.44873e-23	1.95053e-21
100155196	ENSSSCG00000007370	Sus scrofa	R3H domain containing like(R3HDML)	R3HDML	10.4814	3.38976	5.87341e-23	2.0969e-21
100623124	ENSSSCG00000040016	Sus scrofa	EGF-like module containing, mucin-like, hormone receptor-like sequence 4(EMR4)	EMR4	2.33869	1.2257	6.12861e-23	2.18214e-21
100521910	ENSSSCG00000026655	Sus scrofa	protein tyrosine phosphatase non-receptor type 13(PTPN13)	PTPN13	0.310459	-1.68753	7.40274e-23	2.62876e-21
100621633	ENSSSCG00000008307	Sus scrofa	sideroflexin 5(SFXN5)	SFXN5	3.36318	1.74983	7.51963e-23	2.66092e-21
100359351	ENSSSCG00000009062	Sus scrofa	mitochondria localized glutamic acid rich protein(MGARP)	MGARP	2.02184	1.01567	7.53336e-23	2.66092e-21
100037274	ENSSSCG00000003718	Sus scrofa	TATA-box binding protein associated factor 4b(TAF4B)	TAF4B	0.237157	-2.07609	7.95832e-23	2.80357e-21
100520187	ENSSSCG00000008478	Sus scrofa	SOS Ras/Rac guanine nucleotide exchange factor 1(SOS1)	SOS1	0.488921	-1.03233	8.14851e-23	2.86297e-21
100523896	ENSSSCG00000023400	Sus scrofa	zinc finger protein 598, E3 ubiquitin ligase(ZNF598)	ZNF598	0.444962	-1.16825	8.2119e-23	2.87763e-21
100144303	ENSSSCG00000012138	Sus scrofa	angiotensin converting enzyme 2(ACE2)	ACE2	2.59425	1.37532	9.09462e-23	3.17857e-21
100626208	ENSSSCG00000025796	Sus scrofa	notchless homolog 1(NLE1)	NLE1	0.49694	-1.00886	9.43303e-23	3.28819e-21
100624541	ENSSSCG00000032374	Sus scrofa	sulfotransferase family cytosolic 1B member 1(LOC100624541)	LOC100624541	28.1855	4.81688	1.02105e-22	3.5499e-21
100514336	ENSSSCG00000013226	Sus scrofa	protein tyrosine phosphatase mitochondrial 1(PTPMT1)	PTPMT1	1.83615	0.87668	1.02755e-22	3.56315e-21
397434	ENSSSCG00000010325	Sus scrofa	potassium calcium-activated channel subfamily M alpha 1(KCNMA1)	KCNMA1	0.230697	-2.11593	1.0641e-22	3.6803e-21
100153814	ENSSSCG00000040735	Sus scrofa	dimethylarginine dimethylaminohydrolase 1(DDAH1)	DDAH1	3.41832	1.77329	1.13956e-22	3.93104e-21
100526034	ENSSSCG00000046269	Sus scrofa	serum amyloid A-4 protein(SAA4)	SAA4	5.00096	2.32221	1.24789e-22	4.29357e-21
100154014	ENSSSCG00000005349	Sus scrofa	glyoxylate and hydroxypyruvate reductase(GRHPR)	GRHPR	2.24819	1.16876	1.30603e-22	4.482e-21
100157757	ENSSSCG00000024325	Sus scrofa	serum/glucocorticoid regulated kinase 2(SGK2)	SGK2	13.3833	3.74236	1.4176e-22	4.85236e-21
100737924	ENSSSCG00000020945	Sus scrofa	single-pass membrane protein with aspartate rich tail 1(SMDT1)	SMDT1	2.21111	1.14477	1.43599e-22	4.90267e-21
100524622	ENSSSCG00000000719	Sus scrofa	NADH:ubiquinone oxidoreductase subunit A9(NDUFA9)	NDUFA9	1.60424	0.681889	1.46503e-22	4.98898e-21
100521576	ENSSSCG00000017261	Sus scrofa	arylsulfatase G(ARSG)	ARSG	3.37306	1.75406	1.50927e-22	5.12651e-21
100520976	ENSSSCG00000017888	Sus scrofa	solute carrier family 13 member 5(SLC13A5)	SLC13A5	3.86837	1.95173	1.55892e-22	5.27686e-21
100512869	ENSSSCG00000016243	Sus scrofa	rhomboid domain containing 1(RHBDD1)	RHBDD1	0.370173	-1.43373	1.56148e-22	5.27686e-21
100156549	ENSSSCG00000011810	Sus scrofa	BCL6 transcription repressor(BCL6)	BCL6	0.432	-1.2109	1.57804e-22	5.31929e-21
100512118	ENSSSCG00000008979	Sus scrofa	nucleoporin 54(NUP54)	NUP54	0.513922	-0.960379	1.62208e-22	5.45389e-21
110256737	ENSSSCG00000035762	Sus scrofa	CDGSH iron sulfur domain 1(CISD1)	CISD1	3.82849	1.93677	1.70612e-22	5.72196e-21
100157073	ENSSSCG00000010184	Sus scrofa	angiotensinogen(AGT)	AGT	0.373747	-1.41987	1.74336e-22	5.83214e-21
106504089	ENSSSCG00000025492	Sus scrofa	nudix hydrolase 13(NUDT13)	NUDT13	3.4963	1.80583	1.82874e-22	6.10238e-21
100627516	ENSSSCG00000025981	Sus scrofa	solute carrier family 38 member 5(SLC38A5)	SLC38A5	0.29711	-1.75093	1.95754e-22	6.5158e-21
100517967	ENSSSCG00000017593	Sus scrofa	UTP18 small subunit processome component(UTP18)	UTP18	0.608337	-0.717057	2.47546e-22	8.21916e-21
397319	ENSSSCG00000028711	Sus scrofa	caspase 1, apoptosis-related cysteine peptidase(CASP1)	CASP1	0.198416	-2.3334	3.15476e-22	1.04485e-20
110259938	ENSSSCG00000040215	Sus scrofa	transcription factor AP-4(TFAP4)	TFAP4	0.375554	-1.41291	3.45922e-22	1.14283e-20
100514274	ENSSSCG00000013377	Sus scrofa	USH1 protein network component harmonin(USH1C)	USH1C	4.73272	2.24267	3.81555e-22	1.25743e-20
100037937	ENSSSCG00000015801	Sus scrofa	toll like receptor 3(TLR3)	TLR3	0.298448	-1.74445	4.04319e-22	1.32915e-20
100626361	ENSSSCG00000022609	Sus scrofa	WW domain containing E3 ubiquitin protein ligase 2(WWP2)	WWP2	1.97065	0.978674	4.23076e-22	1.38569e-20
100624335	ENSSSCG00000031913	Sus scrofa	NADH:ubiquinone oxidoreductase subunit B4(NDUFB4)	NDUFB4	2.24086	1.16405	4.23811e-22	1.38569e-20
100154810	ENSSSCG00000010723	Sus scrofa	acyl-CoA dehydrogenase short/branched chain(ACADSB)	ACADSB	2.2565	1.17409	4.24649e-22	1.38569e-20
100049690	ENSSSCG00000027266	Sus scrofa	patatin like phospholipase domain containing 3(PNPLA3)	PNPLA3	0.238316	-2.06905	4.63663e-22	1.50929e-20
100153698	ENSSSCG00000011629	Sus scrofa	acyl-CoA dehydrogenase family member 11(ACAD11)	ACAD11	2.8125	1.49186	4.85254e-22	1.57571e-20
106504117	ENSSSCG00000003064	Sus scrofa	ETHE1 persulfide dioxygenase(ETHE1)	ETHE1	1.86221	0.897012	5.01726e-22	1.62523e-20
733678	ENSSSCG00000012042	Sus scrofa	ATP synthase peripheral stalk subunit OSCP(ATP5PO)	ATP5PO	1.8834	0.913337	5.12698e-22	1.65673e-20
396692	ENSSSCG00000008898	Sus scrofa	HOP homeobox(HOPX)	HOPX	3.57925	1.83966	5.31225e-22	1.71243e-20
396964	ENSSSCG00000013775	Sus scrofa	adhesion G protein-coupled receptor E5(ADGRE5)	ADGRE5	0.488428	-1.03378	5.44741e-22	1.75174e-20
100625699	ENSSSCG00000038471	Sus scrofa	NUAK family kinase 2(NUAK2)	NUAK2	0.204401	-2.29053	5.83462e-22	1.86795e-20
100170771	ENSSSCG00000007359	Sus scrofa	lipin 3(LPIN3)	LPIN3	3.91299	1.96827	5.8369e-22	1.86795e-20
100124381	ENSSSCG00000001418	Sus scrofa	neuraminidase 1(NEU1)	NEU1	1.80936	0.855483	6.51212e-22	2.07903e-20
100153111	ENSSSCG00000010247	Sus scrofa	DExD-box helicase 21(DDX21)	DDX21	0.349856	-1.51517	7.40674e-22	2.35897e-20
102160928	ENSSSCG00000003400	Sus scrofa	nicotinamide nucleotide adenylyltransferase 1(NMNAT1)	NMNAT1	2.71901	1.44308	7.5781e-22	2.40777e-20
397082	ENSSSCG00000002013	Sus scrofa	dehydrogenase/reductase (SDR family) member 4(DHRS4)	DHRS4	3.00675	1.58821	7.8197e-22	2.4786e-20
100156039	ENSSSCG00000011397	Sus scrofa	solute carrier family 38 member 3(SLC38A3)	SLC38A3	3.23791	1.69506	9.67659e-22	3.05988e-20
100048951	ENSSSCG00000030305	Sus scrofa	solute carrier family 15 member 2(SLC15A2)	SLC15A2	4.27574	2.09617	9.75897e-22	3.0786e-20
100623827	ENSSSCG00000028725	Sus scrofa	transmembrane protein 102(TMEM102)	TMEM102	4.47142	2.16073	1.02485e-21	3.22536e-20
100113422	ENSSSCG00000017198	Sus scrofa	acyl-CoA oxidase 1(ACOX1)	ACOX1	3.09697	1.63086	1.15148e-21	3.61532e-20
100154333	ENSSSCG00000000268	Sus scrofa	aladin WD repeat nucleoporin(AAAS)	AAAS	1.8069	0.853513	1.36418e-21	4.27304e-20
100521498	ENSSSCG00000003267	Sus scrofa	membrane bound O-acyltransferase domain containing 7(MBOAT7)	MBOAT7	0.446329	-1.16382	1.37148e-21	4.2858e-20
100518001	ENSSSCG00000014076	Sus scrofa	family with sequence similarity 169 member A(FAM169A)	FAM169A	0.374037	-1.41875	1.37921e-21	4.29982e-20
100152199	ENSSSCG00000011970	Sus scrofa	cms1 ribosomal small subunit homolog(CMSS1)	CMSS1	0.460749	-1.11795	1.50536e-21	4.68214e-20
100523128	ENSSSCG00000031636	Sus scrofa	factor interacting with PAPOLA and CPSF1(FIP1L1)	FIP1L1	0.63884	-0.646473	1.54111e-21	4.78212e-20
100522261	ENSSSCG00000008773	Sus scrofa	phosphoglucomutase 2(PGM2)	PGM2	0.43821	-1.1903	1.6178e-21	5.00839e-20
100157390	ENSSSCG00000040383	Sus scrofa	microfibril associated protein 1(MFAP1)	MFAP1	1.8567	0.892739	1.63758e-21	5.05783e-20
100155018	ENSSSCG00000001497	Sus scrofa	zinc finger protein 451(ZNF451)	ZNF451	0.573547	-0.802017	1.83244e-21	5.64655e-20
397561	ENSSSCG00000029944	Sus scrofa	fatty acid synthase(FASN)	FASN	0.378922	-1.40003	1.87374e-21	5.76045e-20
396975	ENSSSCG00000026951	Sus scrofa	proteasome 20S subunit beta 8(PSMB8)	PSMB8	0.291562	-1.77813	1.92913e-21	5.91705e-20
100623009	ENSSSCG00000024108	Sus scrofa	solute carrier family 43 member 2(SLC43A2)	SLC43A2	2.38027	1.25113	2.09236e-21	6.40292e-20
110262054	ENSSSCG00000049918	Sus scrofa	uncharacterized LOC110262054(LOC110262054)	LOC110262054	9.94183	3.31351	2.42814e-21	7.41336e-20
100623339	ENSSSCG00000027454	Sus scrofa	quinolinate phosphoribosyltransferase(QPRT)	QPRT	2.23821	1.16235	2.46566e-21	7.51066e-20
100157847	ENSSSCG00000004090	Sus scrofa	zinc finger and BTB domain containing 2(ZBTB2)	ZBTB2	0.508563	-0.975501	2.61399e-21	7.94426e-20
574059	ENSSSCG00000004489	Sus scrofa	eukaryotic translation elongation factor 1 alpha 1(EEF1A1)	EEF1A1	0.564746	-0.824326	2.64493e-21	8.01993e-20
100620404	ENSSSCG00000023761	Sus scrofa	heterogeneous nuclear ribonucleoprotein R(HNRNPR)	HNRNPR	0.644845	-0.632976	3.07704e-21	9.30891e-20
110260714	ENSSSCG00000033766	Sus scrofa	electron transfer flavoprotein subunit beta lysine methyltransferase(ETFBKMT)	ETFBKMT	3.36519	1.75069	3.13306e-21	9.45685e-20
100623966	ENSSSCG00000026465	Sus scrofa	BRISC and BRCA1 A complex member 2(BABAM2)	BABAM2	1.78184	0.833369	3.2686e-21	9.84359e-20
100626670	ENSSSCG00000026318	Sus scrofa	neuropilin and tolloid like 2(NETO2)	NETO2	0.170931	-2.54851	3.66285e-21	1.1006e-19
100512372	ENSSSCG00000011846	Sus scrofa	solute carrier family 51 subunit alpha(SLC51A)	SLC51A	7.91487	2.98457	3.76081e-21	1.12748e-19
100625920	ENSSSCG00000021255	Sus scrofa	adenosine deaminase(ADA)	ADA	2.36866	1.24407	3.77148e-21	1.12813e-19
100738488	ENSSSCG00000035730	Sus scrofa	zinc finger DHHC-type palmitoyltransferase 21(ZDHHC21)	ZDHHC21	0.319977	-1.64396	3.78889e-21	1.13079e-19
100518510	ENSSSCG00000017177	Sus scrofa	ST6 N-acetylgalactosaminide alpha-2,6-sialyltransferase 2(ST6GALNAC2)	ST6GALNAC2	2.46799	1.30334	3.8382e-21	1.14294e-19
100157880	ENSSSCG00000004499	Sus scrofa	ATP synthase F1 subunit alpha(ATP5F1A)	ATP5F1A	1.80516	0.852128	3.94228e-21	1.17131e-19
100525762	ENSSSCG00000025240	Sus scrofa	DNA damage inducible transcript 4 like(DDIT4L)	DDIT4L	13.6807	3.77407	3.95857e-21	1.17352e-19
100516663	ENSSSCG00000013263	Sus scrofa	cAMP responsive element binding protein 3 like 1(CREB3L1)	CREB3L1	0.299908	-1.73741	4.5705e-21	1.35191e-19
100156750	ENSSSCG00000004055	Sus scrofa	radial spoke head 3(RSPH3)	RSPH3	0.3251	-1.62104	4.66671e-21	1.3773e-19
100524840	ENSSSCG00000012467	Sus scrofa	kelch like family member 4(KLHL4)	KLHL4	5.75542	2.52492	4.97084e-21	1.46381e-19
100516656	ENSSSCG00000016695	Sus scrofa	3-hydroxyisobutyrate dehydrogenase(HIBADH)	HIBADH	2.49084	1.31663	5.07949e-21	1.49249e-19
100518171	ENSSSCG00000005272	Sus scrofa	nicotinamide riboside kinase 1(NMRK1)	NMRK1	4.62991	2.21098	5.61088e-21	1.64499e-19
100462757	ENSSSCG00000012290	Sus scrofa	WD repeat domain 45(WDR45)	WDR45	1.76024	0.815773	5.89828e-21	1.72544e-19
100511084	ENSSSCG00000002868	Sus scrofa	peptidase D(PEPD)	PEPD	2.22413	1.15324	6.20039e-21	1.80983e-19
100624907	ENSSSCG00000029059	Sus scrofa	structure specific recognition protein 1(SSRP1)	SSRP1	0.589667	-0.762027	6.74505e-21	1.96449e-19
397651	ENSSSCG00000007026	Sus scrofa	voltage dependent anion channel 3(VDAC3)	VDAC3	1.99676	0.997662	7.20228e-21	2.09307e-19
100623255	ENSSSCG00000008935	Sus scrofa	UDP-glucuronosyltransferase 2B31(LOC100623255)	LOC100623255	7.19515	2.84702	7.24797e-21	2.10175e-19
100127351	ENSSSCG00000005671	Sus scrofa	carnitine O-acetyltransferase(CRAT)	CRAT	1.8074	0.853915	7.39452e-21	2.13958e-19
100737739	ENSSSCG00000038562	Sus scrofa	Rho family GTPase 1(RND1)	RND1	0.0979811	-3.35135	9.26905e-21	2.67613e-19
100523181	ENSSSCG00000008495	Sus scrofa	protein kinase D3(PRKD3)	PRKD3	0.556073	-0.846654	1.09944e-20	3.1674e-19
100154890	ENSSSCG00000002436	Sus scrofa	tetratricopeptide repeat domain 7B(TTC7B)	TTC7B	0.555122	-0.849123	1.10454e-20	3.17519e-19
100515579	ENSSSCG00000035452	Sus scrofa	hydroxyacyl-thioester dehydratase type 2(HTD2)	HTD2	0.530323	-0.915056	1.14243e-20	3.27704e-19
100157162	ENSSSCG00000010368	Sus scrofa	glutamate dehydrogenase 1(GLUD1)	GLUD1	0.404209	-1.30683	1.16799e-20	3.34312e-19
110256038	ENSSSCG00000035006	Sus scrofa	phosphatidylinositol glycan anchor biosynthesis class W(PIGW)	PIGW	0.406339	-1.29924	1.24294e-20	3.54999e-19
100154443	ENSSSCG00000005528	Sus scrofa	NADH:ubiquinone oxidoreductase subunit A8(NDUFA8)	NDUFA8	2.30418	1.20426	1.26485e-20	3.60482e-19
100626363	ENSSSCG00000036201	Sus scrofa	natriuretic peptide receptor 3(NPR3)	NPR3	0.377768	-1.40443	1.28863e-20	3.66472e-19
100737875	ENSSSCG00000025413	Sus scrofa	solute carrier family 22 member 10-like(LOC100737875)	LOC100737875	0.501385	-0.996009	1.35759e-20	3.85258e-19
100628018	ENSSSCG00000023478	Sus scrofa	solute carrier family 46 member 1(SLC46A1)	SLC46A1	2.7299	1.44885	1.37306e-20	3.8882e-19
100513050	ENSSSCG00000015843	Sus scrofa	UBX domain protein 8(UBXN8)	UBXN8	1.97149	0.979287	1.47249e-20	4.16089e-19
100519889	ENSSSCG00000035025	Sus scrofa	adhesion G protein-coupled receptor V1(ADGRV1)	ADGRV1	0.140169	-2.83476	1.57481e-20	4.44055e-19
100517467	ENSSSCG00000000216	Sus scrofa	acid sensing ion channel subunit 1(ASIC1)	ASIC1	0.217934	-2.19804	1.65491e-20	4.65653e-19
100511052	ENSSSCG00000007094	Sus scrofa	double zinc ribbon and ankyrin repeat domains 1(DZANK1)	DZANK1	3.06218	1.61456	1.66586e-20	4.67744e-19
100154920	ENSSSCG00000016128	Sus scrofa	eukaryotic translation elongation factor 1 beta 2(EEF1B2)	EEF1B2	0.466788	-1.09916	1.69495e-20	4.74204e-19
100520041	ENSSSCG00000015120	Sus scrofa	ubiquitin specific peptidase 2(USP2)	USP2	3.27241	1.71035	1.69601e-20	4.74204e-19
110256626	ENSSSCG00000033787	Sus scrofa	proline dehydrogenase 1, mitochondrial(LOC110256626)	LOC110256626	3.63913	1.86359	1.91022e-20	5.32975e-19
100152588	ENSSSCG00000004891	Sus scrofa	serpin family B member 7(SERPINB7)	SERPINB7	6.24573	2.64287	2.07079e-20	5.76565e-19
100519300	ENSSSCG00000014316	Sus scrofa	transforming growth factor beta induced(TGFBI)	TGFBI	2.35684	1.23685	2.11605e-20	5.87934e-19
100514790	ENSSSCG00000017215	Sus scrofa	solute carrier family 16 member 5(SLC16A5)	SLC16A5	2.81113	1.49115	2.34192e-20	6.49333e-19
100517031	ENSSSCG00000038970	Sus scrofa	BCL2 like 15(BCL2L15)	BCL2L15	0.134588	-2.89338	2.47943e-20	6.86026e-19
448979	ENSSSCG00000006166	Sus scrofa	NADH:ubiquinone oxidoreductase subunit B8(NDUFB8)	NDUFB8	2.07467	1.05288	2.53726e-20	7.0057e-19
414380	ENSSSCG00000028896	Sus scrofa	iodothyronine deiodinase 1(DIO1)	DIO1	0.413404	-1.27438	2.58457e-20	7.1215e-19
100625226	ENSSSCG00000028602	Sus scrofa	GTP binding protein 4(GTPBP4)	GTPBP4	0.531541	-0.911748	2.59685e-20	7.14054e-19
100625564	ENSSSCG00000009374	Sus scrofa	phosphatidylinositol 3,4,5-trisphosphate 3-phosphatase TPTE2(LOC100625564)	LOC100625564	3.73166	1.89982	3.10538e-20	8.5212e-19
100521472	ENSSSCG00000017890	Sus scrofa	KIAA0753 ortholog(KIAA0753)	KIAA0753	0.53702	-0.896953	3.33041e-20	9.10107e-19
100524106	ENSSSCG00000017890	Sus scrofa	PITPNM family member 3(PITPNM3)	PITPNM3	0.53702	-0.896953	3.33041e-20	9.10107e-19
100510978	ENSSSCG00000039909	Sus scrofa	endoplasmic reticulum to nucleus signaling 1(ERN1)	ERN1	0.416087	-1.26504	3.51212e-20	9.57791e-19
100154199	ENSSSCG00000006338	Sus scrofa	discoidin domain receptor tyrosine kinase 2(DDR2)	DDR2	0.262815	-1.92788	3.72839e-20	1.01469e-18
100620286	ENSSSCG00000029783	Sus scrofa	mohawk homeobox(MKX)	MKX	0.0801509	-3.64114	3.92685e-20	1.06651e-18
100157017	ENSSSCG00000038475	Sus scrofa	glyoxylate/hydroxypyruvate reductase B(LOC100157017)	LOC100157017	2.70926	1.4379	4.11398e-20	1.11506e-18
100736875	ENSSSCG00000009801	Sus scrofa	BAF chromatin remodeling complex subunit BCL7A(BCL7A)	BCL7A	0.477627	-1.06604	4.21967e-20	1.14137e-18
100515976	ENSSSCG00000016397	Sus scrofa	nebulin(NEB)	NEB	24.0755	4.58949	4.4075e-20	1.18976e-18
100522133	ENSSSCG00000006720	Sus scrofa	hydroxyacid oxidase 2(HAO2)	HAO2	2.58743	1.37152	4.46328e-20	1.20237e-18
100154380	ENSSSCG00000012241	Sus scrofa	BCL6 corepressor(BCOR)	BCOR	0.450208	-1.15134	4.50386e-20	1.21085e-18
100157578	ENSSSCG00000000411	Sus scrofa	NGFI-A binding protein 2(NAB2)	NAB2	0.329194	-1.60299	4.76904e-20	1.27955e-18
397118	ENSSSCG00000005918	Sus scrofa	diacylglycerol O-acyltransferase 1(DGAT1)	DGAT1	2.6294	1.39473	5.1375e-20	1.37563e-18
100625547	ENSSSCG00000032469	Sus scrofa	SUMO specific peptidase 3(SENP3)	SENP3	0.596564	-0.745252	5.15671e-20	1.37799e-18
100512031	ENSSSCG00000012361	Sus scrofa	APC membrane recruitment protein 1(AMER1)	AMER1	0.376627	-1.40879	5.21496e-20	1.39076e-18
100522685	ENSSSCG00000003965	Sus scrofa	coiled-coil domain containing 30(CCDC30)	CCDC30	3.54279	1.82489	5.23471e-20	1.39323e-18
100512671	ENSSSCG00000014948	Sus scrofa	chromosome 9 C11orf54 homolog(C9H11orf54)	C9H11orf54	2.30474	1.2046	5.59146e-20	1.4852e-18
100156991	ENSSSCG00000012594	Sus scrofa	interleukin 13 receptor subunit alpha 2(IL13RA2)	IL13RA2	4.78722	2.25919	5.60331e-20	1.48538e-18
100512929	ENSSSCG00000016116	Sus scrofa	WD repeat domain 12(WDR12)	WDR12	0.476829	-1.06846	5.74325e-20	1.51944e-18
768107	ENSSSCG00000022390	Sus scrofa	regucalcin(RGN)	RGN	6.84275	2.77458	6.15972e-20	1.62639e-18
397627	ENSSSCG00000007244	Sus scrofa	protein O-fucosyltransferase 1(POFUT1)	POFUT1	0.460214	-1.11962	6.64047e-20	1.74984e-18
110260206	ENSSSCG00000036569	Sus scrofa	protein tyrosine phosphatase 4A3(PTP4A3)	PTP4A3	0.295896	-1.75684	6.74199e-20	1.77308e-18
100156606	ENSSSCG00000001041	Sus scrofa	PAK1 interacting protein 1(PAK1IP1)	PAK1IP1	0.513476	-0.961632	6.92112e-20	1.81659e-18
100154908	ENSSSCG00000002337	Sus scrofa	zinc finger FYVE-type containing 1(ZFYVE1)	ZFYVE1	1.91512	0.937438	6.95699e-20	1.8224e-18
100524459	ENSSSCG00000011366	Sus scrofa	solute carrier family 25 member 20(SLC25A20)	SLC25A20	2.1606	1.11143	7.03684e-20	1.83969e-18
397276	ENSSSCG00000017950	Sus scrofa	tumor protein p53(TP53)	TP53	0.536251	-0.899019	7.69287e-20	2.00725e-18
397683	ENSSSCG00000009051	Sus scrofa	interleukin 15(IL15)	IL15	0.177775	-2.49188	8.02381e-20	2.08949e-18
106504229	ENSSSCG00000004955	Sus scrofa	mitogen-activated protein kinase kinase 5(MAP2K5)	MAP2K5	0.612471	-0.707287	8.09323e-20	2.10345e-18
100523723	ENSSSCG00000007839	Sus scrofa	eukaryotic elongation factor 2 kinase(EEF2K)	EEF2K	0.377705	-1.40467	9.33238e-20	2.42077e-18
100154771	ENSSSCG00000035243	Sus scrofa	RAB27B, member RAS oncogene family(RAB27B)	RAB27B	4.80836	2.26554	1.01929e-19	2.63883e-18
397429	ENSSSCG00000020927	Sus scrofa	solute carrier family 2 member 2(SLC2A2)	SLC2A2	2.33298	1.22217	1.14309e-19	2.95358e-18
399503	ENSSSCG00000040961	Sus scrofa	LIF interleukin 6 family cytokine(LIF)	LIF	0.107159	-3.22218	1.21047e-19	3.12159e-18
100520446	ENSSSCG00000011079	Sus scrofa	phosphatidylinositol-5-phosphate 4-kinase type 2 alpha(PIP4K2A)	PIP4K2A	1.65299	0.725078	1.22325e-19	3.14844e-18
100625751	ENSSSCG00000008227	Sus scrofa	ST3 beta-galactoside alpha-2,3-sialyltransferase 5(ST3GAL5)	ST3GAL5	2.3694	1.24452	1.26604e-19	3.25229e-18
100517250	ENSSSCG00000016438	Sus scrofa	negative regulator of ubiquitin like proteins 1(NUB1)	NUB1	0.407073	-1.29664	1.27311e-19	3.26412e-18
100520288	ENSSSCG00000004825	Sus scrofa	chondroitin sulfate synthase 1(CHSY1)	CHSY1	0.379632	-1.39733	1.46605e-19	3.75155e-18
100152150	ENSSSCG00000023415	Sus scrofa	amine sulfotransferase-like(LOC100152150)	LOC100152150	5.37797	2.42706	1.47252e-19	3.76088e-18
100519353	ENSSSCG00000013337	Sus scrofa	gamma-butyrobetaine hydroxylase 1(BBOX1)	BBOX1	0.208076	-2.26482	1.48257e-19	3.77928e-18
100622284	ENSSSCG00000029343	Sus scrofa	major facilitator superfamily domain containing 11(MFSD11)	MFSD11	1.68363	0.751573	1.53227e-19	3.89847e-18
100518673	ENSSSCG00000008887	Sus scrofa	nuclear assembly factor 1 ribonucleoprotein(NAF1)	NAF1	0.542515	-0.882265	1.56123e-19	3.96458e-18
100525547	ENSSSCG00000004205	Sus scrofa	Rho GTPase activating protein 18(ARHGAP18)	ARHGAP18	2.14222	1.09911	1.63911e-19	4.1544e-18
110256128	ENSSSCG00000040859	Sus scrofa	LLGL scribble cell polarity complex component 1(LLGL1)	LLGL1	0.505568	-0.984024	1.65092e-19	4.17635e-18
100513089	ENSSSCG00000022083	Sus scrofa	ankyrin repeat and sterile alpha motif domain containing 1B(ANKS1B)	ANKS1B	7.0082	2.80904	1.93037e-19	4.87399e-18
100738137	ENSSSCG00000024158	Sus scrofa	anoctamin 1(ANO1)	ANO1	2.16376	1.11354	1.96711e-19	4.95735e-18
100134977	ENSSSCG00000037905	Sus scrofa	integrin subunit beta 5(ITGB5)	ITGB5	2.82574	1.49863	2.08276e-19	5.23884e-18
100627361	ENSSSCG00000033276	Sus scrofa	ripply transcriptional repressor 1(RIPPLY1)	RIPPLY1	4.30639	2.10648	2.12056e-19	5.32386e-18
100517707	ENSSSCG00000008615	Sus scrofa	visinin like 1(VSNL1)	VSNL1	5.72912	2.51831	2.1847e-19	5.47454e-18
100155352	ENSSSCG00000028159	Sus scrofa	DDB1 and CUL4 associated factor 4(DCAF4)	DCAF4	0.471037	-1.08609	2.23948e-19	5.60124e-18
100622245	ENSSSCG00000038399	Sus scrofa	ATP synthase peripheral stalk subunit F6(ATP5PF)	ATP5PF	2.32812	1.21916	2.24615e-19	5.60736e-18
100153665	ENSSSCG00000027480	Sus scrofa	KLF transcription factor 10(KLF10)	KLF10	0.269459	-1.89186	2.63557e-19	6.56717e-18
100135667	ENSSSCG00000039751	Sus scrofa	NLR family CARD domain containing 5(NLRC5)	NLRC5	0.263109	-1.92627	3.53506e-19	8.79198e-18
100520490	ENSSSCG00000000443	Sus scrofa	GLI family zinc finger 1(GLI1)	GLI1	0.249535	-2.00268	3.58188e-19	8.89177e-18
100152451	ENSSSCG00000010006	Sus scrofa	SEC14 like lipid binding 2(SEC14L2)	SEC14L2	3.37467	1.75475	3.60827e-19	8.94056e-18
100512899	ENSSSCG00000006816	Sus scrofa	adenosylhomocysteinase like 1(AHCYL1)	AHCYL1	1.6836	0.751551	3.82522e-19	9.46048e-18
100521318	ENSSSCG00000002847	Sus scrofa	glutamic--pyruvic transaminase 2(GPT2)	GPT2	2.85408	1.51303	3.87891e-19	9.57542e-18
100737256	ENSSSCG00000002804	Sus scrofa	casein kinase 2 alpha 2(CSNK2A2)	CSNK2A2	0.600594	-0.735538	4.14634e-19	1.02166e-17
100516921	ENSSSCG00000009138	Sus scrofa	complement factor I(CFI)	CFI	0.532623	-0.908814	4.29029e-19	1.05517e-17
100513633	ENSSSCG00000007189	Sus scrofa	syndecan binding protein 2(SDCBP2)	SDCBP2	0.240051	-2.05859	4.35906e-19	1.07011e-17
733692	ENSSSCG00000021815	Sus scrofa	interleukin 15 receptor subunit alpha(IL15RA)	IL15RA	0.271461	-1.88118	5.0364e-19	1.2341e-17
100153230	ENSSSCG00000000133	Sus scrofa	thiosulfate sulfurtransferase(TST)	TST	2.54302	1.34654	5.61405e-19	1.37312e-17
595111	ENSSSCG00000005437	Sus scrofa	KLF transcription factor 4(KLF4)	KLF4	0.21658	-2.20703	5.89556e-19	1.43932e-17
102162472	ENSSSCG00000031860	Sus scrofa	mitochondrial ribosomal protein S12(MRPS12)	MRPS12	2.07272	1.05153	6.17414e-19	1.50456e-17
100625239	ENSSSCG00000024385	Sus scrofa	ribonuclease H2 subunit B(RNASEH2B)	RNASEH2B	0.373382	-1.42128	6.55457e-19	1.59434e-17
100624780	ENSSSCG00000008012	Sus scrofa	hydroxyacylglutathione hydrolase(HAGH)	HAGH	2.35352	1.23482	6.61495e-19	1.60609e-17
100312978	ENSSSCG00000022758	Sus scrofa	peroxisomal trans-2-enoyl-CoA reductase(PECR)	PECR	2.47271	1.3061	6.63119e-19	1.6071e-17
574058	ENSSSCG00000005211	Sus scrofa	CD274 molecule(CD274)	CD274	0.100075	-3.32084	6.86884e-19	1.66166e-17
397189	ENSSSCG00000023749	Sus scrofa	myo-inositol oxygenase(MIOX)	MIOX	0.320867	-1.63995	7.13735e-19	1.72348e-17
100515802	ENSSSCG00000032407	Sus scrofa	leucine rich repeat and fibronectin type III domain containing 1(LRFN1)	LRFN1	0.200854	-2.31578	7.19414e-19	1.73404e-17
100513747	ENSSSCG00000009186	Sus scrofa	methionyl aminopeptidase 1(METAP1)	METAP1	0.535045	-0.902268	7.45037e-19	1.79254e-17
100155370	ENSSSCG00000012620	Sus scrofa	NFKB repressing factor(NKRF)	NKRF	0.458291	-1.12566	8.22582e-19	1.9729e-17
100156063	ENSSSCG00000005586	Sus scrofa	LIM homeobox 2(LHX2)	LHX2	3.30295	1.72375	8.2297e-19	1.9729e-17
100516480	ENSSSCG00000032129	Sus scrofa	cytochrome c oxidase subunit 7B(COX7B)	COX7B	2.30303	1.20353	8.33359e-19	1.99119e-17
100623005	ENSSSCG00000002350	Sus scrofa	mitotic deacetylase associated SANT domain protein(MIDEAS)	MIDEAS	0.371534	-1.42843	8.33596e-19	1.99119e-17
100520175	ENSSSCG00000013176	Sus scrofa	thioredoxin related transmembrane protein 2(TMX2)	TMX2	1.67297	0.742409	8.90257e-19	2.12271e-17
110256846	ENSSSCG00000045726	Sus scrofa	peroxisomal membrane protein 2(PXMP2)	PXMP2	1.78414	0.835232	1.03976e-18	2.47473e-17
396886	ENSSSCG00000039573	Sus scrofa	secretory leukocyte peptidase inhibitor(SLPI)	SLPI	16.8212	4.07221	1.07642e-18	2.55742e-17
100510948	ENSSSCG00000032081	Sus scrofa	NADH:ubiquinone oxidoreductase core subunit S3(NDUFS3)	NDUFS3	2.18286	1.12622	1.1005e-18	2.60996e-17
100514888	ENSSSCG00000005661	Sus scrofa	endonuclease G(ENDOG)	ENDOG	3.05261	1.61004	1.23057e-18	2.91323e-17
396971	ENSSSCG00000017923	Sus scrofa	arachidonate 15-lipoxygenase(ALOX15)	ALOX15	4.45849	2.15656	1.25914e-18	2.97556e-17
100512495	ENSSSCG00000017962	Sus scrofa	lysine demethylase 6B(KDM6B)	KDM6B	0.401773	-1.31555	1.2716e-18	2.99967e-17
100513110	ENSSSCG00000017914	Sus scrofa	glycolipid transfer protein domain containing 2(GLTPD2)	GLTPD2	2.80629	1.48866	1.29797e-18	3.05645e-17
399536	ENSSSCG00000008486	Sus scrofa	galactose mutarotase(GALM)	GALM	2.24649	1.16767	1.30429e-18	3.06589e-17
100511459	ENSSSCG00000003712	Sus scrofa	oxysterol binding protein like 1A(OSBPL1A)	OSBPL1A	2.65058	1.40631	1.38741e-18	3.25552e-17
100622760	ENSSSCG00000029649	Sus scrofa	intraflagellar transport 46(IFT46)	IFT46	2.85651	1.51425	1.47553e-18	3.45616e-17
100524281	ENSSSCG00000009672	Sus scrofa	scavenger receptor class A member 5(SCARA5)	SCARA5	23.3391	4.54468	1.48482e-18	3.47182e-17
396611	ENSSSCG00000014277	Sus scrofa	interferon regulatory factor 1(IRF1)	IRF1	0.278396	-1.84479	1.52322e-18	3.55535e-17
397134	ENSSSCG00000009942	Sus scrofa	D-amino acid oxidase(DAO)	DAO	8.42426	3.07455	1.69899e-18	3.95865e-17
100624725	ENSSSCG00000038801	Sus scrofa	nephronectin(NPNT)	NPNT	2.54115	1.34548	1.8164e-18	4.22479e-17
100037270	ENSSSCG00000010876	Sus scrofa	desumoylating isopeptidase 2(DESI2)	DESI2	0.461543	-1.11546	1.95304e-18	4.53468e-17
100518545	ENSSSCG00000007743	Sus scrofa	coiled-coil-helix-coiled-coil-helix domain containing 2(CHCHD2)	CHCHD2	1.92208	0.942672	2.22387e-18	5.15448e-17
100524086	ENSSSCG00000000522	Sus scrofa	nucleosome assembly protein 1 like 1(NAP1L1)	NAP1L1	0.53096	-0.913325	2.29759e-18	5.31607e-17
100514349	ENSSSCG00000000619	Sus scrofa	family with sequence similarity 234 member B(FAM234B)	FAM234B	0.436579	-1.19569	2.30414e-18	5.32196e-17
403334	ENSSSCG00000015311	Sus scrofa	cytochrome P450 family 51 subfamily A member 1(CYP51A1)	CYP51A1	0.387674	-1.36709	2.50107e-18	5.76679e-17
396976	ENSSSCG00000031538	Sus scrofa	ribonuclease A family member 4(RNASE4)	RNASE4	2.09314	1.06567	2.9318e-18	6.74823e-17
100514389	ENSSSCG00000012927	Sus scrofa	Ras converting CAAX endopeptidase 1(RCE1)	RCE1	0.564848	-0.824065	2.94825e-18	6.77434e-17
100157748	ENSSSCG00000009836	Sus scrofa	acyl-CoA dehydrogenase family member 10(ACAD10)	ACAD10	2.11739	1.08229	3.02637e-18	6.94183e-17
100155687	ENSSSCG00000024550	Sus scrofa	ubiquinol-cytochrome c reductase, complex III subunit X(UQCR10)	UQCR10	2.28953	1.19505	3.04221e-18	6.96614e-17
100152085	ENSSSCG00000000736	Sus scrofa	TEA domain transcription factor 4(TEAD4)	TEAD4	0.277922	-1.84725	3.09889e-18	7.08372e-17
100512169	ENSSSCG00000002875	Sus scrofa	programmed cell death 2 like(PDCD2L)	PDCD2L	0.440762	-1.18193	3.19787e-18	7.29741e-17
100512878	ENSSSCG00000012297	Sus scrofa	coiled-coil domain containing 22(CCDC22)	CCDC22	2.08473	1.05986	3.28995e-18	7.49465e-17
100155987	ENSSSCG00000010514	Sus scrofa	ribosomal RNA processing 12 homolog(RRP12)	RRP12	0.539092	-0.891397	3.36641e-18	7.65569e-17
397013	ENSSSCG00000029275	Sus scrofa	PPARG coactivator 1 alpha(PPARGC1A)	PPARGC1A	3.28865	1.7175	3.40652e-18	7.73368e-17
100157189	ENSSSCG00000031617	Sus scrofa	SFT2 domain containing 2(SFT2D2)	SFT2D2	2.33603	1.22406	3.42827e-18	7.76977e-17
110259213	ENSSSCG00000032911	Sus scrofa	dual specificity phosphatase 8(DUSP8)	DUSP8	0.334062	-1.58181	3.51229e-18	7.94664e-17
100517599	ENSSSCG00000011013	Sus scrofa	WW domain containing adaptor with coiled-coil(WAC)	WAC	0.621827	-0.685416	3.7778e-18	8.53282e-17
100153669	ENSSSCG00000039896	Sus scrofa	transmembrane protein 38B(TMEM38B)	TMEM38B	0.341146	-1.55154	3.88121e-18	8.7515e-17
100270722	ENSSSCG00000016593	Sus scrofa	ADP ribosylation factor 5(ARF5)	ARF5	2.13977	1.09745	3.89794e-18	8.77433e-17
397148	ENSSSCG00000025686	Sus scrofa	kynurenine 3-monooxygenase(KMO)	KMO	2.33377	1.22266	4.0033e-18	8.99625e-17
100624738	ENSSSCG00000024144	Sus scrofa	NADH:ubiquinone oxidoreductase core subunit S7(NDUFS7)	NDUFS7	2.96019	1.56569	4.05134e-18	9.08883e-17
396801	ENSSSCG00000028512	Sus scrofa	low density lipoprotein receptor(LDLR)	LDLR	0.472308	-1.0822	4.13652e-18	9.26428e-17
100525265	ENSSSCG00000012172	Sus scrofa	acyl-CoA thioesterase 9(ACOT9)	ACOT9	0.5246	-0.93071	4.29354e-18	9.59976e-17
100525036	ENSSSCG00000027860	Sus scrofa	endoplasmic reticulum aminopeptidase 2(ERAP2)	ERAP2	0.307715	-1.70033	4.33628e-18	9.67902e-17
100152232	ENSSSCG00000039265	Sus scrofa	cytochrome c oxidase subunit 6A1(COX6A1)	COX6A1	2.15892	1.11031	4.37462e-18	9.74822e-17
100621355	ENSSSCG00000021880	Sus scrofa	matrix remodeling associated 8(MXRA8)	MXRA8	3.72619	1.8977	4.54424e-18	1.01092e-16
100517640	ENSSSCG00000014258	Sus scrofa	isochorismatase domain containing 1(ISOC1)	ISOC1	1.73348	0.793668	4.61583e-18	1.02513e-16
397260	ENSSSCG00000004952	Sus scrofa	SMAD family member 3(SMAD3)	SMAD3	0.373203	-1.42197	5.28815e-18	1.17249e-16
100738827	ENSSSCG00000002697	Sus scrofa	nudix hydrolase 7(NUDT7)	NUDT7	2.33702	1.22467	5.31653e-18	1.17681e-16
100157027	ENSSSCG00000010599	Sus scrofa	programmed cell death 11(PDCD11)	PDCD11	0.499724	-1.0008	5.32854e-18	1.17751e-16
100524545	ENSSSCG00000005785	Sus scrofa	proprotein convertase subtilisin/kexin type 6(PCSK6)	PCSK6	0.40814	-1.29287	5.75411e-18	1.26902e-16
110259323	ENSSSCG00000038440	Sus scrofa	GTP binding protein 3, mitochondrial(GTPBP3)	GTPBP3	0.465077	-1.10446	5.76177e-18	1.26902e-16
100525197	ENSSSCG00000016665	Sus scrofa	BMP binding endothelial regulator(BMPER)	BMPER	2.48062	1.3107	5.84793e-18	1.28426e-16
396826	ENSSSCG00000010448	Sus scrofa	Fas cell surface death receptor(FAS)	FAS	0.246855	-2.01826	5.8503e-18	1.28426e-16
100511108	ENSSSCG00000016882	Sus scrofa	poly(ADP-ribose) polymerase family member 8(PARP8)	PARP8	0.420257	-1.25066	6.28775e-18	1.37801e-16
100524037	ENSSSCG00000015455	Sus scrofa	cullin 1(CUL1)	CUL1	0.656291	-0.607593	6.6293e-18	1.45047e-16
733650	ENSSSCG00000025593	Sus scrofa	transporter 2, ATP binding cassette subfamily B member(TAP2)	TAP2	0.339025	-1.56054	6.77368e-18	1.47963e-16
100523594	ENSSSCG00000029805	Sus scrofa	Rho related BTB domain containing 3(RHOBTB3)	RHOBTB3	0.463638	-1.10893	7.18334e-18	1.56652e-16
110256599	ENSSSCG00000038904	Sus scrofa	FRAT regulator of WNT signaling pathway 2(FRAT2)	FRAT2	0.5151	-0.957075	7.19508e-18	1.56652e-16
100307125	ENSSSCG00000011437	Sus scrofa	aminolevulinate, delta-, synthase 1 pseudogene(ALAS1)	ALAS1	2.23928	1.16304	7.27736e-18	1.58184e-16
100525466	ENSSSCG00000003485	Sus scrofa	regulator of chromosome condensation 2(RCC2)	RCC2	0.55434	-0.851158	7.39754e-18	1.60534e-16
100153866	ENSSSCG00000007286	Sus scrofa	acyl-CoA synthetase short chain family member 2(ACSS2)	ACSS2	3.45995	1.79075	8.27075e-18	1.79191e-16
100514936	ENSSSCG00000012295	Sus scrofa	MAGI family member, X-linked(MAGIX)	MAGIX	4.21443	2.07534	8.56853e-18	1.8534e-16
100113409	ENSSSCG00000005970	Sus scrofa	squalene epoxidase(SQLE)	SQLE	0.374325	-1.41763	9.11623e-18	1.96866e-16
100621115	ENSSSCG00000025792	Sus scrofa	nitric oxide-associated protein 1-like(LOC100621115)	LOC100621115	0.550967	-0.859961	9.57791e-18	2.065e-16
397624	ENSSSCG00000009513	Sus scrofa	solute carrier family 15 member 1(SLC15A1)	SLC15A1	0.323174	-1.62962	9.61615e-18	2.06989e-16
100511742	ENSSSCG00000013766	Sus scrofa	interleukin 27 receptor subunit alpha(IL27RA)	IL27RA	0.446532	-1.16317	1.01391e-17	2.17893e-16
100157977	ENSSSCG00000006894	Sus scrofa	formin binding protein 1 like(FNBP1L)	FNBP1L	0.635069	-0.655016	1.02723e-17	2.20399e-16
100516928	ENSSSCG00000009492	Sus scrofa	G protein-coupled receptor 180(GPR180)	GPR180	0.545489	-0.874379	1.06726e-17	2.28616e-16
100516080	ENSSSCG00000000696	Sus scrofa	NOP2 nucleolar protein(NOP2)	NOP2	0.573044	-0.803282	1.07157e-17	2.29171e-16
100154760	ENSSSCG00000004630	Sus scrofa	secretogranin III(SCG3)	SCG3	0.30948	-1.69208	1.23612e-17	2.63937e-16
100153028	ENSSSCG00000010185	Sus scrofa	polypeptide N-acetylgalactosaminyltransferase 2(GALNT2)	GALNT2	2.6511	1.40659	1.24845e-17	2.66141e-16
100518980	ENSSSCG00000014627	Sus scrofa	sphingomyelin phosphodiesterase 1(SMPD1)	SMPD1	2.01798	1.01291	1.32158e-17	2.8128e-16
100512530	ENSSSCG00000008570	Sus scrofa	adhesion G protein-coupled receptor F3(ADGRF3)	ADGRF3	0.184427	-2.43888	1.35939e-17	2.88864e-16
100525303	ENSSSCG00000018041	Sus scrofa	aldehyde dehydrogenase 3 family member A2(ALDH3A2)	ALDH3A2	2.02711	1.01942	1.38901e-17	2.94688e-16
100154777	ENSSSCG00000006304	Sus scrofa	mitochondrial pyruvate carrier 2(MPC2)	MPC2	1.84428	0.88306	1.40022e-17	2.96592e-16
396650	ENSSSCG00000001398	Sus scrofa	MHC class I antigen 7(SLA-7)	SLA-7	0.495969	-1.01168	1.47576e-17	3.12096e-16
100522678	ENSSSCG00000027085	Sus scrofa	cytochrome b-c1 complex subunit Rieske, mitochondrial(LOC100522678)	LOC100522678	1.59134	0.67024	1.59528e-17	3.36835e-16
100154200	ENSSSCG00000000059	Sus scrofa	X-ray repair cross complementing 6(XRCC6)	XRCC6	1.94565	0.960255	1.6009e-17	3.37485e-16
414414	ENSSSCG00000028007	Sus scrofa	RNA polymerase I and III subunit C(POLR1C)	POLR1C	0.510623	-0.969668	1.83462e-17	3.86143e-16
100518225	ENSSSCG00000017106	Sus scrofa	mediator complex subunit 10(MED10)	MED10	0.471478	-1.08474	2.04689e-17	4.30138e-16
100520487	ENSSSCG00000034129	Sus scrofa	mitochondrial ribosomal protein L33(MRPL33)	MRPL33	1.83429	0.875224	2.1204e-17	4.44882e-16
100738612	ENSSSCG00000015595	Sus scrofa	activating transcription factor 3(ATF3)	ATF3	0.221889	-2.17209	2.13628e-17	4.47507e-16
100511198	ENSSSCG00000040348	Sus scrofa	lin-7 homolog A, crumbs cell polarity complex component(LIN7A)	LIN7A	0.331439	-1.59319	2.17516e-17	4.54934e-16
100516060	ENSSSCG00000013388	Sus scrofa	phosphodiesterase 3B(PDE3B)	PDE3B	2.30402	1.20415	2.22679e-17	4.65001e-16
100511538	ENSSSCG00000016036	Sus scrofa	WD repeat domain 75(WDR75)	WDR75	0.556075	-0.84665	2.25081e-17	4.69277e-16
100144467	ENSSSCG00000033507	Sus scrofa	achaete-scute family bHLH transcription factor 2(ASCL2)	ASCL2	0.137104	-2.86666	2.28155e-17	4.74942e-16
100622335	ENSSSCG00000028097	Sus scrofa	GC-rich promoter binding protein 1 like 1(GPBP1L1)	GPBP1L1	0.645825	-0.630784	2.30063e-17	4.78164e-16
100523990	ENSSSCG00000017131	Sus scrofa	fructosamine 3 kinase(FN3K)	FN3K	4.63785	2.21346	2.39578e-17	4.96397e-16
414910	ENSSSCG00000032538	Sus scrofa	glial cells missing transcription factor 1(GCM1)	GCM1	9.8851	3.30526	2.39583e-17	4.96397e-16
100525039	ENSSSCG00000007995	Sus scrofa	MAPK regulated corepressor interacting protein 2(MCRIP2)	MCRIP2	2.92295	1.54743	2.49199e-17	5.15516e-16
106504395	ENSSSCG00000036420	Sus scrofa	peroxisomal testis enriched protein 1(PXT1)	PXT1	5.34174	2.41731	2.5717e-17	5.31178e-16
100517857	ENSSSCG00000037433	Sus scrofa	chromosome 13 C3orf18 homolog(C13H3orf18)	C13H3orf18	3.68692	1.88242	2.62643e-17	5.4164e-16
100154520	ENSSSCG00000010465	Sus scrofa	tankyrase 2(TNKS2)	TNKS2	0.508713	-0.975077	2.66335e-17	5.48402e-16
100151872	ENSSSCG00000001697	Sus scrofa	transmembrane protein 63B(TMEM63B)	TMEM63B	2.22358	1.15288	2.74512e-17	5.64365e-16
100533202	ENSSSCG00000000021	Sus scrofa	Rho GTPase activating protein 8(ARHGAP8)	ARHGAP8	0.274877	-1.86314	2.85638e-17	5.86108e-16
100113410	ENSSSCG00000001718	Sus scrofa	cytochrome P450 family 39 subfamily A member 1(CYP39A1)	CYP39A1	2.70214	1.4341	2.85971e-17	5.86108e-16
100622758	ENSSSCG00000014820	Sus scrofa	FCH and double SH3 domains 2(FCHSD2)	FCHSD2	0.452552	-1.14385	2.89448e-17	5.9232e-16
100511473	ENSSSCG00000024109	Sus scrofa	3-hydroxybutyrate dehydrogenase 1(BDH1)	BDH1	4.2924	2.10178	3.01191e-17	6.15402e-16
100523244	ENSSSCG00000000107	Sus scrofa	casein kinase I(LOC100523244)	LOC100523244	0.501085	-0.996872	3.24725e-17	6.62469e-16
100525362	ENSSSCG00000011580	Sus scrofa	tRNA splicing endonuclease subunit 2(TSEN2)	TSEN2	0.449582	-1.15334	3.33485e-17	6.79297e-16
110260632	ENSSSCG00000033036	Sus scrofa	zinc finger CCCH-type containing 7B(ZC3H7B)	ZC3H7B	0.462689	-1.11189	3.54364e-17	7.2072e-16
100512730	ENSSSCG00000033822	Sus scrofa	thyroid hormone responsive(THRSP)	THRSP	0.105671	-3.24235	3.57732e-17	7.25584e-16
100626319	ENSSSCG00000021026	Sus scrofa	transmembrane protein 51(TMEM51)	TMEM51	0.565483	-0.822444	3.57847e-17	7.25584e-16
100513779	ENSSSCG00000028537	Sus scrofa	solute carrier family 22 member 9(LOC100513779)	LOC100513779	3.29163	1.7188	3.61025e-17	7.3091e-16
503658	ENSSSCG00000006001	Sus scrofa	ectonucleotide pyrophosphatase/phosphodiesterase 2(ENPP2)	ENPP2	2.26851	1.18175	3.63198e-17	7.3419e-16
100621202	ENSSSCG00000029849	Sus scrofa	sphingosine-1-phosphate receptor 1(S1PR1)	S1PR1	0.37977	-1.3968	3.64489e-17	7.35681e-16
397394	ENSSSCG00000010311	Sus scrofa	calcium/calmodulin dependent protein kinase II gamma(CAMK2G)	CAMK2G	1.80608	0.852865	3.81876e-17	7.69605e-16
397250	ENSSSCG00000003928	Sus scrofa	polo like kinase 3(PLK3)	PLK3	0.281111	-1.83079	3.93029e-17	7.90881e-16
100142669	ENSSSCG00000004465	Sus scrofa	branched chain keto acid dehydrogenase E1 subunit beta(BCKDHB)	BCKDHB	1.76386	0.818739	3.96635e-17	7.96931e-16
100525594	ENSSSCG00000009243	Sus scrofa	THAP domain containing 9(THAP9)	THAP9	2.41754	1.27354	3.97342e-17	7.97145e-16
100152303	ENSSSCG00000004049	Sus scrofa	acetyl-CoA acetyltransferase 2(ACAT2)	ACAT2	0.413977	-1.27238	4.19147e-17	8.38699e-16
100525739	ENSSSCG00000014283	Sus scrofa	kinesin family member 3A(KIF3A)	KIF3A	0.479435	-1.06059	4.19318e-17	8.38699e-16
100525816	ENSSSCG00000000186	Sus scrofa	RHEB like 1(RHEBL1)	RHEBL1	0.130049	-2.94287	4.22554e-17	8.439e-16
100625150	ENSSSCG00000038779	Sus scrofa	macrophage immunometabolism regulator(MACIR)	MACIR	0.279836	-1.83735	4.33513e-17	8.64487e-16
100525844	ENSSSCG00000016541	Sus scrofa	solute carrier family 35 member B4(SLC35B4)	SLC35B4	2.03396	1.02429	4.3439e-17	8.64938e-16
100153434	ENSSSCG00000001835	Sus scrofa	abhydrolase domain containing 2, acylglycerol lipase(ABHD2)	ABHD2	0.241855	-2.04779	4.42111e-17	8.78994e-16
100152933	ENSSSCG00000009509	Sus scrofa	importin 5(IPO5)	IPO5	0.48316	-1.04943	4.7073e-17	9.34494e-16
100158037	ENSSSCG00000009720	Sus scrofa	DExD/H-box helicase 60(DDX60)	DDX60	0.230867	-2.11487	5.04669e-17	1.00038e-15
100520929	ENSSSCG00000017337	Sus scrofa	acyl-CoA binding domain containing 4(ACBD4)	ACBD4	3.69221	1.88448	5.07105e-17	1.0037e-15
100154802	ENSSSCG00000005320	Sus scrofa	RGP1 homolog, RAB6A GEF complex partner 1(RGP1)	RGP1	1.65988	0.731075	5.14363e-17	1.01656e-15
100521083	ENSSSCG00000008488	Sus scrofa	regulator of microtubule dynamics 2(RMDN2)	RMDN2	2.87863	1.52538	5.20219e-17	1.0266e-15
100157117	ENSSSCG00000039378	Sus scrofa	kallistatin(LOC100157117)	LOC100157117	3.65952	1.87166	5.32679e-17	1.04963e-15
106510608	ENSSSCG00000003362	Sus scrofa	centrosomal protein 104(CEP104)	CEP104	0.504589	-0.98682	5.35572e-17	1.05377e-15
110256447	ENSSSCG00000034501	Sus scrofa	ribosomal oxygenase 2(RIOX2)	RIOX2	0.580977	-0.783447	5.40781e-17	1.06244e-15
100517170	ENSSSCG00000037267	Sus scrofa	MYC associated factor X(MAX)	MAX	0.558773	-0.839666	5.49552e-17	1.07808e-15
100525213	ENSSSCG00000014287	Sus scrofa	shroom family member 1(SHROOM1)	SHROOM1	0.353041	-1.50209	5.73313e-17	1.12303e-15
100523623	ENSSSCG00000032234	Sus scrofa	transmembrane protein 165(TMEM165)	TMEM165	0.527727	-0.922137	5.83551e-17	1.14141e-15
100157080	ENSSSCG00000000577	Sus scrofa	glycogen synthase 2(GYS2)	GYS2	4.57899	2.19503	5.90045e-17	1.15241e-15
100155141	ENSSSCG00000036257	Sus scrofa	eukaryotic translation elongation factor 1 epsilon 1(EEF1E1)	EEF1E1	0.524758	-0.930276	6.2981e-17	1.22827e-15
100512447	ENSSSCG00000016679	Sus scrofa	gamma-glutamylcyclotransferase(GGCT)	GGCT	3.77193	1.9153	6.5128e-17	1.26828e-15
106510466	ENSSSCG00000040607	Sus scrofa	MAF bZIP transcription factor(MAF)	MAF	2.4834	1.31232	6.61724e-17	1.28673e-15
100516688	ENSSSCG00000015105	Sus scrofa	solute carrier family 37 member 4(SLC37A4)	SLC37A4	2.53576	1.34242	6.70113e-17	1.30114e-15
100627436	ENSSSCG00000025096	Sus scrofa	F-box protein 24(FBXO24)	FBXO24	2.95864	1.56494	6.96332e-17	1.35007e-15
100626611	ENSSSCG00000027110	Sus scrofa	ribonuclease P/MRP subunit p38(RPP38)	RPP38	0.587246	-0.767963	7.1154e-17	1.37755e-15
100623170	ENSSSCG00000017190	Sus scrofa	exocyst complex component 7(EXOC7)	EXOC7	1.84672	0.884969	7.37611e-17	1.42594e-15
100155609	ENSSSCG00000016218	Sus scrofa	protein tyrosine phosphatase receptor type N(PTPRN)	PTPRN	16.0964	4.00867	7.53142e-17	1.45385e-15
100736657	ENSSSCG00000035628	Sus scrofa	coiled-coil domain containing 115(CCDC115)	CCDC115	2.6817	1.42315	8.02681e-17	1.54723e-15
100513275	ENSSSCG00000008572	Sus scrofa	GRB2 associated regulator of MAPK1 subtype 2(GAREM2)	GAREM2	0.250012	-1.99993	8.05462e-17	1.55034e-15
110255675	ENSSSCG00000033196	Sus scrofa	myogenesis regulating glycosidase (putative)(MYORG)	MYORG	3.14895	1.65487	8.18349e-17	1.57287e-15
100518418	ENSSSCG00000013938	Sus scrofa	GATA zinc finger domain containing 2A(GATAD2A)	GATAD2A	0.505914	-0.983035	8.7065e-17	1.67097e-15
100511643	ENSSSCG00000003772	Sus scrofa	zinc finger ZZ-type containing 3(ZZZ3)	ZZZ3	0.58077	-0.783961	9.02938e-17	1.72927e-15
102167025	ENSSSCG00000035653	Sus scrofa	post-GPI attachment to proteins 2(PGAP2)	PGAP2	1.94352	0.95867	9.0363e-17	1.72927e-15
100152585	ENSSSCG00000010569	Sus scrofa	O-GlcNAcase(OGA)	OGA	0.560282	-0.835775	9.13601e-17	1.74583e-15
100518784	ENSSSCG00000029163	Sus scrofa	branched chain amino acid transaminase 1(BCAT1)	BCAT1	0.338362	-1.56336	9.16773e-17	1.74938e-15
100155623	ENSSSCG00000029539	Sus scrofa	RAB23, member RAS oncogene family(RAB23)	RAB23	0.569198	-0.812997	9.48695e-17	1.80769e-15
100151814	ENSSSCG00000001533	Sus scrofa	TATA-box binding protein associated factor 11(TAF11)	TAF11	1.77327	0.826411	1.03055e-16	1.96067e-15
397645	ENSSSCG00000012173	Sus scrofa	spermidine/spermine N1-acetyltransferase 1(SAT1)	SAT1	0.306702	-1.70509	1.03193e-16	1.96067e-15
100517493	ENSSSCG00000017642	Sus scrofa	myotubularin related protein 4(MTMR4)	MTMR4	1.8994	0.92554	1.09388e-16	2.0754e-15
102165484	ENSSSCG00000005961	Sus scrofa	gasdermin-A-like(LOC102165484)	LOC102165484	0.0599835	-4.05929	1.14473e-16	2.16877e-15
100156117	ENSSSCG00000009818	Sus scrofa	intraflagellar transport 81(IFT81)	IFT81	0.502467	-0.9929	1.16722e-16	2.20825e-15
100517731	ENSSSCG00000017507	Sus scrofa	transcription factor CP2-like protein 1(LOC100517731)	LOC100517731	9.48248	3.24526	1.20027e-16	2.26755e-15
100737146	ENSSSCG00000017152	Sus scrofa	N-sulfoglucosamine sulfohydrolase(SGSH)	SGSH	2.07808	1.05525	1.2386e-16	2.33662e-15
100626508	ENSSSCG00000028886	Sus scrofa	importin 7(IPO7)	IPO7	0.537191	-0.896494	1.30255e-16	2.45378e-15
100154940	ENSSSCG00000004133	Sus scrofa	alpha-L-fucosidase 2(FUCA2)	FUCA2	1.92409	0.944173	1.31456e-16	2.4729e-15
100524873	ENSSSCG00000003903	Sus scrofa	cytochrome b-c1 complex subunit 6, mitochondrial(LOC100524873)	LOC100524873	2.63949	1.40026	1.34219e-16	2.52131e-15
100511276	ENSSSCG00000010990	Sus scrofa	nucleolar protein 6(NOL6)	NOL6	0.461133	-1.11675	1.36972e-16	2.56938e-15
100521327	ENSSSCG00000015393	Sus scrofa	cyclin D binding myb like transcription factor 1(DMTF1)	DMTF1	0.64225	-0.638794	1.38279e-16	2.59024e-15
100525059	ENSSSCG00000009045	Sus scrofa	hedgehog interacting protein(HHIP)	HHIP	2.53567	1.34237	1.49428e-16	2.79515e-15
100514057	ENSSSCG00000003920	Sus scrofa	4-hydroxyphenylpyruvate dioxygenase like(HPDL)	HPDL	0.294657	-1.76289	1.51304e-16	2.82626e-15
100188977	ENSSSCG00000015631	Sus scrofa	growth factor receptor bound protein 10(GRB10)	GRB10	0.570448	-0.809833	1.5285e-16	2.85113e-15
100623926	ENSSSCG00000027777	Sus scrofa	proline rich and Gla domain 1(PRRG1)	PRRG1	0.467626	-1.09657	1.5421e-16	2.87247e-15
100511615	ENSSSCG00000012724	Sus scrofa	SLIT and NTRK like family member 2(SLITRK2)	SLITRK2	0.089694	-3.47884	1.5909e-16	2.95921e-15
100155518	ENSSSCG00000006187	Sus scrofa	musculin(MSC)	MSC	0.248391	-2.00932	1.59789e-16	2.96805e-15
100521735	ENSSSCG00000008973	Sus scrofa	N-acylethanolamine acid amidase(NAAA)	NAAA	2.30658	1.20575	1.77481e-16	3.29207e-15
102163020	ENSSSCG00000029391	Sus scrofa	phospholipid scramblase 3(PLSCR3)	PLSCR3	0.446466	-1.16338	1.90177e-16	3.52265e-15
100337675	ENSSSCG00000017738	Sus scrofa	ArfGAP with dual PH domains 2(ADAP2)	ADAP2	2.09984	1.07028	1.91763e-16	3.54708e-15
100516066	ENSSSCG00000014197	Sus scrofa	solute carrier family 25 member 46(SLC25A46)	SLC25A46	1.75308	0.809888	1.92998e-16	3.56497e-15
100152536	ENSSSCG00000026996	Sus scrofa	ATP binding cassette subfamily C member 4(ABCC4)	ABCC4	4.81291	2.26691	2.00194e-16	3.69274e-15
100738909	ENSSSCG00000008584	Sus scrofa	protein FAM228B(LOC100738909)	LOC100738909	4.483	2.16447	2.10263e-16	3.87309e-15
102164462	ENSSSCG00000000867	Sus scrofa	Spi-C transcription factor(SPIC)	SPIC	3.10028	1.6324	2.18965e-16	4.02781e-15
100510899	ENSSSCG00000035958	Sus scrofa	eva-1 homolog A, regulator of programmed cell death(EVA1A)	EVA1A	2.48731	1.31459	2.24111e-16	4.11676e-15
100522238	ENSSSCG00000012893	Sus scrofa	unc-93 homolog B1, TLR signaling regulator(UNC93B1)	UNC93B1	0.379614	-1.3974	2.27368e-16	4.16663e-15
403107	ENSSSCG00000010546	Sus scrofa	cytochrome P450 family 2 subfamily C member 33(CYP2C33)	CYP2C33	3.45567	1.78897	2.27453e-16	4.16663e-15
100157484	ENSSSCG00000001858	Sus scrofa	calcium and integrin binding 1(CIB1)	CIB1	1.53672	0.619857	2.28492e-16	4.1799e-15
102165594	ENSSSCG00000042722	Sus scrofa	uncharacterized LOC102165594(LOC102165594)	LOC102165594	0.217836	-2.19868	2.37494e-16	4.33859e-15
100525504	ENSSSCG00000013367	Sus scrofa	general transcription factor IIH subunit 1(GTF2H1)	GTF2H1	0.597877	-0.74208	2.3795e-16	4.34096e-15
100738869	ENSSSCG00000008582	Sus scrofa	family with sequence similarity 228 member A(FAM228A)	FAM228A	5.73637	2.52014	2.45836e-16	4.47866e-15
100512446	ENSSSCG00000027676	Sus scrofa	NOP56 ribonucleoprotein(NOP56)	NOP56	0.504355	-0.98749	2.47541e-16	4.50355e-15
100127160	ENSSSCG00000001989	Sus scrofa	cell death inducing DFFA like effector b(CIDEB)	CIDEB	2.9622	1.56667	2.52833e-16	4.59268e-15
100514028	ENSSSCG00000005656	Sus scrofa	SET nuclear proto-oncogene(SET)	SET	0.641428	-0.640641	2.53132e-16	4.59268e-15
100126844	ENSSSCG00000004672	Sus scrofa	glycine amidinotransferase(GATM)	GATM	2.35643	1.2366	2.55934e-16	4.63718e-15
100156313	ENSSSCG00000031881	Sus scrofa	CDC42 small effector 1(CDC42SE1)	CDC42SE1	0.567988	-0.816068	2.59393e-16	4.69346e-15
100155791	ENSSSCG00000010688	Sus scrofa	minichromosome maintenance complex binding protein(MCMBP)	MCMBP	0.52176	-0.938541	2.62822e-16	4.74902e-15
100152224	ENSSSCG00000006093	Sus scrofa	NADH:ubiquinone oxidoreductase complex assembly factor 6(NDUFAF6)	NDUFAF6	0.463475	-1.10944	2.86944e-16	5.17786e-15
100624266	ENSSSCG00000007749	Sus scrofa	mitochondrial ribosomal protein S17(MRPS17)	MRPS17	1.86904	0.902298	2.93177e-16	5.28315e-15
100512665	ENSSSCG00000001577	Sus scrofa	TBC1 domain family member 22B(TBC1D22B)	TBC1D22B	0.506877	-0.980291	2.98091e-16	5.36442e-15
100154649	ENSSSCG00000012153	Sus scrofa	retinoic acid induced 2(RAI2)	RAI2	3.52779	1.81876	3.01006e-16	5.40956e-15
100521620	ENSSSCG00000006213	Sus scrofa	alcohol dehydrogenase iron containing 1(ADHFE1)	ADHFE1	3.18486	1.67123	3.15133e-16	5.65579e-15
595107	ENSSSCG00000033741	Sus scrofa	nucleolar pre-rRNA processing protein NIP7(NIP7)	NIP7	0.4926	-1.02151	3.22256e-16	5.77582e-15
100155665	ENSSSCG00000001076	Sus scrofa	ring finger protein 144B(RNF144B)	RNF144B	0.416405	-1.26394	3.31963e-16	5.94178e-15
100154477	ENSSSCG00000002452	Sus scrofa	legumain(LGMN)	LGMN	1.5348	0.618048	3.34662e-16	5.98203e-15
100037986	ENSSSCG00000035696	Sus scrofa	methylmalonyl-CoA epimerase(MCEE)	MCEE	2.02634	1.01888	3.39908e-16	6.06764e-15
397036	ENSSSCG00000021355	Sus scrofa	superoxide dismutase 1(SOD1)	SOD1	1.8269	0.8694	3.52568e-16	6.28517e-15
100522516	ENSSSCG00000011432	Sus scrofa	glycerate kinase(GLYCTK)	GLYCTK	2.33779	1.22515	3.69721e-16	6.58212e-15
100155462	ENSSSCG00000020702	Sus scrofa	SUMO specific peptidase 6(SENP6)	SENP6	0.665357	-0.587799	3.70975e-16	6.59561e-15
100153268	ENSSSCG00000004942	Sus scrofa	TIMELESS interacting protein(TIPIN)	TIPIN	0.384238	-1.37993	3.73915e-16	6.63899e-15
102159686	ENSSSCG00000005487	Sus scrofa	collagen type XXVII alpha 1 chain(COL27A1)	COL27A1	0.317637	-1.65455	3.82843e-16	6.78844e-15
100157270	ENSSSCG00000002008	Sus scrofa	DDB1 and CUL4 associated factor 11(DCAF11)	DCAF11	1.97039	0.978485	3.86469e-16	6.84359e-15
397438	ENSSSCG00000012236	Sus scrofa	ornithine transcarbamylase(OTC)	OTC	8.49665	3.08689	3.88653e-16	6.8731e-15
100157521	ENSSSCG00000031789	Sus scrofa	acyl-CoA synthetase long chain family member 5(ACSL5)	ACSL5	0.519105	-0.945902	3.99331e-16	7.05255e-15
100624297	ENSSSCG00000035430	Sus scrofa	yippee like 3(YPEL3)	YPEL3	2.86102	1.51653	4.11886e-16	7.26461e-15
100523519	ENSSSCG00000016867	Sus scrofa	coiled-coil domain containing 152(CCDC152)	CCDC152	4.81423	2.26731	4.14028e-16	7.29272e-15
110256099	ENSSSCG00000031530	Sus scrofa	derlin 2(DERL2)	DERL2	1.66986	0.739731	4.35535e-16	7.66139e-15
100153520	ENSSSCG00000010252	Sus scrofa	hexokinase domain containing 1(HKDC1)	HKDC1	0.190959	-2.38866	4.53401e-16	7.96511e-15
100515577	ENSSSCG00000011250	Sus scrofa	acetyl-CoA acyltransferase 1(ACAA1)	ACAA1	2.82272	1.49709	4.83441e-16	8.48161e-15
100626770	ENSSSCG00000028338	Sus scrofa	peptidase domain containing associated with muscle regeneration 1(PAMR1)	PAMR1	2.16549	1.1147	5.01423e-16	8.78549e-15
100627352	ENSSSCG00000026990	Sus scrofa	family with sequence similarity 162 member A(FAM162A)	FAM162A	2.20497	1.14076	5.11958e-16	8.95826e-15
100157451	ENSSSCG00000034321	Sus scrofa	tumor protein p53 inducible nuclear protein 1(TP53INP1)	TP53INP1	0.283285	-1.81967	5.12949e-16	8.96379e-15
100622812	ENSSSCG00000035971	Sus scrofa	dual specificity phosphatase 2(DUSP2)	DUSP2	0.213141	-2.23012	5.13721e-16	8.96548e-15
100518016	ENSSSCG00000000905	Sus scrofa	NADH:ubiquinone oxidoreductase subunit A12(NDUFA12)	NDUFA12	2.0156	1.01121	5.55536e-16	9.68251e-15
396901	ENSSSCG00000005488	Sus scrofa	orosomucoid 1(ORM1)	ORM1	0.444063	-1.17116	5.56702e-16	9.69011e-15
100517163	ENSSSCG00000003667	Sus scrofa	tRNA isopentenyltransferase 1(TRIT1)	TRIT1	0.55349	-0.85337	5.62396e-16	9.77641e-15
100622743	ENSSSCG00000022162	Sus scrofa	RAB11 family interacting protein 5(RAB11FIP5)	RAB11FIP5	2.32244	1.21564	5.71532e-16	9.92225e-15
100154053	ENSSSCG00000006378	Sus scrofa	SLAM family member 7(SLAMF7)	SLAMF7	0.246252	-2.02179	5.85896e-16	1.01471e-14
100156024	ENSSSCG00000009739	Sus scrofa	nucleolar complex associated 4 homolog(NOC4L)	NOC4L	0.57888	-0.788664	5.86015e-16	1.01471e-14
100514865	ENSSSCG00000015424	Sus scrofa	proteasome 26S subunit, ATPase 2(PSMC2)	PSMC2	1.45138	0.537422	5.92479e-16	1.02457e-14
100627432	ENSSSCG00000040847	Sus scrofa	adaptor related protein complex 1 subunit sigma 3(AP1S3)	AP1S3	0.22328	-2.16308	6.01322e-16	1.03851e-14
100622345	ENSSSCG00000027846	Sus scrofa	ribosomal RNA processing 15 homolog(RRP15)	RRP15	0.620517	-0.688457	6.13353e-16	1.05791e-14
100302698	ENSSSCG00000000886	Sus scrofa	solute carrier family 25 member 3(SLC25A3)	SLC25A3	1.71121	0.77502	6.3152e-16	1.08784e-14
100154338	ENSSSCG00000005740	Sus scrofa	sarcosine dehydrogenase(SARDH)	SARDH	2.48857	1.31532	6.43978e-16	1.10786e-14
100512107	ENSSSCG00000003015	Sus scrofa	exosome component 5(EXOSC5)	EXOSC5	0.472501	-1.08161	6.72654e-16	1.1557e-14
100513532	ENSSSCG00000008147	Sus scrofa	four and a half LIM domains 2(FHL2)	FHL2	1.89377	0.921261	6.8156e-16	1.16948e-14
100157399	ENSSSCG00000036758	Sus scrofa	heat shock protein family A (Hsp70) member 12A(HSPA12A)	HSPA12A	0.408058	-1.29315	6.85131e-16	1.17409e-14
100526242	ENSSSCG00000017429	Sus scrofa	prolyl 3-hydroxylase family member 4 (inactive)(P3H4)	P3H4	0.548794	-0.865663	6.88499e-16	1.17834e-14
100511581	ENSSSCG00000010863	Sus scrofa	AT-hook containing transcription factor 1(AHCTF1)	AHCTF1	0.561867	-0.831698	7.35014e-16	1.25634e-14
100624530	ENSSSCG00000028978	Sus scrofa	carbamoyl-phosphate synthetase 2, aspartate transcarbamylase, and dihydroorotase(CAD)	CAD	0.364963	-1.45418	7.4486e-16	1.27153e-14
100511360	ENSSSCG00000005057	Sus scrofa	F-box protein 34(FBXO34)	FBXO34	2.81013	1.49064	7.72867e-16	1.31764e-14
100516496	ENSSSCG00000032193	Sus scrofa	sodium/potassium transporting ATPase interacting 1(NKAIN1)	NKAIN1	0.178078	-2.48942	7.7475e-16	1.31916e-14
100513328	ENSSSCG00000004542	Sus scrofa	asparaginyl-tRNA synthetase 1(NARS1)	NARS1	0.570533	-0.809617	7.98264e-16	1.35746e-14
100627191	ENSSSCG00000003775	Sus scrofa	mutS homolog 4(MSH4)	MSH4	0.535809	-0.900208	8.04551e-16	1.36465e-14
733698	ENSSSCG00000003775	Sus scrofa	Rab geranylgeranyltransferase subunit beta(RABGGTB)	RABGGTB	0.535809	-0.900208	8.04551e-16	1.36465e-14
100157173	ENSSSCG00000007426	Sus scrofa	acyl-CoA thioesterase 8(ACOT8)	ACOT8	1.69319	0.75974	8.10598e-16	1.37316e-14
100514568	ENSSSCG00000013864	Sus scrofa	transmembrane protein 38A(TMEM38A)	TMEM38A	0.483572	-1.0482	8.25033e-16	1.39583e-14
100620929	ENSSSCG00000029519	Sus scrofa	cytokine induced apoptosis inhibitor 1(CIAPIN1)	CIAPIN1	1.59716	0.675504	8.56213e-16	1.44674e-14
100154828	ENSSSCG00000007133	Sus scrofa	acyl-CoA synthetase short chain family member 1(ACSS1)	ACSS1	0.39488	-1.34051	8.70063e-16	1.46827e-14
100517432	ENSSSCG00000016400	Sus scrofa	mab-21 like 4(MAB21L4)	MAB21L4	4.07697	2.0275	8.85781e-16	1.4929e-14
100155402	ENSSSCG00000011280	Sus scrofa	vasoactive intestinal peptide receptor 1(VIPR1)	VIPR1	2.61951	1.3893	8.91876e-16	1.50127e-14
100156548	ENSSSCG00000032566	Sus scrofa	zinc fingers and homeoboxes 3(ZHX3)	ZHX3	2.02661	1.01907	8.96861e-16	1.50775e-14
397003	ENSSSCG00000005222	Sus scrofa	solute carrier family 1 member 1(SLC1A1)	SLC1A1	0.275938	-1.85759	9.19308e-16	1.54353e-14
100157318	ENSSSCG00000011831	Sus scrofa	apolipoprotein D(APOD)	APOD	6.02038	2.58985	9.41372e-16	1.57858e-14
397162	ENSSSCG00000038694	Sus scrofa	cyclin D2(CCND2)	CCND2	0.350866	-1.51101	9.58723e-16	1.60565e-14
100622590	ENSSSCG00000027529	Sus scrofa	baculoviral IAP repeat containing 3(BIRC3)	BIRC3	0.276696	-1.85363	9.60274e-16	1.60622e-14
100152814	ENSSSCG00000010158	Sus scrofa	translocase of outer mitochondrial membrane 20(TOMM20)	TOMM20	0.585591	-0.772034	9.81816e-16	1.64019e-14
100512354	ENSSSCG00000003434	Sus scrofa	mitofusin 2(MFN2)	MFN2	2.00505	1.00364	9.8568e-16	1.64458e-14
100517950	ENSSSCG00000003600	Sus scrofa	tubulointerstitial nephritis antigen like 1(TINAGL1)	TINAGL1	2.26168	1.1774	9.89929e-16	1.64959e-14
100623352	ENSSSCG00000023080	Sus scrofa	tripeptidyl peptidase 1(TPP1)	TPP1	1.59994	0.678021	1.02548e-15	1.70669e-14
100521637	ENSSSCG00000025661	Sus scrofa	transforming growth factor beta regulator 1(TBRG1)	TBRG1	0.696595	-0.521609	1.04733e-15	1.74088e-14
106505965	ENSSSCG00000009988	Sus scrofa	THO complex subunit 5(THOC5)	THOC5	3.61974	1.85589	1.05648e-15	1.75125e-14
100157228	ENSSSCG00000010746	Sus scrofa	ADAM metallopeptidase domain 12(ADAM12)	ADAM12	2.28971	1.19517	1.05694e-15	1.75125e-14
100525609	ENSSSCG00000011443	Sus scrofa	stabilin 1(STAB1)	STAB1	3.11268	1.63816	1.05753e-15	1.75125e-14
102167710	ENSSSCG00000033613	Sus scrofa	forkhead box S1(FOXS1)	FOXS1	0.244387	-2.03276	1.06871e-15	1.76756e-14
100624686	ENSSSCG00000035196	Sus scrofa	KIAA1107 ortholog(KIAA1107)	KIAA1107	3.54759	1.82684	1.07842e-15	1.78141e-14
100627492	ENSSSCG00000022778	Sus scrofa	SAGA complex associated factor 29(SGF29)	SGF29	2.6391	1.40005	1.1822e-15	1.95041e-14
100621801	ENSSSCG00000043102	Sus scrofa	polypeptide N-acetylgalactosaminyltransferase 4(GALNT4)	GALNT4	3.29501	1.72028	1.18376e-15	1.95056e-14
100307052	ENSSSCG00000027855	Sus scrofa	suppressor of cytokine signaling 1(SOCS1)	SOCS1	0.333968	-1.58222	1.20316e-15	1.98007e-14
100627971	ENSSSCG00000028923	Sus scrofa	sodium channel epithelial 1 subunit beta(SCNN1B)	SCNN1B	9.19203	3.20038	1.21789e-15	2.00183e-14
100521909	ENSSSCG00000008974	Sus scrofa	SDA1 domain containing 1(SDAD1)	SDAD1	0.599586	-0.737962	1.23912e-15	2.03422e-14
397400	ENSSSCG00000002385	Sus scrofa	transforming growth factor beta 3(TGFB3)	TGFB3	0.278743	-1.84299	1.25081e-15	2.05087e-14
110257570	ENSSSCG00000032422	Sus scrofa	TRPM8 channel-associated factor 2-like(LOC110257570)	LOC110257570	0.281253	-1.83006	1.25491e-15	2.05506e-14
110255933	ENSSSCG00000039650	Sus scrofa	phosphate cytidylyltransferase 2, ethanolamine(PCYT2)	PCYT2	1.89979	0.925838	1.26047e-15	2.06161e-14
100511391	ENSSSCG00000008858	Sus scrofa	kelch like family member 2(KLHL2)	KLHL2	0.505941	-0.98296	1.27448e-15	2.08196e-14
100627128	ENSSSCG00000028178	Sus scrofa	fumarate hydratase(FH)	FH	1.55327	0.635304	1.32553e-15	2.1627e-14
110261147	ENSSSCG00000038916	Sus scrofa	LSM10, U7 small nuclear RNA associated(LSM10)	LSM10	0.473331	-1.07908	1.3988e-15	2.27944e-14
110261548	ENSSSCG00000041322	Sus scrofa	alpha kinase 3(ALPK3)	ALPK3	0.229477	-2.12358	1.40635e-15	2.28894e-14
100625406	ENSSSCG00000011968	Sus scrofa	nitrilase family member 2(NIT2)	NIT2	2.36399	1.24123	1.41287e-15	2.29673e-14
100521929	ENSSSCG00000011635	Sus scrofa	transmembrane protein 108(TMEM108)	TMEM108	0.0242727	-5.36452	1.4245e-15	2.3128e-14
100518918	ENSSSCG00000009018	Sus scrofa	SH3 domain containing 19(SH3D19)	SH3D19	0.554905	-0.849687	1.47627e-15	2.39394e-14
100134959	ENSSSCG00000036449	Sus scrofa	glucose-6-phosphatase catalytic subunit 1(G6PC1)	G6PC1	11.6876	3.54691	1.48145e-15	2.3994e-14
396615	ENSSSCG00000001862	Sus scrofa	electron transfer flavoprotein subunit alpha(ETFA)	ETFA	1.57877	0.658799	1.50027e-15	2.42692e-14
100623148	ENSSSCG00000022649	Sus scrofa	solute carrier family 7 member 11(SLC7A11)	SLC7A11	0.210675	-2.24691	1.62251e-15	2.62106e-14
100518347	ENSSSCG00000027826	Sus scrofa	GTPase, IMAP family member 4(GIMAP4)	GIMAP4	1.68669	0.754196	1.62422e-15	2.62106e-14
100513485	ENSSSCG00000009129	Sus scrofa	TRAF interacting protein with forkhead associated domain(TIFA)	TIFA	0.444206	-1.1707	1.71929e-15	2.7711e-14
100157312	ENSSSCG00000009815	Sus scrofa	calcium/calmodulin dependent protein kinase kinase 2(CAMKK2)	CAMKK2	2.31011	1.20796	1.76893e-15	2.84766e-14
110255203	ENSSSCG00000005665	Sus scrofa	phytanoyl-CoA dioxygenase domain containing 1(PHYHD1)	PHYHD1	2.05937	1.0422	1.80816e-15	2.90729e-14
100038007	ENSSSCG00000006452	Sus scrofa	CD1B antigen(PCD1B)	PCD1B	2.81357	1.4924	1.96477e-15	3.15528e-14
100737962	ENSSSCG00000000377	Sus scrofa	proliferation-associated 2G4(PA2G4)	PA2G4	0.598107	-0.741525	1.97195e-15	3.16298e-14
100520696	ENSSSCG00000017793	Sus scrofa	ankyrin repeat domain 13B(ANKRD13B)	ANKRD13B	0.29119	-1.77997	2.01382e-15	3.22569e-14
100623362	ENSSSCG00000009753	Sus scrofa	transmembrane protein 132C(TMEM132C)	TMEM132C	4.03808	2.01367	2.01591e-15	3.22569e-14
100514295	ENSSSCG00000003583	Sus scrofa	replication protein A2(RPA2)	RPA2	1.80768	0.854136	2.0257e-15	3.23746e-14
100524985	ENSSSCG00000006354	Sus scrofa	translocase of outer mitochondrial membrane 40 like(TOMM40L)	TOMM40L	2.84443	1.50814	2.09886e-15	3.35036e-14
100623290	ENSSSCG00000027617	Sus scrofa	synaptoporin(SYNPR)	SYNPR	3.7822	1.91923	2.18642e-15	3.48594e-14
100627842	ENSSSCG00000003217	Sus scrofa	Josephin domain containing 2(JOSD2)	JOSD2	2.34595	1.23017	2.2209e-15	3.53666e-14
396945	ENSSSCG00000025698	Sus scrofa	serpin family E member 1(SERPINE1)	SERPINE1	0.116964	-3.09587	2.39379e-15	3.80741e-14
100155475	ENSSSCG00000010203	Sus scrofa	heterogeneous nuclear ribonucleoprotein F(HNRNPF)	HNRNPF	0.6992	-0.516223	2.41449e-15	3.83575e-14
100156484	ENSSSCG00000030165	Sus scrofa	MAF bZIP transcription factor F(MAFF)	MAFF	0.260975	-1.93802	2.48836e-15	3.94838e-14
100524242	ENSSSCG00000014060	Sus scrofa	KIAA1191(KIAA1191)	KIAA1191	1.96689	0.975916	2.5163e-15	3.98794e-14
100628092	ENSSSCG00000022187	Sus scrofa	CDGSH iron sulfur domain 3(CISD3)	CISD3	2.31789	1.21281	2.52542e-15	3.99763e-14
100154739	ENSSSCG00000010031	Sus scrofa	SFI1 centrin binding protein(SFI1)	SFI1	3.73715	1.90194	2.56789e-15	4.06002e-14
494017	ENSSSCG00000014305	Sus scrofa	secretion associated Ras related GTPase 1B(SAR1B)	SAR1B	1.4399	0.525968	2.57211e-15	4.06185e-14
100153777	ENSSSCG00000036822	Sus scrofa	transmembrane protein 273(TMEM273)	TMEM273	3.84115	1.94154	2.64244e-15	4.16797e-14
100233171	ENSSSCG00000038081	Sus scrofa	1-acylglycerol-3-phosphate O-acyltransferase 3(AGPAT3)	AGPAT3	1.64588	0.718859	2.67871e-15	4.22016e-14
100520950	ENSSSCG00000014371	Sus scrofa	NADH:ubiquinone oxidoreductase subunit A2(NDUFA2)	NDUFA2	2.14604	1.10168	2.75031e-15	4.32783e-14
100158055	ENSSSCG00000045712	Sus scrofa	olfactomedin like 3(OLFML3)	OLFML3	0.500271	-0.99922	2.76276e-15	4.34227e-14
100524525	ENSSSCG00000011293	Sus scrofa	protein O-linked mannose N-acetylglucosaminyltransferase 2 (beta 1,4-)(POMGNT2)	POMGNT2	0.457728	-1.12744	2.83517e-15	4.45081e-14
100125345	ENSSSCG00000009642	Sus scrofa	stanniocalcin 1(STC1)	STC1	0.068605	-3.86554	2.84644e-15	4.46322e-14
102157898	ENSSSCG00000025114	Sus scrofa	formin like 3(FMNL3)	FMNL3	0.561594	-0.832402	2.92276e-15	4.5775e-14
100155248	ENSSSCG00000002444	Sus scrofa	fibulin 5(FBLN5)	FBLN5	2.74636	1.45752	2.93702e-15	4.59209e-14
100038022	ENSSSCG00000002907	Sus scrofa	COX6B protein(COX6B)	COX6B	2.26588	1.18007	2.93899e-15	4.59209e-14
102161798	ENSSSCG00000023775	Sus scrofa	transcription factor B2, mitochondrial(TFB2M)	TFB2M	0.50758	-0.978293	3.04514e-15	4.75234e-14
100513982	ENSSSCG00000008284	Sus scrofa	retinol dehydrogenase 12-like(LOC100513982)	LOC100513982	3.64948	1.86769	3.16728e-15	4.93717e-14
100518154	ENSSSCG00000015926	Sus scrofa	ATP binding cassette subfamily B member 11(ABCB11)	ABCB11	3.17705	1.66769	3.17303e-15	4.94033e-14
100524132	ENSSSCG00000013507	Sus scrofa	MPN domain containing(MPND)	MPND	2.42804	1.27979	3.2733e-15	5.09048e-14
100126280	ENSSSCG00000036050	Sus scrofa	CD302 molecule(CD302)	CD302	2.10978	1.0771	3.3572e-15	5.21486e-14
100518028	ENSSSCG00000015247	Sus scrofa	zinc finger and BTB domain containing 44(ZBTB44)	ZBTB44	0.569627	-0.811911	3.37771e-15	5.24059e-14
396558	ENSSSCG00000003551	Sus scrofa	progestin and adipoQ receptor family member 7(PAQR7)	PAQR7	3.89159	1.96036	3.39779e-15	5.26504e-14
396675	ENSSSCG00000026092	Sus scrofa	sterol regulatory element binding transcription factor 2(SREBF2)	SREBF2	0.483452	-1.04856	3.4014e-15	5.26504e-14
100514841	ENSSSCG00000000734	Sus scrofa	tetraspanin 11(TSPAN11)	TSPAN11	2.71832	1.44272	3.43932e-15	5.31753e-14
100738263	ENSSSCG00000028066	Sus scrofa	SPRY domain containing 4(SPRYD4)	SPRYD4	1.65914	0.730434	3.49258e-15	5.39359e-14
100624856	ENSSSCG00000037527	Sus scrofa	complexin 1(CPLX1)	CPLX1	20.8299	4.38058	3.51221e-15	5.41761e-14
100519412	ENSSSCG00000013615	Sus scrofa	ECSIT signaling integrator(ECSIT)	ECSIT	1.80039	0.84831	3.53079e-15	5.43996e-14
399539	ENSSSCG00000008247	Sus scrofa	succinate-CoA ligase GDP/ADP-forming subunit alpha(SUCLG1)	SUCLG1	1.52486	0.608678	4.01366e-15	6.17676e-14
100136901	ENSSSCG00000007478	Sus scrofa	ATPase phospholipid transporting 9A (putative)(ATP9A)	ATP9A	2.03934	1.02811	4.03493e-15	6.20231e-14
100156108	ENSSSCG00000012234	Sus scrofa	sushi repeat containing protein X-linked(SRPX)	SRPX	0.516909	-0.952017	4.11004e-15	6.31045e-14
414428	ENSSSCG00000016549	Sus scrofa	muskelin 1(MKLN1)	MKLN1	0.642476	-0.638285	4.17912e-15	6.40911e-14
110256129	ENSSSCG00000035839	Sus scrofa	DNA topoisomerase III alpha(TOP3A)	TOP3A	0.706145	-0.501963	4.21627e-15	6.45862e-14
100623772	ENSSSCG00000040257	Sus scrofa	zinc finger protein 862(ZNF862)	ZNF862	1.87629	0.907882	4.27489e-15	6.54088e-14
396762	ENSSSCG00000010698	Sus scrofa	fibroblast growth factor receptor 2(FGFR2)	FGFR2	0.391673	-1.35228	4.41375e-15	6.74558e-14
100048946	ENSSSCG00000015549	Sus scrofa	ribonuclease L(RNASEL)	RNASEL	0.285862	-1.80661	4.41947e-15	6.74654e-14
397027	ENSSSCG00000012999	Sus scrofa	calpain 1(CAPN1)	CAPN1	2.00324	1.00234	4.68466e-15	7.14317e-14
100144503	ENSSSCG00000043781	Sus scrofa	ras homolog family member B(RHOB)	RHOB	0.438206	-1.19032	4.76553e-15	7.25814e-14
396968	ENSSSCG00000032985	Sus scrofa	glutamic-oxaloacetic transaminase 2(GOT2)	GOT2	2.22296	1.15248	5.06302e-15	7.7024e-14
100514873	ENSSSCG00000036136	Sus scrofa	basic helix-loop-helix family member e40(BHLHE40)	BHLHE40	0.183603	-2.44533	5.16578e-15	7.84974e-14
100519713	ENSSSCG00000002835	Sus scrofa	TOX high mobility group box family member 3(TOX3)	TOX3	0.43508	-1.20065	5.19496e-15	7.88506e-14
100155895	ENSSSCG00000002252	Sus scrofa	arrestin domain containing 4(ARRDC4)	ARRDC4	0.29341	-1.76901	5.2582e-15	7.97194e-14
100738906	ENSSSCG00000033816	Sus scrofa	zinc finger protein 177-like(LOC100738906)	LOC100738906	2.26218	1.17771	5.27085e-15	7.98201e-14
100516855	ENSSSCG00000006762	Sus scrofa	adaptor related protein complex 4 subunit beta 1(AP4B1)	AP4B1	0.260951	-1.93815	5.28722e-15	7.99768e-14
100736753	ENSSSCG00000025629	Sus scrofa	collectin subfamily member 11(COLEC11)	COLEC11	1.73516	0.795069	5.774e-15	8.72406e-14
100154025	ENSSSCG00000009957	Sus scrofa	myosin XVIIIB(MYO18B)	MYO18B	0.189785	-2.39756	5.8526e-15	8.83277e-14
100620830	ENSSSCG00000025284	Sus scrofa	coenzyme Q9(COQ9)	COQ9	1.91221	0.935243	6.41061e-15	9.66393e-14
100620525	ENSSSCG00000036546	Sus scrofa	ring finger protein 141(RNF141)	RNF141	0.489	-1.03209	6.48558e-15	9.76588e-14
100216430	ENSSSCG00000012823	Sus scrofa	dyskerin pseudouridine synthase 1(DKC1)	DKC1	0.479174	-1.06138	6.54292e-15	9.84105e-14
100156819	ENSSSCG00000005440	Sus scrofa	actin binding transcription modulator(ABITRAM)	ABITRAM	1.8947	0.921968	6.84155e-15	1.02786e-13
100158153	ENSSSCG00000010484	Sus scrofa	NOC3 like DNA replication regulator(NOC3L)	NOC3L	0.511988	-0.965817	6.95809e-15	1.04418e-13
100153752	ENSSSCG00000009500	Sus scrofa	claudin 10(CLDN10)	CLDN10	2.32657	1.2182	7.2004e-15	1.07933e-13
100514538	ENSSSCG00000017635	Sus scrofa	MKS transition zone complex subunit 1(MKS1)	MKS1	3.18437	1.67101	7.51744e-15	1.12558e-13
100233197	ENSSSCG00000024814	Sus scrofa	6-phosphofructo-2-kinase/fructose-2,6-biphosphatase 1(PFKFB1)	PFKFB1	3.56038	1.83203	7.59329e-15	1.13566e-13
110257347	ENSSSCG00000034302	Sus scrofa	solute carrier family 12 member 7(SLC12A7)	SLC12A7	0.567622	-0.816998	7.94786e-15	1.18735e-13
100524062	ENSSSCG00000012657	Sus scrofa	apoptosis inducing factor mitochondria associated 1(AIFM1)	AIFM1	1.41209	0.497829	8.07359e-15	1.20478e-13
100525083	ENSSSCG00000016100	Sus scrofa	NADH:ubiquinone oxidoreductase subunit B3(NDUFB3)	NDUFB3	1.893	0.920675	8.1641e-15	1.21692e-13
100127133	ENSSSCG00000014047	Sus scrofa	fibroblast growth factor receptor 4(FGFR4)	FGFR4	2.57604	1.36516	8.32053e-15	1.23884e-13
100520614	ENSSSCG00000037263	Sus scrofa	siah E3 ubiquitin protein ligase 1(SIAH1)	SIAH1	0.548476	-0.8665	8.49855e-15	1.26393e-13
100737517	ENSSSCG00000027157	Sus scrofa	solute carrier family 40 member 1(SLC40A1)	SLC40A1	0.36988	-1.43487	8.6385e-15	1.28331e-13
100516037	ENSSSCG00000027198	Sus scrofa	pyruvate dehydrogenase kinase 2(PDK2)	PDK2	2.34663	1.23059	8.65467e-15	1.28428e-13
100157997	ENSSSCG00000015709	Sus scrofa	solute carrier family 35 member F5(SLC35F5)	SLC35F5	0.551085	-0.859652	8.81892e-15	1.30719e-13
100625593	ENSSSCG00000021718	Sus scrofa	methyltransferase like 17(METTL17)	METTL17	0.603983	-0.727421	8.96162e-15	1.32686e-13
100739193	ENSSSCG00000008787	Sus scrofa	kelch like family member 5(KLHL5)	KLHL5	0.4574	-1.12847	9.12862e-15	1.35008e-13
100154370	ENSSSCG00000004294	Sus scrofa	synaptotagmin binding cytoplasmic RNA interacting protein(SYNCRIP)	SYNCRIP	0.585722	-0.771712	9.36952e-15	1.38417e-13
100525016	ENSSSCG00000033538	Sus scrofa	small leucine rich protein 1(SMLR1)	SMLR1	2.6826	1.42363	9.86631e-15	1.45594e-13
100525726	ENSSSCG00000024754	Sus scrofa	Bardet-Biedl syndrome 9(BBS9)	BBS9	0.382513	-1.38642	1.00283e-14	1.4782e-13
100514190	ENSSSCG00000011912	Sus scrofa	queuine tRNA-ribosyltransferase accessory subunit 2(QTRT2)	QTRT2	0.509796	-0.972008	1.00446e-14	1.47896e-13
100524245	ENSSSCG00000007704	Sus scrofa	NOP2/Sun RNA methyltransferase 5(NSUN5)	NSUN5	0.58598	-0.771078	1.00912e-14	1.48418e-13
100514904	ENSSSCG00000028045	Sus scrofa	mitochondrial E3 ubiquitin protein ligase 1(MUL1)	MUL1	1.74807	0.805759	1.02016e-14	1.49875e-13
100141398	ENSSSCG00000001657	Sus scrofa	cullin 7(CUL7)	CUL7	3.63363	1.86141	1.04017e-14	1.52646e-13
100154050	ENSSSCG00000010010	Sus scrofa	pescadillo ribosomal biogenesis factor 1(PES1)	PES1	0.630501	-0.66543	1.08475e-14	1.58866e-13
397279	ENSSSCG00000040185	Sus scrofa	transcription factor A, mitochondrial(TFAM)	TFAM	0.604207	-0.726886	1.08494e-14	1.58866e-13
100157848	ENSSSCG00000032242	Sus scrofa	high mobility group AT-hook 1(HMGA1)	HMGA1	0.433407	-1.2062	1.09661e-14	1.60398e-13
100310802	ENSSSCG00000015299	Sus scrofa	STEAP4 metalloreductase(STEAP4)	STEAP4	0.189342	-2.40094	1.10897e-14	1.62027e-13
100524617	ENSSSCG00000023258	Sus scrofa	C-type lectin domain family 4 member F(CLEC4F)	CLEC4F	4.55028	2.18596	1.13096e-14	1.65058e-13
100516900	ENSSSCG00000013874	Sus scrofa	occludin/ELL domain containing 1(OCEL1)	OCEL1	1.99202	0.994232	1.23137e-14	1.79515e-13
397526	ENSSSCG00000016859	Sus scrofa	complement C7(C7)	C7	1.93836	0.954837	1.28247e-14	1.8676e-13
414902	ENSSSCG00000011514	Sus scrofa	melanocyte inducing transcription factor(MITF)	MITF	1.77814	0.830373	1.31685e-14	1.91556e-13
100157957	ENSSSCG00000006145	Sus scrofa	E2F transcription factor 5(E2F5)	E2F5	0.360117	-1.47346	1.38006e-14	2.00532e-13
100627974	ENSSSCG00000029365	Sus scrofa	musashi RNA binding protein 1(MSI1)	MSI1	0.399244	-1.32466	1.43461e-14	2.0823e-13
100517711	ENSSSCG00000006625	Sus scrofa	regulatory factor X5(RFX5)	RFX5	0.479908	-1.05917	1.4701e-14	2.13149e-13
100523287	ENSSSCG00000015878	Sus scrofa	plakophilin 4(PKP4)	PKP4	0.58442	-0.774923	1.4966e-14	2.16754e-13
100152061	ENSSSCG00000021601	Sus scrofa	zinc finger protein 711(ZNF711)	ZNF711	0.329897	-1.59991	1.50052e-14	2.17085e-13
100514856	ENSSSCG00000022168	Sus scrofa	amyloid beta precursor protein binding family B member 2(APBB2)	APBB2	2.12883	1.09006	1.53729e-14	2.22163e-13
100521800	ENSSSCG00000024818	Sus scrofa	non-compact myelin associated protein(NCMAP)	NCMAP	2.36927	1.24445	1.54545e-14	2.22856e-13
100522144	ENSSSCG00000024818	Sus scrofa	RCAN family member 3(RCAN3)	RCAN3	2.36927	1.24445	1.54545e-14	2.22856e-13
110255691	ENSSSCG00000032984	Sus scrofa	BEN domain containing 7(BEND7)	BEND7	0.55192	-0.857468	1.59804e-14	2.3019e-13
100512624	ENSSSCG00000032166	Sus scrofa	ATP synthase peripheral stalk subunit d(ATP5PD)	ATP5PD	1.99554	0.996776	1.60082e-14	2.30342e-13
100624677	ENSSSCG00000035195	Sus scrofa	histamine N-methyltransferase(HNMT)	HNMT	3.44628	1.78504	1.60589e-14	2.30821e-13
397503	ENSSSCG00000010336	Sus scrofa	surfactant protein A1(SFTPA1)	SFTPA1	5.93478	2.5692	1.6218e-14	2.32855e-13
100517807	ENSSSCG00000013829	Sus scrofa	synapse defective Rho GTPase homolog 1(SYDE1)	SYDE1	0.659164	-0.60129	1.66905e-14	2.3938e-13
100512098	ENSSSCG00000007941	Sus scrofa	cell death inducing p53 target 1(CDIP1)	CDIP1	2.25393	1.17245	1.69716e-14	2.43149e-13
100738224	ENSSSCG00000000401	Sus scrofa	glutaminase 2(GLS2)	GLS2	2.24178	1.16464	1.71387e-14	2.45279e-13
100037290	ENSSSCG00000007143	Sus scrofa	mitochondrial antiviral signaling protein(MAVS)	MAVS	1.67711	0.745974	1.74271e-14	2.48961e-13
100624317	ENSSSCG00000011498	Sus scrofa	solute carrier family 25 member 26(SLC25A26)	SLC25A26	0.55851	-0.840346	1.74334e-14	2.48961e-13
100522496	ENSSSCG00000003693	Sus scrofa	myomesin 1(MYOM1)	MYOM1	3.42756	1.77718	1.80055e-14	2.56855e-13
100522283	ENSSSCG00000036083	Sus scrofa	polycomb group ring finger 5(PCGF5)	PCGF5	0.46376	-1.10855	1.82213e-14	2.59653e-13
100519808	ENSSSCG00000016453	Sus scrofa	TRPM8 channel-associated factor 1(LOC100519808)	LOC100519808	1.94357	0.958708	1.87213e-14	2.66492e-13
100522993	ENSSSCG00000006083	Sus scrofa	lysosomal protein transmembrane 4 beta(LAPTM4B)	LAPTM4B	1.63347	0.707941	1.97525e-14	2.80871e-13
100624570	ENSSSCG00000040286	Sus scrofa	CYLD lysine 63 deubiquitinase(CYLD)	CYLD	0.480313	-1.05795	2.00238e-14	2.84423e-13
100519398	ENSSSCG00000016851	Sus scrofa	oncostatin M receptor(OSMR)	OSMR	0.505402	-0.984496	2.21177e-14	3.1383e-13
100037953	ENSSSCG00000003835	Sus scrofa	complement C8 alpha chain(C8A)	C8A	1.67566	0.744732	2.29217e-14	3.2479e-13
100627308	ENSSSCG00000026742	Sus scrofa	Bruton tyrosine kinase(BTK)	BTK	1.98797	0.991299	2.2939e-14	3.2479e-13
102157866	ENSSSCG00000040697	Sus scrofa	proline and serine rich 1(PROSER1)	PROSER1	0.490086	-1.02889	2.39888e-14	3.39292e-13
100155896	ENSSSCG00000010211	Sus scrofa	coiled-coil domain containing 6(CCDC6)	CCDC6	0.430235	-1.2168	2.42501e-14	3.4252e-13
100515296	ENSSSCG00000012855	Sus scrofa	solute carrier family 22 member 18(SLC22A18)	SLC22A18	2.37767	1.24955	2.42686e-14	3.4252e-13
100627892	ENSSSCG00000043175	Sus scrofa	uncharacterized LOC100627892(LOC100627892)	LOC100627892	0.394004	-1.34372	2.43564e-14	3.43185e-13
100511715	ENSSSCG00000017282	Sus scrofa	sodium voltage-gated channel alpha subunit 4(SCN4A)	SCN4A	12.4525	3.63836	2.43674e-14	3.43185e-13
100626040	ENSSSCG00000025830	Sus scrofa	nucleoporin 93(NUP93)	NUP93	1.76525	0.819872	2.49593e-14	3.51149e-13
100156229	ENSSSCG00000010327	Sus scrofa	RNA polymerase III subunit A(POLR3A)	POLR3A	0.651901	-0.617276	2.50608e-14	3.52203e-13
100518830	ENSSSCG00000026896	Sus scrofa	cleavage and polyadenylation specific factor 4(CPSF4)	CPSF4	0.668602	-0.580781	2.51617e-14	3.53248e-13
606742	ENSSSCG00000012757	Sus scrofa	centrin 2(CETN2)	CETN2	2.13923	1.09709	2.53659e-14	3.55738e-13
396580	ENSSSCG00000036711	Sus scrofa	ubiquitin conjugating enzyme E2 D2(UBE2D2)	UBE2D2	0.728257	-0.457481	2.6048e-14	3.6492e-13
100521986	ENSSSCG00000015650	Sus scrofa	MAPK activated protein kinase 2(MAPKAPK2)	MAPKAPK2	0.569235	-0.812904	2.68509e-14	3.75771e-13
100738413	ENSSSCG00000038682	Sus scrofa	TATA-box binding protein associated factor, RNA polymerase I subunit D(TAF1D)	TAF1D	0.471285	-1.08533	2.705e-14	3.78084e-13
100621685	ENSSSCG00000027314	Sus scrofa	calmodulin regulated spectrin associated protein family member 2(CAMSAP2)	CAMSAP2	0.555694	-0.847638	2.70731e-14	3.78084e-13
100511682	ENSSSCG00000014239	Sus scrofa	centrosomal protein 120(CEP120)	CEP120	0.451579	-1.14695	2.74631e-14	3.83128e-13
100622861	ENSSSCG00000015276	Sus scrofa	ethanolamine kinase 2(ETNK2)	ETNK2	2.33317	1.22229	2.79772e-14	3.8989e-13
100515273	ENSSSCG00000009316	Sus scrofa	ureidoimidazoline (2-oxo-4-hydroxy-4-carboxy-5-) decarboxylase(URAD)	URAD	2.55376	1.35262	2.8263e-14	3.9346e-13
100154035	ENSSSCG00000009622	Sus scrofa	RNA polymerase III subunit D(POLR3D)	POLR3D	0.595293	-0.748327	2.85692e-14	3.97307e-13
100512459	ENSSSCG00000014187	Sus scrofa	nudix hydrolase 12(NUDT12)	NUDT12	2.58109	1.36798	2.90085e-14	4.02994e-13
733693	ENSSSCG00000027796	Sus scrofa	solute carrier family 22 member 7(SLC22A7)	SLC22A7	0.21286	-2.23202	2.99789e-14	4.16039e-13
397373	ENSSSCG00000014876	Sus scrofa	myosin VIIA(MYO7A)	MYO7A	3.25761	1.70381	3.1743e-14	4.40061e-13
100142663	ENSSSCG00000015331	Sus scrofa	paraoxonase 2(PON2)	PON2	1.87864	0.909691	3.23735e-14	4.48333e-13
100520915	ENSSSCG00000001473	Sus scrofa	collagen type XI alpha 2 chain(COL11A2)	COL11A2	17.7249	4.1477	3.25216e-14	4.49916e-13
100515408	ENSSSCG00000017864	Sus scrofa	sedoheptulokinase(SHPK)	SHPK	2.09358	1.06597	3.25767e-14	4.50209e-13
100736981	ENSSSCG00000017430	Sus scrofa	eukaryotic translation initiation factor 1(EIF1)	EIF1	0.66524	-0.588053	3.29534e-14	4.54942e-13
396991	ENSSSCG00000032963	Sus scrofa	interferon gamma(IFNG)	IFNG	0.0984957	-3.3438	3.40036e-14	4.68953e-13
100513637	ENSSSCG00000004729	Sus scrofa	glucosidase alpha, neutral C(GANC)	GANC	2.3977	1.26165	3.49397e-14	4.81363e-13
100628028	ENSSSCG00000008099	Sus scrofa	zinc finger CCCH-type containing 8(ZC3H8)	ZC3H8	0.571266	-0.807765	3.55146e-14	4.88777e-13
110261119	ENSSSCG00000045776	Sus scrofa	zinc finger protein 593(ZNF593)	ZNF593	0.494691	-1.0154	3.63062e-14	4.99154e-13
100524812	ENSSSCG00000022401	Sus scrofa	angiotensin II receptor associated protein(AGTRAP)	AGTRAP	0.504463	-0.98718	3.646e-14	5.0075e-13
100517000	ENSSSCG00000017926	Sus scrofa	solute carrier family 16 member 13(SLC16A13)	SLC16A13	2.52374	1.33557	3.70208e-14	5.07927e-13
100525390	ENSSSCG00000014177	Sus scrofa	chromodomain helicase DNA binding protein 1(CHD1)	CHD1	0.533044	-0.907674	3.79885e-14	5.20666e-13
100157226	ENSSSCG00000004222	Sus scrofa	nuclear receptor coactivator 7(NCOA7)	NCOA7	0.271381	-1.88161	3.83583e-14	5.25192e-13
100511739	ENSSSCG00000042767	Sus scrofa	secretion regulating guanine nucleotide exchange factor(SERGEF)	SERGEF	0.52744	-0.92292	3.85719e-14	5.27573e-13
100155433	ENSSSCG00000038071	Sus scrofa	RAS like family 12(RASL12)	RASL12	2.13435	1.0938	3.86599e-14	5.28233e-13
100621879	ENSSSCG00000028643	Sus scrofa	solute carrier family 6 member 20(SLC6A20)	SLC6A20	2.60365	1.38054	4.02022e-14	5.48742e-13
100514689	ENSSSCG00000016956	Sus scrofa	microtubule associated serine/threonine kinase family member 4(MAST4)	MAST4	0.408488	-1.29163	4.14767e-14	5.65556e-13
100517086	ENSSSCG00000014441	Sus scrofa	colony stimulating factor 1 receptor(CSF1R)	CSF1R	1.82246	0.865888	4.26507e-14	5.80968e-13
100170131	ENSSSCG00000016714	Sus scrofa	cytochrome c, somatic(CYCS)	CYCS	2.06319	1.04488	4.48801e-14	6.1071e-13
100739612	ENSSSCG00000031169	Sus scrofa	ubiquitin like modifier activating enzyme 2(UBA2)	UBA2	0.610566	-0.71178	4.56653e-14	6.20759e-13
100153550	ENSSSCG00000010518	Sus scrofa	exosome component 1(EXOSC1)	EXOSC1	0.701665	-0.511145	4.5953e-14	6.24031e-13
100512323	ENSSSCG00000012293	Sus scrofa	prickle planar cell polarity protein 3(PRICKLE3)	PRICKLE3	0.42942	-1.21954	5.21763e-14	7.07817e-13
100152660	ENSSSCG00000007287	Sus scrofa	glutathione synthetase(GSS)	GSS	1.75927	0.814977	5.49921e-14	7.45256e-13
100520384	ENSSSCG00000000910	Sus scrofa	CASP2 and RIPK1 domain containing adaptor with death domain(CRADD)	CRADD	2.07679	1.05436	5.55226e-14	7.51677e-13
100514380	ENSSSCG00000038757	Sus scrofa	thiosulfate sulfurtransferase like domain containing 3(TSTD3)	TSTD3	2.20521	1.14092	5.56114e-14	7.52113e-13
100738966	ENSSSCG00000013446	Sus scrofa	secretory carrier membrane protein 4(SCAMP4)	SCAMP4	0.619515	-0.690788	5.62776e-14	7.60348e-13
100519899	ENSSSCG00000002836	Sus scrofa	spalt like transcription factor 1(SALL1)	SALL1	0.588372	-0.765199	5.66405e-14	7.64474e-13
100626343	ENSSSCG00000028620	Sus scrofa	ATP binding cassette subfamily D member 3(ABCD3)	ABCD3	2.19425	1.13373	5.74814e-14	7.75036e-13
100522469	ENSSSCG00000016991	Sus scrofa	dual specificity phosphatase 1(DUSP1)	DUSP1	0.263131	-1.92614	6.3211e-14	8.51426e-13
100154728	ENSSSCG00000040060	Sus scrofa	apurinic/apyrimidinic endodeoxyribonuclease 1(APEX1)	APEX1	0.598751	-0.739972	6.79055e-14	9.13731e-13
100155428	ENSSSCG00000001507	Sus scrofa	TAP binding protein(TAPBP)	TAPBP	0.538028	-0.894246	6.96069e-14	9.35677e-13
100157920	ENSSSCG00000006645	Sus scrofa	SET domain bifurcated histone lysine methyltransferase 1(SETDB1)	SETDB1	0.62558	-0.676734	7.06649e-14	9.48939e-13
100156278	ENSSSCG00000005361	Sus scrofa	aldehyde dehydrogenase 1 family member B1(ALDH1B1)	ALDH1B1	2.27349	1.18491	7.15561e-14	9.59936e-13
100154950	ENSSSCG00000020671	Sus scrofa	solute carrier family 18 member A2(SLC18A2)	SLC18A2	2.58223	1.36862	7.33608e-14	9.83154e-13
100525443	ENSSSCG00000004844	Sus scrofa	myotubularin related protein 10(MTMR10)	MTMR10	1.56245	0.643811	7.78673e-14	1.0425e-12
100622106	ENSSSCG00000023338	Sus scrofa	cholinergic receptor nicotinic alpha 6 subunit(CHRNA6)	CHRNA6	0.0503167	-4.31282	7.87092e-14	1.05271e-12
100519821	ENSSSCG00000013553	Sus scrofa	vav guanine nucleotide exchange factor 1(VAV1)	VAV1	1.68678	0.754275	8.17635e-14	1.09246e-12
100310797	ENSSSCG00000016961	Sus scrofa	cyclin dependent kinase 7(CDK7)	CDK7	0.647365	-0.62735	8.28264e-14	1.10555e-12
100126290	ENSSSCG00000001651	Sus scrofa	canopy FGF signaling regulator 3(CNPY3)	CNPY3	2.1518	1.10554	8.46877e-14	1.12925e-12
100153560	ENSSSCG00000015712	Sus scrofa	DEAD-box helicase 18(DDX18)	DDX18	0.521951	-0.938014	8.70647e-14	1.15979e-12
100517782	ENSSSCG00000011542	Sus scrofa	THUMP domain containing 3(THUMPD3)	THUMPD3	0.638518	-0.647201	9.07601e-14	1.2078e-12
100625881	ENSSSCG00000002844	Sus scrofa	phosphorylase kinase regulatory subunit beta(PHKB)	PHKB	1.7921	0.841649	9.39825e-14	1.24943e-12
100153137	ENSSSCG00000006923	Sus scrofa	guanylate binding protein 2, interferon-inducible(GBP2)	GBP2	0.198003	-2.33641	9.69295e-14	1.28619e-12
102165175	ENSSSCG00000031957	Sus scrofa	regulating synaptic membrane exocytosis 2(RIMS2)	RIMS2	5.09319	2.34857	9.69524e-14	1.28619e-12
100512481	ENSSSCG00000008984	Sus scrofa	shroom family member 3(SHROOM3)	SHROOM3	0.364204	-1.45718	9.70378e-14	1.28619e-12
100517522	ENSSSCG00000008221	Sus scrofa	lysine demethylase 3A(KDM3A)	KDM3A	0.433061	-1.20736	9.98711e-14	1.32242e-12
733633	ENSSSCG00000036941	Sus scrofa	aldo-keto reductase family 1 member E2(AKR1E2)	AKR1E2	2.51155	1.32858	1.01609e-13	1.34409e-12
100626869	ENSSSCG00000034156	Sus scrofa	general transcription factor IIF subunit 2(GTF2F2)	GTF2F2	0.687525	-0.540515	1.0217e-13	1.35017e-12
100154662	ENSSSCG00000036039	Sus scrofa	RAB4A, member RAS oncogene family(RAB4A)	RAB4A	1.59318	0.671911	1.05602e-13	1.39414e-12
100520554	ENSSSCG00000037846	Sus scrofa	acyl-CoA oxidase like(ACOXL)	ACOXL	5.72365	2.51694	1.09599e-13	1.44546e-12
100514364	ENSSSCG00000036944	Sus scrofa	translational activator of cytochrome c oxidase I(TACO1)	TACO1	1.6616	0.732576	1.09845e-13	1.44728e-12
110260882	ENSSSCG00000034455	Sus scrofa	ring finger protein 166(RNF166)	RNF166	0.599735	-0.737603	1.11512e-13	1.46778e-12
100628179	ENSSSCG00000005524	Sus scrofa	DAB2 interacting protein(DAB2IP)	DAB2IP	0.471338	-1.08517	1.12241e-13	1.47592e-12
100515544	ENSSSCG00000000260	Sus scrofa	sterol O-acyltransferase 2(SOAT2)	SOAT2	2.38135	1.25178	1.12637e-13	1.47966e-12
100152960	ENSSSCG00000009684	Sus scrofa	methionine sulfoxide reductase A(MSRA)	MSRA	1.66742	0.737621	1.14345e-13	1.50061e-12
110261476	ENSSSCG00000037682	Sus scrofa	homeostatic iron regulator(HFE)	HFE	1.85903	0.894552	1.17466e-13	1.54004e-12
100524424	ENSSSCG00000013839	Sus scrofa	RAS protein activator like 3(RASAL3)	RASAL3	2.73252	1.45023	1.2179e-13	1.59465e-12
100627256	ENSSSCG00000036114	Sus scrofa	ribosomal protein L22 like 1(RPL22L1)	RPL22L1	0.468479	-1.09394	1.21871e-13	1.59465e-12
100524613	ENSSSCG00000007845	Sus scrofa	ubiquinol-cytochrome c reductase core protein 2(UQCRC2)	UQCRC2	1.68417	0.75204	1.2355e-13	1.61502e-12
397109	ENSSSCG00000006878	Sus scrofa	dihydropyrimidine dehydrogenase(DPYD)	DPYD	2.11186	1.07852	1.33692e-13	1.74455e-12
100512997	ENSSSCG00000016676	Sus scrofa	indolethylamine N-methyltransferase(INMT)	INMT	3.69169	1.88428	1.33721e-13	1.74455e-12
100155655	ENSSSCG00000005319	Sus scrofa	glucosylceramidase beta 2(GBA2)	GBA2	1.4258	0.511775	1.34159e-13	1.74855e-12
100621544	ENSSSCG00000025206	Sus scrofa	ring finger protein 19B(RNF19B)	RNF19B	0.344375	-1.53795	1.35235e-13	1.76084e-12
100622020	ENSSSCG00000036418	Sus scrofa	solute carrier family 8 member A1(SLC8A1)	SLC8A1	1.89204	0.919943	1.37103e-13	1.78257e-12
100522986	ENSSSCG00000023050	Sus scrofa	septin 10(SEPTIN10)	SEPTIN10	0.601178	-0.734135	1.37172e-13	1.78257e-12
100154002	ENSSSCG00000010164	Sus scrofa	mitogen-activated protein kinase kinase kinase 21(MAP3K21)	MAP3K21	0.541012	-0.886268	1.40992e-13	1.83042e-12
100169744	ENSSSCG00000008978	Sus scrofa	C-X-C motif chemokine ligand 11(CXCL11)	CXCL11	0.0993786	-3.33092	1.42904e-13	1.85343e-12
100623550	ENSSSCG00000023880	Sus scrofa	ribosomal RNA processing 8(RRP8)	RRP8	0.561003	-0.833919	1.43712e-13	1.86209e-12
733679	ENSSSCG00000028943	Sus scrofa	enoyl-CoA hydratase 1(ECH1)	ECH1	1.76767	0.821849	1.46135e-13	1.89164e-12
100155673	ENSSSCG00000001822	Sus scrofa	RCC1 domain containing 1(RCCD1)	RCCD1	2.17207	1.11907	1.48084e-13	1.915e-12
100517129	ENSSSCG00000016263	Sus scrofa	nuclear body protein SP140-like protein(LOC100517129)	LOC100517129	0.457853	-1.12704	1.59577e-13	2.06162e-12
733601	ENSSSCG00000021129	Sus scrofa	phosphofructokinase, muscle(PFKM)	PFKM	1.8125	0.857979	1.65904e-13	2.14128e-12
100621233	ENSSSCG00000022011	Sus scrofa	N-myc and STAT interactor(NMI)	NMI	0.378717	-1.40081	1.66913e-13	2.1522e-12
100511275	ENSSSCG00000015540	Sus scrofa	major histocompatibility complex, class I-related(MR1)	MR1	2.21061	1.14444	1.67432e-13	2.1568e-12
100624736	ENSSSCG00000036341	Sus scrofa	G protein-coupled receptor 143(GPR143)	GPR143	0.243733	-2.03663	1.70344e-13	2.19219e-12
397054	ENSSSCG00000015030	Sus scrofa	dihydrolipoamide S-acetyltransferase(DLAT)	DLAT	1.56163	0.643057	1.78888e-13	2.29991e-12
397435	ENSSSCG00000025777	Sus scrofa	estrogen receptor 1(ESR1)	ESR1	0.166973	-2.58231	1.811e-13	2.3261e-12
414432	ENSSSCG00000028638	Sus scrofa	UTP4 small subunit processome component(UTP4)	UTP4	0.556181	-0.846373	1.81489e-13	2.32884e-12
110261579	ENSSSCG00000033761	Sus scrofa	forkhead box G1(FOXG1)	FOXG1	0.070533	-3.82556	1.81983e-13	2.33293e-12
100517680	ENSSSCG00000011686	Sus scrofa	solute carrier family 9 member A9(SLC9A9)	SLC9A9	2.58765	1.37164	1.86056e-13	2.38285e-12
100516402	ENSSSCG00000016127	Sus scrofa	NADH:ubiquinone oxidoreductase core subunit S1(NDUFS1)	NDUFS1	1.72235	0.784381	1.97195e-13	2.52307e-12
100622077	ENSSSCG00000005198	Sus scrofa	lysine demethylase 4C(KDM4C)	KDM4C	0.588219	-0.765575	1.98081e-13	2.53197e-12
102161501	ENSSSCG00000000920	Sus scrofa	POC1 centriolar protein B(POC1B)	POC1B	2.09517	1.06707	2.10103e-13	2.68306e-12
100037936	ENSSSCG00000030697	Sus scrofa	calpain 7(CAPN7)	CAPN7	1.66008	0.731256	2.11576e-13	2.69928e-12
100524460	ENSSSCG00000011511	Sus scrofa	FERM domain containing 4B(FRMD4B)	FRMD4B	0.456057	-1.13271	2.14173e-13	2.72978e-12
100519240	ENSSSCG00000026169	Sus scrofa	major facilitator superfamily domain containing 12(MFSD12)	MFSD12	0.326871	-1.6132	2.16782e-13	2.76039e-12
100127144	ENSSSCG00000030016	Sus scrofa	phosphodiesterase 9A(PDE9A)	PDE9A	2.97223	1.57155	2.20789e-13	2.80871e-12
100151790	ENSSSCG00000000061	Sus scrofa	phosphomannomutase 1(PMM1)	PMM1	2.79281	1.48172	2.24584e-13	2.85426e-12
100196908	ENSSSCG00000015525	Sus scrofa	torsin family 3 member A(TOR3A)	TOR3A	0.416577	-1.26334	2.28424e-13	2.90029e-12
733649	ENSSSCG00000025618	Sus scrofa	transporter 1, ATP binding cassette subfamily B member(TAP1)	TAP1	0.334554	-1.57969	2.29658e-13	2.91316e-12
397367	ENSSSCG00000026466	Sus scrofa	solute carrier family 23 member 2(SLC23A2)	SLC23A2	0.502114	-0.993914	2.3121e-13	2.93005e-12
100518835	ENSSSCG00000024096	Sus scrofa	receptor interacting serine/threonine kinase 2(RIPK2)	RIPK2	0.411205	-1.28207	2.34627e-13	2.97052e-12
100153598	ENSSSCG00000033422	Sus scrofa	store-operated calcium entry regulator STIMATE(LOC100153598)	LOC100153598	2.27457	1.18559	2.4258e-13	3.06829e-12
445526	ENSSSCG00000003147	Sus scrofa	carbonic anhydrase 11(CA11)	CA11	3.45277	1.78776	2.44726e-13	3.09091e-12
100154442	ENSSSCG00000006983	Sus scrofa	CCR4-NOT transcription complex subunit 7(CNOT7)	CNOT7	0.62853	-0.669946	2.44834e-13	3.09091e-12
399535	ENSSSCG00000001732	Sus scrofa	methylmalonyl-CoA mutase(MMUT)	MMUT	1.96705	0.976033	2.47992e-13	3.1278e-12
100626631	ENSSSCG00000024665	Sus scrofa	trafficking protein particle complex subunit 12(TRAPPC12)	TRAPPC12	1.61423	0.690843	2.60947e-13	3.28808e-12
100286778	ENSSSCG00000015334	Sus scrofa	pyruvate dehydrogenase kinase 4(PDK4)	PDK4	3.06741	1.61702	2.6807e-13	3.37463e-12
100513002	ENSSSCG00000013242	Sus scrofa	acid phosphatase 2, lysosomal(ACP2)	ACP2	1.94082	0.956667	2.81617e-13	3.54181e-12
100511344	ENSSSCG00000011112	Sus scrofa	cell division cycle 123(CDC123)	CDC123	1.41678	0.502615	2.91196e-13	3.65882e-12
100157341	ENSSSCG00000000691	Sus scrofa	COP9 signalosome subunit 7A(COPS7A)	COPS7A	1.35845	0.441964	2.99349e-13	3.75771e-12
100511038	ENSSSCG00000017422	Sus scrofa	FKBP prolyl isomerase 10(FKBP10)	FKBP10	0.573761	-0.801478	3.02106e-13	3.78873e-12
100624924	ENSSSCG00000030217	Sus scrofa	collagen beta(1-O)galactosyltransferase 2(COLGALT2)	COLGALT2	5.36751	2.42425	3.07198e-13	3.84896e-12
100513997	ENSSSCG00000030017	Sus scrofa	FAD dependent oxidoreductase domain containing 1(FOXRED1)	FOXRED1	1.73257	0.79291	3.17218e-13	3.97075e-12
100152722	ENSSSCG00000010118	Sus scrofa	histone cell cycle regulator(HIRA)	HIRA	0.494491	-1.01598	3.21022e-13	4.01459e-12
396621	ENSSSCG00000026592	Sus scrofa	toll like receptor 6(TLR6)	TLR6	2.43479	1.2838	3.29787e-13	4.12032e-12
100522745	ENSSSCG00000008981	Sus scrofa	starch binding domain 1(STBD1)	STBD1	0.587016	-0.768529	3.32359e-13	4.14856e-12
733665	ENSSSCG00000017605	Sus scrofa	monocyte to macrophage differentiation associated(MMD)	MMD	0.411214	-1.28204	3.46062e-13	4.31553e-12
100515636	ENSSSCG00000016743	Sus scrofa	oxoglutarate dehydrogenase(OGDH)	OGDH	1.83	0.871843	3.47392e-13	4.32806e-12
100621425	ENSSSCG00000027455	Sus scrofa	solute carrier family 39 member 6(SLC39A6)	SLC39A6	0.536178	-0.899217	3.48609e-13	4.33915e-12
397512	ENSSSCG00000006911	Sus scrofa	transforming growth factor beta receptor 3(TGFBR3)	TGFBR3	1.77857	0.830721	3.48974e-13	4.33963e-12
100621669	ENSSSCG00000035561	Sus scrofa	SLX1 homolog A, structure-specific endonuclease subunit(SLX1A)	SLX1A	1.66177	0.732725	3.79227e-13	4.71143e-12
110259322	ENSSSCG00000037025	Sus scrofa	plasmalemma vesicle associated protein(PLVAP)	PLVAP	1.68044	0.748842	3.97979e-13	4.93978e-12
397228	ENSSSCG00000011890	Sus scrofa	nuclear receptor subfamily 1 group I member 2(NR1I2)	NR1I2	2.67556	1.41984	4.1726e-13	5.17426e-12
396590	ENSSSCG00000008857	Sus scrofa	methylsterol monooxygenase 1(MSMO1)	MSMO1	0.365027	-1.45393	4.18345e-13	5.18287e-12
100157099	ENSSSCG00000005389	Sus scrofa	testis expressed 10(TEX10)	TEX10	0.570552	-0.80957	4.44324e-13	5.4996e-12
399654	ENSSSCG00000008701	Sus scrofa	LDL receptor related protein associated protein 1(LRPAP1)	LRPAP1	1.90223	0.927694	4.48862e-13	5.55059e-12
100628134	ENSSSCG00000034318	Sus scrofa	mitochondrial ribosomal protein S25(MRPS25)	MRPS25	2.0962	1.06778	4.50002e-13	5.55951e-12
100462758	ENSSSCG00000017260	Sus scrofa	WD repeat domain, phosphoinositide interacting 1(WIPI1)	WIPI1	1.85641	0.892512	4.50473e-13	5.56016e-12
100154762	ENSSSCG00000036564	Sus scrofa	zinc finger protein 740(ZNF740)	ZNF740	0.53403	-0.905009	4.60195e-13	5.67489e-12
106504144	ENSSSCG00000007317	Sus scrofa	DLG associated protein 4(DLGAP4)	DLGAP4	0.52862	-0.919697	4.72232e-13	5.81792e-12
100514676	ENSSSCG00000011064	Sus scrofa	acyl-CoA binding domain containing 5(ACBD5)	ACBD5	1.63524	0.709498	5.48364e-13	6.7496e-12
100738655	ENSSSCG00000035524	Sus scrofa	Wnt family member 9B(WNT9B)	WNT9B	0.325362	-1.61988	5.50775e-13	6.76903e-12
100518910	ENSSSCG00000000765	Sus scrofa	interleukin 17 receptor A(IL17RA)	IL17RA	0.57445	-0.799746	5.50962e-13	6.76903e-12
397010	ENSSSCG00000014296	Sus scrofa	voltage dependent anion channel 1(VDAC1)	VDAC1	1.45061	0.536656	5.88244e-13	7.2204e-12
100515770	ENSSSCG00000013312	Sus scrofa	homeodomain interacting protein kinase 3(HIPK3)	HIPK3	0.545571	-0.874161	6.7837e-13	8.31896e-12
396784	ENSSSCG00000022236	Sus scrofa	folate receptor 3 (gamma)(FOLR3)	FOLR3	1.94779	0.961842	6.88081e-13	8.43026e-12
100154219	ENSSSCG00000000891	Sus scrofa	leukotriene A4 hydrolase(LTA4H)	LTA4H	0.589429	-0.76261	7.15121e-13	8.75347e-12
100624144	ENSSSCG00000038305	Sus scrofa	transmembrane protein 185B(TMEM185B)	TMEM185B	0.486311	-1.04005	7.26356e-13	8.88281e-12
100624712	ENSSSCG00000022656	Sus scrofa	serum response factor binding protein 1(SRFBP1)	SRFBP1	0.553614	-0.853049	7.283e-13	8.89488e-12
100739487	ENSSSCG00000027514	Sus scrofa	elongator acetyltransferase complex subunit 5(ELP5)	ELP5	0.710711	-0.492666	7.28682e-13	8.89488e-12
110255182	ENSSSCG00000016205	Sus scrofa	non-homologous end joining factor 1(NHEJ1)	NHEJ1	1.49195	0.577197	7.43483e-13	9.06523e-12
100157287	ENSSSCG00000001002	Sus scrofa	pre-mRNA processing factor 4B(PRPF4B)	PRPF4B	0.713849	-0.48631	7.44002e-13	9.06523e-12
100621684	ENSSSCG00000010811	Sus scrofa	potassium channel tetramerization domain containing 3(KCTD3)	KCTD3	0.603643	-0.728232	7.44686e-13	9.06524e-12
100514071	ENSSSCG00000011601	Sus scrofa	LSM3 homolog, U6 small nuclear RNA and mRNA degradation associated(LSM3)	LSM3	1.69736	0.76329	7.94234e-13	9.65954e-12
100157709	ENSSSCG00000009978	Sus scrofa	adaptor related protein complex 1 subunit beta 1(AP1B1)	AP1B1	1.60717	0.684525	8.51601e-13	1.03478e-11
100512162	ENSSSCG00000030643	Sus scrofa	selenoprotein I(SELENOI)	SELENOI	0.397832	-1.32977	8.58621e-13	1.04235e-11
100155466	ENSSSCG00000033337	Sus scrofa	Rho GDP dissociation inhibitor beta(ARHGDIB)	ARHGDIB	1.78302	0.834324	8.63263e-13	1.04703e-11
100523389	ENSSSCG00000022536	Sus scrofa	solute carrier family 37 member 2(SLC37A2)	SLC37A2	0.510235	-0.970766	9.0121e-13	1.09206e-11
100624357	ENSSSCG00000026705	Sus scrofa	nuclear VCP like(NVL)	NVL	0.627299	-0.672774	9.07292e-13	1.09843e-11
100513929	ENSSSCG00000003104	Sus scrofa	striatin 4(STRN4)	STRN4	0.709596	-0.494931	9.12515e-13	1.10374e-11
110255287	ENSSSCG00000038825	Sus scrofa	cationic amino acid transporter 3-like(LOC110255287)	LOC110255287	0.524603	-0.930701	9.2114e-13	1.11316e-11
397678	ENSSSCG00000021386	Sus scrofa	prostaglandin reductase 1(PTGR1)	PTGR1	3.02343	1.59618	9.23129e-13	1.11455e-11
100157276	ENSSSCG00000006359	Sus scrofa	ADAM metallopeptidase with thrombospondin type 1 motif 4(ADAMTS4)	ADAMTS4	0.222311	-2.16935	9.44511e-13	1.13933e-11
397246	ENSSSCG00000004181	Sus scrofa	vanin 1(VNN1)	VNN1	3.0274	1.59808	9.4799e-13	1.14249e-11
100049682	ENSSSCG00000007930	Sus scrofa	mahogunin ring finger 1(MGRN1)	MGRN1	2.0824	1.05825	1.02641e-12	1.23588e-11
100622679	ENSSSCG00000032657	Sus scrofa	ribosomal protein L3 like(RPL3L)	RPL3L	2.67224	1.41805	1.03839e-12	1.24917e-11
100153797	ENSSSCG00000028033	Sus scrofa	SECIS binding protein 2(SECISBP2)	SECISBP2	0.584707	-0.774215	1.04103e-12	1.25122e-11
100157041	ENSSSCG00000009578	Sus scrofa	cyclin dependent kinase 20(CDK20)	CDK20	0.424738	-1.23536	1.04682e-12	1.25704e-11
100462651	ENSSSCG00000032364	Sus scrofa	selenoprotein H(SELENOH)	SELENOH	0.510363	-0.970404	1.07828e-12	1.29365e-11
100622140	ENSSSCG00000036709	Sus scrofa	organic solute carrier partner 1(OSCP1)	OSCP1	0.47662	-1.06909	1.10732e-12	1.32729e-11
100158162	ENSSSCG00000004830	Sus scrofa	ATPase phospholipid transporting 10A (putative)(ATP10A)	ATP10A	0.174708	-2.51698	1.15126e-12	1.37871e-11
100523186	ENSSSCG00000000588	Sus scrofa	pleckstrin homology domain containing A5(PLEKHA5)	PLEKHA5	0.53183	-0.910962	1.17848e-12	1.41004e-11
100153039	ENSSSCG00000006236	Sus scrofa	neutral sphingomyelinase activation associated factor(NSMAF)	NSMAF	1.51664	0.60088	1.24317e-12	1.4861e-11
100154607	ENSSSCG00000009580	Sus scrofa	sphingosine-1-phosphate receptor 3(S1PR3)	S1PR3	0.224888	-2.15272	1.2536e-12	1.49722e-11
100516629	ENSSSCG00000009137	Sus scrofa	GAR1 ribonucleoprotein(GAR1)	GAR1	0.574908	-0.798596	1.27096e-12	1.51658e-11
100520804	ENSSSCG00000028465	Sus scrofa	elaC ribonuclease Z 2(ELAC2)	ELAC2	0.593587	-0.752468	1.29949e-12	1.54924e-11
100525350	ENSSSCG00000008845	Sus scrofa	polyprenol reductase(LOC100525350)	LOC100525350	0.625227	-0.677548	1.31878e-12	1.57082e-11
100514806	ENSSSCG00000004166	Sus scrofa	Abelson helper integration site 1(AHI1)	AHI1	0.5264	-0.925767	1.34279e-12	1.59799e-11
100156555	ENSSSCG00000002333	Sus scrofa	double PHD fingers 3(DPF3)	DPF3	2.14947	1.10398	1.37836e-12	1.63886e-11
102165373	ENSSSCG00000036360	Sus scrofa	leucine rich adaptor protein 1 like(LURAP1L)	LURAP1L	0.429579	-1.219	1.41155e-12	1.67682e-11
100525817	ENSSSCG00000000802	Sus scrofa	neural EGFL like 2(NELL2)	NELL2	1.93828	0.95478	1.45677e-12	1.72899e-11
110261238	ENSSSCG00000040796	Sus scrofa	intracisternal A particle-promoted polypeptide(IPP)	IPP	1.76715	0.821424	1.56517e-12	1.85598e-11
100739526	ENSSSCG00000031680	Sus scrofa	geranylgeranyl diphosphate synthase 1(GGPS1)	GGPS1	0.497872	-1.00615	1.57056e-12	1.86071e-11
100511406	ENSSSCG00000017623	Sus scrofa	vascular endothelial zinc finger 1(VEZF1)	VEZF1	0.66651	-0.585302	1.63812e-12	1.93902e-11
100156873	ENSSSCG00000004464	Sus scrofa	terminal nucleotidyltransferase 5A(TENT5A)	TENT5A	0.49126	-1.02544	1.65928e-12	1.96233e-11
397430	ENSSSCG00000011973	Sus scrofa	collagen type VIII alpha 1 chain(COL8A1)	COL8A1	0.239569	-2.06149	1.66713e-12	1.96985e-11
100520087	ENSSSCG00000008812	Sus scrofa	ATPase phospholipid transporting 10D (putative)(ATP10D)	ATP10D	0.361001	-1.46992	1.71788e-12	2.02801e-11
100517956	ENSSSCG00000008890	Sus scrofa	translation machinery associated 16 homolog(TMA16)	TMA16	0.654815	-0.61084	1.73715e-12	2.04894e-11
100624021	ENSSSCG00000007243	Sus scrofa	PLAG1 like zinc finger 2(PLAGL2)	PLAGL2	0.552397	-0.856222	1.77503e-12	2.09176e-11
100525825	ENSSSCG00000026297	Sus scrofa	klotho beta(KLB)	KLB	2.84286	1.50734	1.78299e-12	2.09928e-11
100525224	ENSSSCG00000002724	Sus scrofa	pyruvate dehydrogenase phosphatase regulatory subunit(PDPR)	PDPR	1.72243	0.784447	1.79837e-12	2.11551e-11
100156989	ENSSSCG00000010686	Sus scrofa	BAG cochaperone 3(BAG3)	BAG3	1.86589	0.899868	1.83937e-12	2.16183e-11
100514561	ENSSSCG00000012852	Sus scrofa	cadherin related family member 5(CDHR5)	CDHR5	2.32861	1.21947	1.84241e-12	2.16349e-11
100513569	ENSSSCG00000025564	Sus scrofa	growth arrest specific 2 like 1(GAS2L1)	GAS2L1	2.19575	1.13471	1.89107e-12	2.21866e-11
100156925	ENSSSCG00000032846	Sus scrofa	3'(2'), 5'-bisphosphate nucleotidase 2(BPNT2)	BPNT2	1.47596	0.561651	1.92405e-12	2.25537e-11
100519631	ENSSSCG00000007074	Sus scrofa	taspase 1(TASP1)	TASP1	0.525691	-0.927714	1.92612e-12	2.2558e-11
100524146	ENSSSCG00000002859	Sus scrofa	ankyrin repeat domain 27(ANKRD27)	ANKRD27	0.639729	-0.644466	1.98996e-12	2.32852e-11
100526002	ENSSSCG00000015001	Sus scrofa	solute carrier family 35 member F2(SLC35F2)	SLC35F2	0.278755	-1.84293	2.02265e-12	2.36469e-11
100523720	ENSSSCG00000013830	Sus scrofa	ilvB acetolactate synthase like(ILVBL)	ILVBL	1.43297	0.519008	2.11009e-12	2.46281e-11
100153587	ENSSSCG00000005358	Sus scrofa	SH2 domain containing adaptor protein B(SHB)	SHB	0.552707	-0.855413	2.11029e-12	2.46281e-11
100513030	ENSSSCG00000039494	Sus scrofa	NADH:ubiquinone oxidoreductase subunit C2(NDUFC2)	NDUFC2	1.82624	0.868878	2.13191e-12	2.48585e-11
100038003	ENSSSCG00000029998	Sus scrofa	KLF transcription factor 7(KLF7)	KLF7	0.543479	-0.879705	2.13557e-12	2.48794e-11
100521745	ENSSSCG00000009516	Sus scrofa	UBA domain containing 2(UBAC2)	UBAC2	1.52983	0.613374	2.14028e-12	2.49125e-11
100519080	ENSSSCG00000033213	Sus scrofa	LYR motif containing 7(LYRM7)	LYRM7	2.3542	1.23523	2.19313e-12	2.55052e-11
100517844	ENSSSCG00000015314	Sus scrofa	ankyrin repeat and IBR domain containing 1(ANKIB1)	ANKIB1	0.562071	-0.831175	2.19683e-12	2.55259e-11
100620511	ENSSSCG00000011299	Sus scrofa	C-type lectin domain family 3 member B(CLEC3B)	CLEC3B	3.18483	1.67122	2.28914e-12	2.65753e-11
100511889	ENSSSCG00000015014	Sus scrofa	zinc finger CCCH-type containing 12C(ZC3H12C)	ZC3H12C	0.406734	-1.29784	2.31069e-12	2.6802e-11
397675	ENSSSCG00000011326	Sus scrofa	parathyroid hormone 1 receptor(PTH1R)	PTH1R	2.72717	1.4474	2.40829e-12	2.79097e-11
106508687	ENSSSCG00000038639	Sus scrofa	target of myb1 like 2 membrane trafficking protein(TOM1L2)	TOM1L2	1.7206	0.782909	2.44273e-12	2.82842e-11
100156930	ENSSSCG00000002351	Sus scrofa	prostaglandin reductase 2(PTGR2)	PTGR2	2.58656	1.37103	2.53905e-12	2.93738e-11
100516289	ENSSSCG00000011133	Sus scrofa	6-phosphofructo-2-kinase/fructose-2,6-biphosphatase 3(PFKFB3)	PFKFB3	0.124603	-3.00459	2.56641e-12	2.96645e-11
110256231	ENSSSCG00000037459	Sus scrofa	T cell leukemia translocation altered(TCTA)	TCTA	1.97403	0.981145	2.56895e-12	2.9668e-11
553107	ENSSSCG00000006871	Sus scrofa	solute carrier family 35 member A3(SLC35A3)	SLC35A3	1.84019	0.879853	2.57456e-12	2.9707e-11
100625465	ENSSSCG00000037381	Sus scrofa	guided entry of tail-anchored proteins factor 1(GET1)	GET1	0.569545	-0.812118	2.65617e-12	3.0622e-11
100621933	ENSSSCG00000035987	Sus scrofa	EH domain containing 3(EHD3)	EHD3	2.1557	1.10816	2.75855e-12	3.17747e-11
100158219	ENSSSCG00000036064	Sus scrofa	calcium homeostasis modulator family member 6(CALHM6)	CALHM6	0.396654	-1.33405	2.77446e-12	3.19303e-11
100519304	ENSSSCG00000008238	Sus scrofa	ELMO domain containing 3(ELMOD3)	ELMOD3	1.66575	0.736171	2.8021e-12	3.22205e-11
397339	ENSSSCG00000012822	Sus scrofa	coagulation factor VIII(F8)	F8	1.73506	0.794982	2.83116e-12	3.24984e-11
100517992	ENSSSCG00000012822	Sus scrofa	MAGUK p55 scaffold protein 1(MPP1)	MPP1	1.73506	0.794982	2.83116e-12	3.24984e-11
100515875	ENSSSCG00000023178	Sus scrofa	basic leucine zipper ATF-like transcription factor 2(BATF2)	BATF2	0.373226	-1.42188	2.85733e-12	3.27705e-11
100516223	ENSSSCG00000034722	Sus scrofa	C-C motif chemokine ligand 14(CCL14)	CCL14	2.57264	1.36325	2.87018e-12	3.28895e-11
397320	ENSSSCG00000014985	Sus scrofa	matrix metallopeptidase 1(MMP1)	MMP1	0.0734733	-3.76664	2.89714e-12	3.31697e-11
397167	ENSSSCG00000038149	Sus scrofa	potassium voltage-gated channel subfamily E regulatory subunit 4(KCNE4)	KCNE4	0.190498	-2.39215	2.91116e-12	3.33015e-11
397344	ENSSSCG00000015808	Sus scrofa	ADAM metallopeptidase domain 9(ADAM9)	ADAM9	0.524614	-0.930671	2.94484e-12	3.36579e-11
397133	ENSSSCG00000035945	Sus scrofa	ferredoxin 1(FDX1)	FDX1	2.03438	1.02459	2.96927e-12	3.39037e-11
100156922	ENSSSCG00000010337	Sus scrofa	methionine adenosyltransferase 1A(MAT1A)	MAT1A	1.97363	0.980849	2.97145e-12	3.39037e-11
100158056	ENSSSCG00000011353	Sus scrofa	6-phosphofructo-2-kinase/fructose-2,6-biphosphatase 4(PFKFB4)	PFKFB4	2.10939	1.07683	2.97937e-12	3.39648e-11
100515455	ENSSSCG00000016572	Sus scrofa	transportin 3(TNPO3)	TNPO3	0.61486	-0.70167	3.02416e-12	3.44458e-11
100522792	ENSSSCG00000033674	Sus scrofa	protein kinase C beta(PRKCB)	PRKCB	1.57535	0.655677	3.04491e-12	3.46525e-11
100526005	ENSSSCG00000015212	Sus scrofa	fasciculation and elongation protein zeta 1(FEZ1)	FEZ1	5.31667	2.41052	3.09548e-12	3.51978e-11
100519727	ENSSSCG00000010962	Sus scrofa	FERM domain containing 3(FRMD3)	FRMD3	2.40011	1.2631	3.108e-12	3.53099e-11
100520196	ENSSSCG00000000706	Sus scrofa	lymphotoxin beta receptor(LTBR)	LTBR	0.690698	-0.533873	3.11884e-12	3.5399e-11
100512473	ENSSSCG00000003359	Sus scrofa	tumor protein p63 regulated 1 like(TPRG1L)	TPRG1L	1.65166	0.723917	3.12117e-12	3.5399e-11
100154365	ENSSSCG00000009870	Sus scrofa	serine dehydratase like(SDSL)	SDSL	3.00648	1.58808	3.23861e-12	3.66997e-11
448855	ENSSSCG00000024867	Sus scrofa	interferon stimulated exonuclease gene 20(ISG20)	ISG20	0.209127	-2.25755	3.25791e-12	3.68869e-11
396986	ENSSSCG00000003644	Sus scrofa	four and a half LIM domains 3(FHL3)	FHL3	0.508018	-0.977049	3.26088e-12	3.6889e-11
100628074	ENSSSCG00000038726	Sus scrofa	RAN guanine nucleotide release factor(RANGRF)	RANGRF	1.93685	0.953712	3.28749e-12	3.71584e-11
100512264	ENSSSCG00000005723	Sus scrofa	netrin G2(NTNG2)	NTNG2	0.138111	-2.8561	3.33749e-12	3.76915e-11
100513881	ENSSSCG00000017693	Sus scrofa	apoptosis antagonizing transcription factor(AATF)	AATF	0.526644	-0.925101	3.4141e-12	3.8524e-11
100158029	ENSSSCG00000011448	Sus scrofa	glycosyltransferase 8 domain containing 1(GLT8D1)	GLT8D1	1.67727	0.746113	3.42066e-12	3.85652e-11
100624820	ENSSSCG00000035895	Sus scrofa	Jun dimerization protein 2(JDP2)	JDP2	0.428868	-1.2214	3.51809e-12	3.963e-11
100517663	ENSSSCG00000025514	Sus scrofa	RUN and FYVE domain containing 3(RUFY3)	RUFY3	0.704064	-0.506222	3.71333e-12	4.17938e-11
100522832	ENSSSCG00000011888	Sus scrofa	G protein-coupled receptor 156(GPR156)	GPR156	3.61052	1.85221	3.71706e-12	4.18003e-11
100153829	ENSSSCG00000010580	Sus scrofa	nuclear factor kappa B subunit 2(NFKB2)	NFKB2	0.400694	-1.31943	3.74245e-12	4.20503e-11
100519788	ENSSSCG00000014577	Sus scrofa	TMEM9 domain family member B(TMEM9B)	TMEM9B	1.45615	0.542162	3.82105e-12	4.28972e-11
100626614	ENSSSCG00000028856	Sus scrofa	ATP binding cassette subfamily F member 3(ABCF3)	ABCF3	1.34816	0.43099	3.87081e-12	4.34191e-11
100155278	ENSSSCG00000005207	Sus scrofa	endoplasmic reticulum metallopeptidase 1(ERMP1)	ERMP1	2.11896	1.08336	3.94303e-12	4.41919e-11
100511208	ENSSSCG00000008966	Sus scrofa	prostate androgen-regulated mucin-like protein 1(PARM1)	PARM1	3.39605	1.76386	4.00872e-12	4.48903e-11
100524681	ENSSSCG00000025139	Sus scrofa	zinc finger protein 507(ZNF507)	ZNF507	0.601281	-0.733889	4.17163e-12	4.66751e-11
106510284	ENSSSCG00000000148	Sus scrofa	apolipoprotein L3-like(LOC106510284)	LOC106510284	0.208216	-2.26384	4.24888e-12	4.74678e-11
100155972	ENSSSCG00000001483	Sus scrofa	family with sequence similarity 83 member B(FAM83B)	FAM83B	0.283603	-1.81806	4.24963e-12	4.74678e-11
100521016	ENSSSCG00000032936	Sus scrofa	Pim-3 proto-oncogene, serine/threonine kinase(PIM3)	PIM3	0.513141	-0.962574	4.27881e-12	4.77537e-11
100513022	ENSSSCG00000039952	Sus scrofa	zinc finger AN1-type containing 3(ZFAND3)	ZFAND3	0.680902	-0.554481	4.34687e-12	4.84725e-11
100524974	ENSSSCG00000013295	Sus scrofa	tripartite motif containing 44(TRIM44)	TRIM44	0.590281	-0.760525	4.42346e-12	4.92852e-11
100156434	ENSSSCG00000004057	Sus scrofa	synaptotagmin like 3(SYTL3)	SYTL3	2.69765	1.43171	4.43022e-12	4.93192e-11
100153610	ENSSSCG00000010732	Sus scrofa	family with sequence similarity 53 member B(FAM53B)	FAM53B	1.47227	0.558044	4.53121e-12	5.03869e-11
100522869	ENSSSCG00000002852	Sus scrofa	pleckstrin homology and FYVE domain containing 1(PLEKHF1)	PLEKHF1	0.330107	-1.599	4.53372e-12	5.03869e-11
100155869	ENSSSCG00000002298	Sus scrofa	zinc finger FYVE-type containing 26(ZFYVE26)	ZFYVE26	2.70969	1.43813	4.53945e-12	5.04084e-11
100048942	ENSSSCG00000010874	Sus scrofa	adenylosuccinate synthase 2(ADSS2)	ADSS2	0.561107	-0.833652	4.54941e-12	5.04768e-11
100738665	ENSSSCG00000013457	Sus scrofa	DOT1 like histone lysine methyltransferase(DOT1L)	DOT1L	0.62627	-0.675144	4.7057e-12	5.21673e-11
100518920	ENSSSCG00000014577	Sus scrofa	achaete-scute family bHLH transcription factor 3(ASCL3)	ASCL3	1.45453	0.540554	4.74205e-12	5.25264e-11
100155422	ENSSSCG00000001554	Sus scrofa	SRSF protein kinase 1(SRPK1)	SRPK1	0.606961	-0.720324	4.87428e-12	5.39461e-11
110256368	ENSSSCG00000032024	Sus scrofa	URB1 ribosome biogenesis homolog(URB1)	URB1	0.544674	-0.876536	4.91437e-12	5.43445e-11
397053	ENSSSCG00000011730	Sus scrofa	interleukin 12A(IL12A)	IL12A	0.0954032	-3.38982	4.93577e-12	5.45357e-11
100155945	ENSSSCG00000010093	Sus scrofa	serpin family D member 1(SERPIND1)	SERPIND1	2.21715	1.1487	5.07196e-12	5.5994e-11
100622189	ENSSSCG00000027417	Sus scrofa	low density lipoprotein receptor class A domain containing 4(LDLRAD4)	LDLRAD4	0.527024	-0.924059	5.15292e-12	5.68404e-11
100517151	ENSSSCG00000008098	Sus scrofa	RNA polymerase I subunit B(POLR1B)	POLR1B	0.551894	-0.857536	5.16569e-12	5.69082e-11
100621691	ENSSSCG00000023380	Sus scrofa	iron-sulfur cluster assembly enzyme(ISCU)	ISCU	1.60144	0.679368	5.16763e-12	5.69082e-11
100156094	ENSSSCG00000020941	Sus scrofa	leukotriene B4 receptor 2(LTB4R2)	LTB4R2	2.4165	1.27292	5.27284e-12	5.80187e-11
397355	ENSSSCG00000010647	Sus scrofa	adrenoceptor beta 1(ADRB1)	ADRB1	3.55339	1.8292	5.38028e-12	5.91506e-11
100155220	ENSSSCG00000001755	Sus scrofa	hydroxylysine kinase(HYKK)	HYKK	3.31639	1.72961	5.38462e-12	5.91506e-11
100522677	ENSSSCG00000002787	Sus scrofa	E2F transcription factor 4(E2F4)	E2F4	0.667356	-0.583471	5.43268e-12	5.96292e-11
100519341	ENSSSCG00000023054	Sus scrofa	indoleamine 2,3-dioxygenase 2(IDO2)	IDO2	3.85937	1.94836	5.51888e-12	6.05254e-11
100521742	ENSSSCG00000010904	Sus scrofa	NIMA related kinase 7(NEK7)	NEK7	0.566169	-0.820696	5.59674e-12	6.13287e-11
102159538	ENSSSCG00000032153	Sus scrofa	chromosome 6 C19orf12 homolog(C6H19orf12)	C6H19orf12	0.328457	-1.60623	5.8206e-12	6.37291e-11
100515474	ENSSSCG00000014068	Sus scrofa	UTP15 small subunit processome component(UTP15)	UTP15	0.518548	-0.94745	5.86086e-12	6.41171e-11
102167684	ENSSSCG00000036801	Sus scrofa	chromosome 7 C6orf132 homolog(C7H6orf132)	C7H6orf132	2.70802	1.43724	5.89153e-12	6.43995e-11
100152180	ENSSSCG00000005016	Sus scrofa	L-2-hydroxyglutarate dehydrogenase(L2HGDH)	L2HGDH	1.78006	0.831926	5.9175e-12	6.46302e-11
100622609	ENSSSCG00000038879	Sus scrofa	RELB proto-oncogene, NF-kB subunit(RELB)	RELB	0.379302	-1.39858	6.14395e-12	6.70483e-11
110259871	ENSSSCG00000032180	Sus scrofa	minichromosome maintenance complex component 7(MCM7)	MCM7	0.581594	-0.781915	6.21138e-12	6.77285e-11
100152679	ENSSSCG00000007056	Sus scrofa	phospholipase C beta 1(PLCB1)	PLCB1	0.596381	-0.745695	6.24295e-12	6.80169e-11
100153531	ENSSSCG00000009852	Sus scrofa	V-set and immunoglobulin domain containing 10(VSIG10)	VSIG10	2.19532	1.13443	6.54866e-12	7.12891e-11
110261225	ENSSSCG00000037559	Sus scrofa	acyl-CoA thioesterase 11(ACOT11)	ACOT11	2.94792	1.5597	6.57246e-12	7.14897e-11
100521309	ENSSSCG00000005097	Sus scrofa	small nuclear RNA activating complex polypeptide 1(SNAPC1)	SNAPC1	0.317316	-1.65601	6.63237e-12	7.20822e-11
100622259	ENSSSCG00000008475	Sus scrofa	mitogen-activated protein kinase kinase kinase kinase 3(MAP4K3)	MAP4K3	0.595983	-0.746658	6.6839e-12	7.25829e-11
100514645	ENSSSCG00000000475	Sus scrofa	interleukin 1 receptor associated kinase 3(IRAK3)	IRAK3	0.331087	-1.59472	6.73221e-12	7.30231e-11
100516979	ENSSSCG00000003859	Sus scrofa	terminal uridylyl transferase 4(TUT4)	TUT4	0.588953	-0.763777	6.73543e-12	7.30231e-11
100158218	ENSSSCG00000010664	Sus scrofa	enolase 4(ENO4)	ENO4	5.56651	2.47677	6.78015e-12	7.34479e-11
100512115	ENSSSCG00000002280	Sus scrofa	RAB15, member RAS oncogene family(RAB15)	RAB15	2.45374	1.29498	6.81123e-12	7.37245e-11
100519584	ENSSSCG00000012689	Sus scrofa	zinc finger protein 75D(ZNF75D)	ZNF75D	0.648619	-0.624557	7.03929e-12	7.6131e-11
100520560	ENSSSCG00000006780	Sus scrofa	Wnt family member 2B(WNT2B)	WNT2B	3.63512	1.862	7.05605e-12	7.62501e-11
110257437	ENSSSCG00000036002	Sus scrofa	TGFB induced factor homeobox 2(TGIF2)	TGIF2	0.59658	-0.745213	7.10848e-12	7.67542e-11
100522783	ENSSSCG00000012896	Sus scrofa	NADH:ubiquinone oxidoreductase core subunit V1(NDUFV1)	NDUFV1	1.57472	0.655092	7.3501e-12	7.92987e-11
100516484	ENSSSCG00000013318	Sus scrofa	reticulocalbin 1(RCN1)	RCN1	0.549426	-0.864004	7.59779e-12	8.19044e-11
110256869	ENSSSCG00000033113	Sus scrofa	charged multivesicular body protein 7(CHMP7)	CHMP7	0.599962	-0.737057	7.6089e-12	8.19576e-11
100737793	ENSSSCG00000007733	Sus scrofa	calneuron 1(CALN1)	CALN1	0.57702	-0.793306	7.72693e-12	8.30942e-11
100516854	ENSSSCG00000007733	Sus scrofa	tRNA-yW synthesizing protein 1 homolog (S. cerevisiae)(TYW1)	TYW1	0.57702	-0.793306	7.72693e-12	8.30942e-11
100516848	ENSSSCG00000023974	Sus scrofa	PHD finger protein 21A(PHF21A)	PHF21A	0.597223	-0.74366	7.89193e-12	8.48e-11
100622249	ENSSSCG00000010219	Sus scrofa	AT-rich interaction domain 5B(ARID5B)	ARID5B	0.590446	-0.760123	7.95849e-12	8.5446e-11
100154585	ENSSSCG00000030197	Sus scrofa	CD2 associated protein(CD2AP)	CD2AP	0.609245	-0.714904	8.11184e-12	8.69926e-11
100519508	ENSSSCG00000015644	Sus scrofa	inhibitor of nuclear factor kappa B kinase subunit epsilon(IKBKE)	IKBKE	0.437534	-1.19253	8.11564e-12	8.69926e-11
100623993	ENSSSCG00000030042	Sus scrofa	strawberry notch homolog 2(SBNO2)	SBNO2	0.536781	-0.897595	8.14602e-12	8.72478e-11
100517435	ENSSSCG00000007203	Sus scrofa	casein kinase 2 alpha 1(CSNK2A1)	CSNK2A1	0.757458	-0.400763	8.52555e-12	9.12392e-11
110256514	ENSSSCG00000038459	Sus scrofa	surfeit 2(SURF2)	SURF2	0.490481	-1.02773	8.56872e-12	9.16274e-11
100155789	ENSSSCG00000000462	Sus scrofa	ribitol xylosyltransferase 1(RXYLT1)	RXYLT1	0.58167	-0.781727	8.66227e-12	9.25531e-11
100518110	ENSSSCG00000013332	Sus scrofa	kinesin family member 18A(KIF18A)	KIF18A	0.358486	-1.48001	8.80948e-12	9.40431e-11
100625866	ENSSSCG00000028144	Sus scrofa	epoxide hydrolase 3(EPHX3)	EPHX3	2.96509	1.56808	8.81588e-12	9.40431e-11
100525755	ENSSSCG00000037213	Sus scrofa	trafficking protein particle complex subunit 3(TRAPPC3)	TRAPPC3	1.57334	0.653828	8.97506e-12	9.56643e-11
397253	ENSSSCG00000006161	Sus scrofa	interleukin 7(IL7)	IL7	0.385669	-1.37456	9.00907e-12	9.59498e-11
100622847	ENSSSCG00000020754	Sus scrofa	RNA polymerase I subunit G(POLR1G)	POLR1G	0.489857	-1.02957	9.1148e-12	9.69982e-11
100157931	ENSSSCG00000011183	Sus scrofa	ATPase secretory pathway Ca2+ transporting 1(ATP2C1)	ATP2C1	0.734598	-0.444974	9.16256e-12	9.74283e-11
100625170	ENSSSCG00000028633	Sus scrofa	AMMECR1 like(AMMECR1L)	AMMECR1L	0.672969	-0.571388	9.39052e-12	9.97724e-11
100153250	ENSSSCG00000000214	Sus scrofa	glycerol-3-phosphate dehydrogenase 1(GPD1)	GPD1	2.25119	1.17069	9.57096e-12	1.01608e-10
100240718	ENSSSCG00000039007	Sus scrofa	C-type lectin domain family 4 member G(CLEC4G)	CLEC4G	2.47708	1.30864	9.58734e-12	1.01662e-10
100521442	ENSSSCG00000031072	Sus scrofa	zinc finger protein 514(ZNF514)	ZNF514	2.06758	1.04794	9.59135e-12	1.01662e-10
100155970	ENSSSCG00000027952	Sus scrofa	adenylate cyclase 5(ADCY5)	ADCY5	2.59124	1.37364	9.6009e-12	1.01682e-10
100516706	ENSSSCG00000023661	Sus scrofa	gamma-aminobutyric acid type A receptor subunit alpha1(GABRA1)	GABRA1	3.53888	1.82329	9.86873e-12	1.04436e-10
100738292	ENSSSCG00000030425	Sus scrofa	sphingosine kinase 2(SPHK2)	SPHK2	1.91174	0.934888	9.93522e-12	1.05055e-10
100625972	ENSSSCG00000040220	Sus scrofa	ubiquitin specific peptidase 33(USP33)	USP33	0.610169	-0.712718	1.00059e-11	1.05718e-10
445003	ENSSSCG00000011038	Sus scrofa	mannose receptor C-type 1(MRC1)	MRC1	1.60002	0.678093	1.01157e-11	1.06794e-10
100626523	ENSSSCG00000024379	Sus scrofa	proprotein convertase subtilisin/kexin type 4(PCSK4)	PCSK4	5.90542	2.56204	1.01454e-11	1.07022e-10
100511041	ENSSSCG00000017819	Sus scrofa	SET and MYND domain containing 4(SMYD4)	SMYD4	1.62925	0.704204	1.02727e-11	1.08279e-10
100511513	ENSSSCG00000003492	Sus scrofa	solute carrier family 66 member 1(SLC66A1)	SLC66A1	1.87165	0.904311	1.02808e-11	1.08279e-10
100525021	ENSSSCG00000034427	Sus scrofa	mex-3 RNA binding family member C(MEX3C)	MEX3C	0.640649	-0.642394	1.03396e-11	1.08811e-10
100515460	ENSSSCG00000012305	Sus scrofa	ubiquitin specific peptidase 27 X-linked(USP27X)	USP27X	3.09437	1.62964	1.0565e-11	1.11096e-10
100515281	ENSSSCG00000025186	Sus scrofa	activating signal cointegrator 1 complex subunit 2(ASCC2)	ASCC2	1.53558	0.618779	1.0605e-11	1.11428e-10
106504063	ENSSSCG00000011804	Sus scrofa	replication factor C subunit 4(RFC4)	RFC4	0.682919	-0.550214	1.10503e-11	1.16015e-10
100515287	ENSSSCG00000016570	Sus scrofa	tetraspanin 33(TSPAN33)	TSPAN33	0.526815	-0.924631	1.10701e-11	1.16132e-10
100627459	ENSSSCG00000026713	Sus scrofa	transmembrane protein 17(TMEM17)	TMEM17	0.446928	-1.16189	1.12739e-11	1.18176e-10
100525255	ENSSSCG00000036483	Sus scrofa	proteasome 26S subunit, non-ATPase 9(PSMD9)	PSMD9	1.48385	0.56934	1.13614e-11	1.18999e-10
100515261	ENSSSCG00000000111	Sus scrofa	BAR/IMD domain containing adaptor protein 2 like 2(BAIAP2L2)	BAIAP2L2	3.67547	1.87793	1.14059e-11	1.19371e-10
100523609	ENSSSCG00000032690	Sus scrofa	cationic amino acid transporter 3-like(LOC100523609)	LOC100523609	0.0707344	-3.82145	1.15924e-11	1.21227e-10
100523894	ENSSSCG00000007840	Sus scrofa	RNA polymerase III subunit E(POLR3E)	POLR3E	0.644836	-0.632997	1.1725e-11	1.22518e-10
100621112	ENSSSCG00000027659	Sus scrofa	alpha-L-fucosidase 1(FUCA1)	FUCA1	1.5173	0.601507	1.20613e-11	1.25922e-10
100156983	ENSSSCG00000015931	Sus scrofa	Bardet-Biedl syndrome 5(BBS5)	BBS5	0.524895	-0.929899	1.20697e-11	1.25922e-10
100155419	ENSSSCG00000006319	Sus scrofa	pogo transposable element derived with KRAB domain(POGK)	POGK	0.644486	-0.63378	1.23859e-11	1.29119e-10
100513230	ENSSSCG00000017495	Sus scrofa	growth factor receptor bound protein 7(GRB7)	GRB7	2.38209	1.25223	1.25713e-11	1.30949e-10
100620258	ENSSSCG00000023909	Sus scrofa	thrombopoietin(THPO)	THPO	0.706411	-0.501419	1.34603e-11	1.40099e-10
100518874	ENSSSCG00000016782	Sus scrofa	OTU deubiquitinase with linear linkage specificity like(OTULINL)	OTULINL	2.1354	1.09451	1.36128e-11	1.41575e-10
110261262	ENSSSCG00000032060	Sus scrofa	C-X9-C motif containing 2(CMC2)	CMC2	1.82859	0.870732	1.36394e-11	1.41741e-10
100737809	ENSSSCG00000015523	Sus scrofa	Ral GEF with PH domain and SH3 binding motif 2(RALGPS2)	RALGPS2	2.07089	1.05025	1.37798e-11	1.43088e-10
100511318	ENSSSCG00000026453	Sus scrofa	acyl-CoA synthetase medium chain family member 5(ACSM5)	ACSM5	2.42946	1.28063	1.38218e-11	1.43412e-10
100621284	ENSSSCG00000021874	Sus scrofa	unc-5 netrin receptor C(UNC5C)	UNC5C	3.21871	1.68648	1.38578e-11	1.43673e-10
110260748	ENSSSCG00000038418	Sus scrofa	C-type lectin domain family 4 member E(CLEC4E)	CLEC4E	0.238616	-2.06724	1.38973e-11	1.43971e-10
100157179	ENSSSCG00000005484	Sus scrofa	zinc finger protein 618(ZNF618)	ZNF618	0.493302	-1.01946	1.39964e-11	1.44884e-10
397039	ENSSSCG00000025486	Sus scrofa	malate dehydrogenase 2(MDH2)	MDH2	1.57835	0.658415	1.40881e-11	1.4572e-10
100153811	ENSSSCG00000028202	Sus scrofa	Ran GTPase activating protein 1(RANGAP1)	RANGAP1	0.603694	-0.72811	1.44695e-11	1.49548e-10
100623369	ENSSSCG00000023165	Sus scrofa	semaphorin 7A (John Milton Hagen blood group)(SEMA7A)	SEMA7A	0.274957	-1.86272	1.49978e-11	1.54888e-10
100152128	ENSSSCG00000010791	Sus scrofa	fucose mutarotase(FUOM)	FUOM	2.23324	1.15914	1.52072e-11	1.56928e-10
100155291	ENSSSCG00000000999	Sus scrofa	chromodomain Y like(CDYL)	CDYL	0.571051	-0.808309	1.5907e-11	1.64022e-10
100152549	ENSSSCG00000006693	Sus scrofa	PDZ domain containing 1(PDZK1)	PDZK1	2.85063	1.51128	1.59488e-11	1.64326e-10
100526161	ENSSSCG00000007717	Sus scrofa	methyltransferase like 27(METTL27)	METTL27	3.25141	1.70107	1.67319e-11	1.72261e-10
110261335	ENSSSCG00000035664	Sus scrofa	zinc finger and BTB domain containing 45(ZBTB45)	ZBTB45	2.9304	1.5511	1.69086e-11	1.73945e-10
100038002	ENSSSCG00000027072	Sus scrofa	ATP synthase inhibitory factor subunit 1(ATP5IF1)	ATP5IF1	2.4716	1.30544	1.70716e-11	1.75486e-10
100622228	ENSSSCG00000030460	Sus scrofa	Rac/Cdc42 guanine nucleotide exchange factor 6(ARHGEF6)	ARHGEF6	0.550228	-0.861897	1.8308e-11	1.8805e-10
100523637	ENSSSCG00000037973	Sus scrofa	potassium voltage-gated channel subfamily A regulatory beta subunit 3(KCNAB3)	KCNAB3	1.64187	0.715344	1.85408e-11	1.90294e-10
100623969	ENSSSCG00000037686	Sus scrofa	transducin beta like 3(TBL3)	TBL3	0.65531	-0.609751	1.85723e-11	1.9047e-10
110257383	ENSSSCG00000035939	Sus scrofa	uridine-cytidine kinase 1 like 1(UCKL1)	UCKL1	0.679178	-0.558138	1.8892e-11	1.93599e-10
100524248	ENSSSCG00000008119	Sus scrofa	potassium voltage-gated channel interacting protein 3(KCNIP3)	KCNIP3	2.82523	1.49837	2.03539e-11	2.08419e-10
110255665	ENSSSCG00000032999	Sus scrofa	frataxin(FXN)	FXN	0.635227	-0.654655	2.04171e-11	2.08906e-10
100156082	ENSSSCG00000004347	Sus scrofa	F-box and leucine rich repeat protein 4(FBXL4)	FBXL4	2.09577	1.06748	2.04986e-11	2.09578e-10
100125966	ENSSSCG00000031129	Sus scrofa	sirtuin 5(SIRT5)	SIRT5	1.95843	0.9697	2.11281e-11	2.15848e-10
100512915	ENSSSCG00000015483	Sus scrofa	methyltransferase 13, eEF1A lysine and N-terminal methyltransferase(METTL13)	METTL13	0.607056	-0.720098	2.14864e-11	2.19339e-10
100512633	ENSSSCG00000035537	Sus scrofa	RUNX family transcription factor 1(RUNX1)	RUNX1	0.473403	-1.07886	2.16934e-11	2.21283e-10
100522086	ENSSSCG00000008976	Sus scrofa	ADP-ribosyltransferase 3 (inactive)(ART3)	ART3	0.221752	-2.17298	2.21218e-11	2.25479e-10
100738032	ENSSSCG00000007980	Sus scrofa	family with sequence similarity 234 member A(FAM234A)	FAM234A	2.15298	1.10633	2.27307e-11	2.31508e-10
100736918	ENSSSCG00000033025	Sus scrofa	chromosome 13 C21orf91 homolog(C13H21orf91)	C13H21orf91	0.503686	-0.989403	2.28328e-11	2.3237e-10
100517943	ENSSSCG00000033843	Sus scrofa	electron transfer flavoprotein regulatory factor 1(ETFRF1)	ETFRF1	2.38538	1.25422	2.32303e-11	2.36234e-10
100524195	ENSSSCG00000008374	Sus scrofa	UDP-GlcNAc:betaGal beta-1,3-N-acetylglucosaminyltransferase 2(B3GNT2)	B3GNT2	0.532473	-0.909218	2.47315e-11	2.51308e-10
100517458	ENSSSCG00000014003	Sus scrofa	MIER family member 2(MIER2)	MIER2	0.583228	-0.777869	2.47783e-11	2.5159e-10
733684	ENSSSCG00000037234	Sus scrofa	claudin 2(CLDN2)	CLDN2	3.20566	1.68062	2.5633e-11	2.6007e-10
100154423	ENSSSCG00000023865	Sus scrofa	uncharacterized protein C10orf88(LOC100154423)	LOC100154423	0.56403	-0.826155	2.57757e-11	2.61318e-10
100156210	ENSSSCG00000001561	Sus scrofa	ETS variant transcription factor 7(ETV7)	ETV7	0.391678	-1.35226	2.59351e-11	2.62734e-10
100514711	ENSSSCG00000000110	Sus scrofa	phospholipase A2 group VI(PLA2G6)	PLA2G6	1.50081	0.585743	2.61884e-11	2.65098e-10
100625070	ENSSSCG00000037619	Sus scrofa	EEF1A lysine methyltransferase 3(EEF1AKMT3)	EEF1AKMT3	0.648201	-0.625487	2.64039e-11	2.67076e-10
100154204	ENSSSCG00000004587	Sus scrofa	myosin IE(MYO1E)	MYO1E	0.525186	-0.929099	2.65119e-11	2.67964e-10
100524693	ENSSSCG00000009042	Sus scrofa	OTU deubiquitinase 4(OTUD4)	OTUD4	0.491545	-1.0246	2.68373e-11	2.71047e-10
100519873	ENSSSCG00000009862	Sus scrofa	ring finger protein, transmembrane 2(RNFT2)	RNFT2	2.88311	1.52763	2.70617e-11	2.73105e-10
100627715	ENSSSCG00000032648	Sus scrofa	RB transcriptional corepressor like 2(RBL2)	RBL2	1.88354	0.913447	2.78787e-11	2.81136e-10
100522085	ENSSSCG00000008772	Sus scrofa	RELT like 1(RELL1)	RELL1	0.444756	-1.16892	2.83716e-11	2.8589e-10
100127440	ENSSSCG00000003341	Sus scrofa	taste 1 receptor member 3(TAS1R3)	TAS1R3	1.97583	0.982458	2.93073e-11	2.95095e-10
100156637	ENSSSCG00000004576	Sus scrofa	RAR related orphan receptor A(RORA)	RORA	0.330153	-1.59879	2.9365e-11	2.95452e-10
100512427	ENSSSCG00000022961	Sus scrofa	CXADR like membrane protein(CLMP)	CLMP	0.338009	-1.56487	3.0869e-11	3.1035e-10
100524319	ENSSSCG00000003699	Sus scrofa	GREB1 like retinoic acid receptor coactivator(GREB1L)	GREB1L	3.11673	1.64003	3.09091e-11	3.10517e-10
100522130	ENSSSCG00000039523	Sus scrofa	fumarylacetoacetate hydrolase domain-containing protein 2(LOC100522130)	LOC100522130	1.71443	0.777725	3.13882e-11	3.15092e-10
100513634	ENSSSCG00000032916	Sus scrofa	mitochondrial pyruvate carrier 1(MPC1)	MPC1	1.9668	0.975849	3.21379e-11	3.22374e-10
110255927	ENSSSCG00000039873	Sus scrofa	dicarbonyl and L-xylulose reductase(DCXR)	DCXR	2.22921	1.15653	3.24659e-11	3.25419e-10
494464	ENSSSCG00000010966	Sus scrofa	C-C motif chemokine ligand 19(CCL19)	CCL19	0.379012	-1.39969	3.26826e-11	3.27344e-10
110260986	ENSSSCG00000039235	Sus scrofa	proteasome 26S subunit, ATPase 4(PSMC4)	PSMC4	1.2905	0.367934	3.30803e-11	3.31077e-10
100513555	ENSSSCG00000009185	Sus scrofa	alcohol dehydrogenase 5 (class III), chi polypeptide(ADH5)	ADH5	1.70556	0.770245	3.31311e-11	3.31336e-10
110259316	ENSSSCG00000036963	Sus scrofa	leucine rich repeat containing 25(LRRC25)	LRRC25	2.03378	1.02416	3.39182e-11	3.38952e-10
106508348	ENSSSCG00000036705	Sus scrofa	rabphilin 3A like (without C2 domains)(RPH3AL)	RPH3AL	0.473365	-1.07897	3.40208e-11	3.39722e-10
100153430	ENSSSCG00000006029	Sus scrofa	NudC domain containing 1(NUDCD1)	NUDCD1	0.546248	-0.872371	3.448e-11	3.44049e-10
397315	ENSSSCG00000015657	Sus scrofa	polymeric immunoglobulin receptor(PIGR)	PIGR	0.410717	-1.28378	3.45504e-11	3.44493e-10
100155619	ENSSSCG00000032214	Sus scrofa	suppressor of cytokine signaling 6(SOCS6)	SOCS6	0.614786	-0.701845	3.46426e-11	3.4499e-10
641344	ENSSSCG00000037468	Sus scrofa	glucosamine (UDP-N-acetyl)-2-epimerase/N-acetylmannosamine kinase(GNE)	GNE	2.35862	1.23794	3.46523e-11	3.4499e-10
100523538	ENSSSCG00000014056	Sus scrofa	ring finger protein 44(RNF44)	RNF44	0.570278	-0.810263	3.4753e-11	3.45733e-10
100144524	ENSSSCG00000007508	Sus scrofa	Z-DNA binding protein 1(ZBP1)	ZBP1	0.293074	-1.77066	3.57591e-11	3.55477e-10
100157181	ENSSSCG00000024132	Sus scrofa	transmembrane protein 47(TMEM47)	TMEM47	0.527961	-0.921496	3.59028e-11	3.56638e-10
100152117	ENSSSCG00000010468	Sus scrofa	cytoplasmic polyadenylation element binding protein 3(CPEB3)	CPEB3	1.83687	0.877253	3.60858e-11	3.58188e-10
100153522	ENSSSCG00000005240	Sus scrofa	dedicator of cytokinesis 8(DOCK8)	DOCK8	2.10682	1.07507	3.63047e-11	3.60092e-10
110256877	ENSSSCG00000038132	Sus scrofa	interferon regulatory factor 2 binding protein 2(IRF2BP2)	IRF2BP2	0.635884	-0.653165	3.7825e-11	3.74891e-10
100625270	ENSSSCG00000031329	Sus scrofa	ST8 alpha-N-acetyl-neuraminide alpha-2,8-sialyltransferase 1(ST8SIA1)	ST8SIA1	2.20652	1.14177	3.91403e-11	3.87637e-10
396617	ENSSSCG00000016918	Sus scrofa	mitogen-activated protein kinase kinase kinase 1(MAP3K1)	MAP3K1	0.523449	-0.93388	3.98384e-11	3.94258e-10
100625350	ENSSSCG00000025568	Sus scrofa	TEA domain transcription factor 2(TEAD2)	TEAD2	0.537519	-0.895612	3.98943e-11	3.94517e-10
100514181	ENSSSCG00000017158	Sus scrofa	coiled-coil domain containing 40(CCDC40)	CCDC40	0.286451	-1.80364	3.99758e-11	3.95029e-10
100523036	ENSSSCG00000004324	Sus scrofa	LYR motif containing 2(LYRM2)	LYRM2	1.6788	0.747428	4.02585e-11	3.97527e-10
733600	ENSSSCG00000010276	Sus scrofa	unc-5 netrin receptor B(UNC5B)	UNC5B	0.195107	-2.35766	4.07779e-11	4.02356e-10
100622119	ENSSSCG00000034686	Sus scrofa	TAFA chemokine like family member 2(TAFA2)	TAFA2	3.3513	1.74472	4.14762e-11	4.08942e-10
100512960	ENSSSCG00000038500	Sus scrofa	tribbles pseudokinase 1(TRIB1)	TRIB1	0.514779	-0.957974	4.26066e-11	4.19777e-10
396881	ENSSSCG00000023333	Sus scrofa	ficolin (collagen/fibrinogen domain containing lectin) 2 (hucolin)(FCN2)	FCN2	2.08044	1.05689	4.27946e-11	4.21315e-10
100521960	ENSSSCG00000008587	Sus scrofa	splicing factor 3b subunit 6(SF3B6)	SF3B6	1.55513	0.637039	4.40255e-11	4.33113e-10
100524080	ENSSSCG00000008242	Sus scrofa	potassium channel modulatory factor 1(KCMF1)	KCMF1	0.714659	-0.484672	4.40804e-11	4.33332e-10
100154795	ENSSSCG00000034581	Sus scrofa	leucine rich repeats and immunoglobulin like domains 2(LRIG2)	LRIG2	1.99386	0.995563	4.41655e-11	4.33848e-10
100174961	ENSSSCG00000035212	Sus scrofa	KLF transcription factor 6(KLF6)	KLF6	0.345063	-1.53507	4.42253e-11	4.34114e-10
100233189	ENSSSCG00000004596	Sus scrofa	lipase C, hepatic type(LIPC)	LIPC	1.43196	0.51799	4.45652e-11	4.37127e-10
102162899	ENSSSCG00000007395	Sus scrofa	SYS1 golgi trafficking protein(SYS1)	SYS1	0.70412	-0.506107	4.46401e-11	4.37539e-10
100516260	ENSSSCG00000039057	Sus scrofa	ALK and LTK ligand 2(ALKAL2)	ALKAL2	2.29377	1.19772	4.47684e-11	4.38473e-10
100622777	ENSSSCG00000037420	Sus scrofa	transmembrane protein 170B(TMEM170B)	TMEM170B	0.550006	-0.86248	4.51901e-11	4.42277e-10
100623899	ENSSSCG00000021166	Sus scrofa	RNA polymerase II associated protein 3(RPAP3)	RPAP3	0.553199	-0.854131	4.63946e-11	4.53731e-10
100519396	ENSSSCG00000026964	Sus scrofa	serine/threonine kinase 36(STK36)	STK36	2.05059	1.03604	4.67828e-11	4.57191e-10
100522692	ENSSSCG00000022282	Sus scrofa	3-hydroxybutyrate dehydrogenase 2(BDH2)	BDH2	2.22518	1.15392	5.02859e-11	4.91064e-10
100524076	ENSSSCG00000025266	Sus scrofa	von Willebrand factor A domain containing 3A(VWA3A)	VWA3A	7.30296	2.86848	5.04518e-11	4.92322e-10
100153981	ENSSSCG00000004781	Sus scrofa	p21 (RAC1) activated kinase 6(PAK6)	PAK6	0.267742	-1.90109	5.072e-11	4.94575e-10
100523013	ENSSSCG00000024384	Sus scrofa	DDB1 and CUL4 associated factor 12(DCAF12)	DCAF12	0.619246	-0.691415	5.07995e-11	4.94987e-10
100512642	ENSSSCG00000004929	Sus scrofa	poly(ADP-ribose) polymerase family member 16(PARP16)	PARP16	0.591987	-0.756364	5.12129e-11	4.9865e-10
100520495	ENSSSCG00000003063	Sus scrofa	pleckstrin homology like domain family B member 3(PHLDB3)	PHLDB3	2.45982	1.29855	5.15877e-11	5.01519e-10
100155996	ENSSSCG00000015714	Sus scrofa	coiled-coil domain containing 93(CCDC93)	CCDC93	1.40954	0.495222	5.16144e-11	5.01519e-10
100155453	ENSSSCG00000009553	Sus scrofa	tubulin gamma complex associated protein 3(TUBGCP3)	TUBGCP3	0.696045	-0.522748	5.16208e-11	5.01519e-10
100157340	ENSSSCG00000039887	Sus scrofa	membrane associated ring-CH-type finger 5(MARCHF5)	MARCHF5	0.510655	-0.969579	5.30112e-11	5.14651e-10
396921	ENSSSCG00000037268	Sus scrofa	amyloid P component, serum(APCS)	APCS	2.28502	1.1922	5.3277e-11	5.16853e-10
100523560	ENSSSCG00000014598	Sus scrofa	PPFIA binding protein 2(PPFIBP2)	PPFIBP2	1.58713	0.666421	5.38201e-11	5.21741e-10
397121	ENSSSCG00000007032	Sus scrofa	plasminogen activator, tissue type(PLAT)	PLAT	0.199403	-2.32624	5.40626e-11	5.2371e-10
100511918	ENSSSCG00000013856	Sus scrofa	adaptor related protein complex 1 subunit mu 1(AP1M1)	AP1M1	1.46353	0.549451	5.41338e-11	5.24017e-10
100533555	ENSSSCG00000036556	Sus scrofa	interferon alpha and beta receptor subunit 2(IFNAR2)	IFNAR2	0.576065	-0.795696	5.50061e-11	5.32073e-10
100144591	ENSSSCG00000025049	Sus scrofa	cytochrome b reductase 1(CYBRD1)	CYBRD1	1.6623	0.733179	5.52243e-11	5.33794e-10
110259328	ENSSSCG00000027903	Sus scrofa	phylloquinone omega-hydroxylase CYP4F2-like(LOC110259328)	LOC110259328	5.90822	2.56272	5.55466e-11	5.3652e-10
100520431	ENSSSCG00000002841	Sus scrofa	NEDD4 binding protein 1(N4BP1)	N4BP1	0.460258	-1.11949	5.59701e-11	5.40218e-10
110259312	ENSSSCG00000034887	Sus scrofa	hyaluronan and proteoglycan link protein 4(HAPLN4)	HAPLN4	2.49921	1.32147	5.61336e-11	5.41402e-10
100519752	ENSSSCG00000004373	Sus scrofa	reticulon 4 interacting protein 1(RTN4IP1)	RTN4IP1	1.56161	0.64303	5.66764e-11	5.45936e-10
100519781	ENSSSCG00000024697	Sus scrofa	transmembrane protein 125(TMEM125)	TMEM125	3.13474	1.64834	5.66859e-11	5.45936e-10
100627614	ENSSSCG00000026181	Sus scrofa	AKT interacting protein(AKTIP)	AKTIP	0.567123	-0.818267	5.69526e-11	5.48107e-10
100517809	ENSSSCG00000039815	Sus scrofa	uncharacterized LOC100517809(LOC100517809)	LOC100517809	0.530878	-0.913549	5.74711e-11	5.52697e-10
100520269	ENSSSCG00000017727	Sus scrofa	transmembrane protein 98(TMEM98)	TMEM98	0.650906	-0.619479	5.79382e-11	5.56785e-10
100513866	ENSSSCG00000003777	Sus scrofa	solute carrier family 44 member 5(SLC44A5)	SLC44A5	6.08381	2.60497	5.87336e-11	5.64021e-10
100626400	ENSSSCG00000020872	Sus scrofa	PDZK1 interacting protein 1(PDZK1IP1)	PDZK1IP1	2.33004	1.22035	5.87849e-11	5.64105e-10
100521138	ENSSSCG00000003748	Sus scrofa	CUGBP Elav-like family member 4(CELF4)	CELF4	0.439827	-1.18499	5.90885e-11	5.66609e-10
100156186	ENSSSCG00000009699	Sus scrofa	15-hydroxyprostaglandin dehydrogenase(HPGD)	HPGD	2.29228	1.19678	6.06368e-11	5.81037e-10
100152568	ENSSSCG00000002629	Sus scrofa	F-box protein 9(FBXO9)	FBXO9	1.843	0.882057	6.2374e-11	5.96851e-10
100739435	ENSSSCG00000027423	Sus scrofa	transmembrane protein 53(TMEM53)	TMEM53	1.66924	0.739193	6.2377e-11	5.96851e-10
100627112	ENSSSCG00000031942	Sus scrofa	YES proto-oncogene 1, Src family tyrosine kinase(YES1)	YES1	0.650225	-0.620989	6.39722e-11	6.11674e-10
100739355	ENSSSCG00000021065	Sus scrofa	N-alpha-acetyltransferase 60, NatF catalytic subunit(NAA60)	NAA60	1.53434	0.617621	6.46196e-11	6.17419e-10
100738124	ENSSSCG00000024564	Sus scrofa	inner membrane mitochondrial protein(IMMT)	IMMT	1.34743	0.43021	6.60874e-11	6.30989e-10
100156132	ENSSSCG00000022225	Sus scrofa	NOP58 ribonucleoprotein(NOP58)	NOP58	0.584561	-0.774573	6.66598e-11	6.35997e-10
100510902	ENSSSCG00000006813	Sus scrofa	striatin interacting protein 1(STRIP1)	STRIP1	1.46952	0.555347	6.70828e-11	6.39574e-10
110259837	ENSSSCG00000034390	Sus scrofa	caspase recruitment domain family member 11(CARD11)	CARD11	1.71027	0.77422	6.71942e-11	6.40177e-10
100620792	ENSSSCG00000024045	Sus scrofa	cytosolic arginine sensor for mTORC1 subunit 2(CASTOR2)	CASTOR2	2.51513	1.33064	7.06214e-11	6.72346e-10
100524598	ENSSSCG00000012111	Sus scrofa	holocytochrome c synthase(HCCS)	HCCS	1.63782	0.711774	7.0798e-11	6.73545e-10
100737057	ENSSSCG00000011193	Sus scrofa	biotinidase(BTD)	BTD	1.81017	0.856123	7.1325e-11	6.78072e-10
100513778	ENSSSCG00000012996	Sus scrofa	CDC42 effector protein 2(CDC42EP2)	CDC42EP2	0.422403	-1.24331	7.15392e-11	6.79623e-10
100622126	ENSSSCG00000024024	Sus scrofa	C-X3-C motif chemokine receptor 1(CX3CR1)	CX3CR1	7.33843	2.87547	7.29536e-11	6.92563e-10
100156133	ENSSSCG00000027230	Sus scrofa	solute carrier family 35 member G1(SLC35G1)	SLC35G1	2.83241	1.50203	7.82082e-11	7.41917e-10
100152055	ENSSSCG00000000137	Sus scrofa	neutrophil cytosolic factor 4(NCF4)	NCF4	1.71045	0.774373	8.06789e-11	7.64808e-10
100518405	ENSSSCG00000017104	Sus scrofa	NOP2/Sun RNA methyltransferase 2(NSUN2)	NSUN2	0.579713	-0.78659	8.09461e-11	7.66794e-10
100620812	ENSSSCG00000016317	Sus scrofa	ArfGAP with GTPase domain, ankyrin repeat and PH domain 1(AGAP1)	AGAP1	0.50807	-0.9769	8.28436e-11	7.84209e-10
100627844	ENSSSCG00000003889	Sus scrofa	cytochrome P450 4A24-like(LOC100627844)	LOC100627844	7.30018	2.86793	8.35937e-11	7.90746e-10
100153726	ENSSSCG00000004134	Sus scrofa	peroxisomal biogenesis factor 3(PEX3)	PEX3	1.81861	0.862838	8.60378e-11	8.13286e-10
102160336	ENSSSCG00000026488	Sus scrofa	ubiquitin-conjugating enzyme E2 E1(LOC102160336)	LOC102160336	0.662872	-0.593197	9.00983e-11	8.51064e-10
100522175	ENSSSCG00000004635	Sus scrofa	signal peptide peptidase like 2A(SPPL2A)	SPPL2A	0.569999	-0.810968	9.10165e-11	8.59126e-10
397590	ENSSSCG00000015579	Sus scrofa	prostaglandin-endoperoxide synthase 2(PTGS2)	PTGS2	0.215157	-2.21654	9.16376e-11	8.64375e-10
100519866	ENSSSCG00000009570	Sus scrofa	M-phase phosphoprotein 8(MPHOSPH8)	MPHOSPH8	0.708671	-0.496811	9.34929e-11	8.81249e-10
100622337	ENSSSCG00000028182	Sus scrofa	cyclin dependent kinase 17(CDK17)	CDK17	0.52898	-0.918716	9.37539e-11	8.83082e-10
100152413	ENSSSCG00000011454	Sus scrofa	Scm like with four mbt domains 1(SFMBT1)	SFMBT1	0.606743	-0.720844	9.5061e-11	8.94759e-10
100737616	ENSSSCG00000025106	Sus scrofa	threonine synthase like 2(THNSL2)	THNSL2	2.23274	1.15882	9.57398e-11	9.0051e-10
100524103	ENSSSCG00000009522	Sus scrofa	propionyl-CoA carboxylase subunit alpha(PCCA)	PCCA	1.54928	0.631602	9.6558e-11	9.07563e-10
100514174	ENSSSCG00000022413	Sus scrofa	TIR domain containing adaptor protein(TIRAP)	TIRAP	1.71096	0.774809	9.71897e-11	9.12855e-10
100626589	ENSSSCG00000035775	Sus scrofa	BCS1 homolog, ubiquinol-cytochrome c reductase complex chaperone(BCS1L)	BCS1L	1.68632	0.753878	9.75257e-11	9.15363e-10
396750	ENSSSCG00000013655	Sus scrofa	intercellular adhesion molecule 1(ICAM1)	ICAM1	0.420294	-1.25053	9.82065e-11	9.21102e-10
100157918	ENSSSCG00000034754	Sus scrofa	pleckstrin homology domain containing S1(PLEKHS1)	PLEKHS1	0.160668	-2.63785	9.99977e-11	9.3724e-10
397271	ENSSSCG00000032341	Sus scrofa	allograft inflammatory factor 1(AIF1)	AIF1	1.88151	0.911893	1.01163e-10	9.47496e-10
100519892	ENSSSCG00000014370	Sus scrofa	transmembrane and coiled-coil domains 6(TMCO6)	TMCO6	0.678117	-0.560394	1.026e-10	9.6028e-10
397453	ENSSSCG00000007547	Sus scrofa	ArfGAP with dual PH domains 1(ADAP1)	ADAP1	0.433509	-1.20587	1.03399e-10	9.67069e-10
403154	ENSSSCG00000016626	Sus scrofa	CF transmembrane conductance regulator(CFTR)	CFTR	0.421636	-1.24593	1.05127e-10	9.82544e-10
100513121	ENSSSCG00000017018	Sus scrofa	teneurin transmembrane protein 2(TENM2)	TENM2	9.55639	3.25647	1.05389e-10	9.84299e-10
396619	ENSSSCG00000034059	Sus scrofa	ST3 beta-galactoside alpha-2,3-sialyltransferase 3(ST3GAL3)	ST3GAL3	1.55159	0.633745	1.05823e-10	9.8766e-10
100144885	ENSSSCG00000002923	Sus scrofa	WD repeat domain 62(WDR62)	WDR62	1.89967	0.925746	1.08971e-10	1.01632e-09
100511977	ENSSSCG00000005243	Sus scrofa	phosphoglucomutase 5(PGM5)	PGM5	1.93461	0.952045	1.09058e-10	1.01642e-09
100739667	ENSSSCG00000023992	Sus scrofa	centrosomal protein 112(CEP112)	CEP112	0.549095	-0.864874	1.13803e-10	1.0599e-09
100518735	ENSSSCG00000032059	Sus scrofa	presenilin enhancer, gamma-secretase subunit(PSENEN)	PSENEN	1.64193	0.715393	1.20897e-10	1.12518e-09
100512802	ENSSSCG00000015222	Sus scrofa	pseudouridine synthase 3(PUS3)	PUS3	0.584422	-0.774917	1.21741e-10	1.13224e-09
100518989	ENSSSCG00000011342	Sus scrofa	DExH-box helicase 30(DHX30)	DHX30	0.734473	-0.445219	1.21952e-10	1.13341e-09
106504299	ENSSSCG00000038404	Sus scrofa	serpin B6(LOC106504299)	LOC106504299	1.74079	0.799742	1.24776e-10	1.15884e-09
100737091	ENSSSCG00000012572	Sus scrofa	collagen type IV alpha 5 chain(COL4A5)	COL4A5	2.01675	1.01203	1.24866e-10	1.15887e-09
100628169	ENSSSCG00000022395	Sus scrofa	solute carrier family 25 member 35(SLC25A35)	SLC25A35	3.36725	1.75157	1.25132e-10	1.16053e-09
494022	ENSSSCG00000003950	Sus scrofa	tyrosine kinase with immunoglobulin like and EGF like domains 1(TIE1)	TIE1	1.65205	0.724258	1.27256e-10	1.1794e-09
100153143	ENSSSCG00000006893	Sus scrofa	BCAR3 adaptor protein, NSP family member(BCAR3)	BCAR3	2.20828	1.14292	1.27486e-10	1.18071e-09
768114	ENSSSCG00000000735	Sus scrofa	tetraspanin 9(TSPAN9)	TSPAN9	1.71032	0.774267	1.28991e-10	1.19381e-09
100240719	ENSSSCG00000033514	Sus scrofa	corticotropin releasing hormone receptor 2(CRHR2)	CRHR2	4.38669	2.13313	1.30775e-10	1.20949e-09
100524765	ENSSSCG00000011367	Sus scrofa	ariadne RBR E3 ubiquitin protein ligase 2(ARIH2)	ARIH2	0.739557	-0.435267	1.30975e-10	1.21049e-09
100294677	ENSSSCG00000016334	Sus scrofa	selenocysteine lyase(SCLY)	SCLY	1.84601	0.884414	1.315e-10	1.2145e-09
100525912	ENSSSCG00000031117	Sus scrofa	dihydrofolate reductase(DHFR)	DHFR	1.60701	0.684383	1.31806e-10	1.21648e-09
110260881	ENSSSCG00000033920	Sus scrofa	cytosolic thiouridylase subunit 2(CTU2)	CTU2	0.512519	-0.964321	1.32992e-10	1.22657e-09
100514845	ENSSSCG00000029070	Sus scrofa	platelet activating factor acetylhydrolase 1b catalytic subunit 3(PAFAH1B3)	PAFAH1B3	1.94579	0.960354	1.3438e-10	1.23852e-09
100620944	ENSSSCG00000016074	Sus scrofa	ankyrin repeat domain 44(ANKRD44)	ANKRD44	0.449305	-1.15423	1.3584e-10	1.2511e-09
100511294	ENSSSCG00000016614	Sus scrofa	protein tyrosine phosphatase receptor type Z1(PTPRZ1)	PTPRZ1	5.26148	2.39547	1.36401e-10	1.2554e-09
100240720	ENSSSCG00000024676	Sus scrofa	SRSF protein kinase 3(SRPK3)	SRPK3	0.237024	-2.0769	1.36568e-10	1.25607e-09
100511961	ENSSSCG00000011234	Sus scrofa	CKLF like MARVEL transmembrane domain containing 7(CMTM7)	CMTM7	1.73621	0.795943	1.37906e-10	1.2675e-09
100514504	ENSSSCG00000037499	Sus scrofa	NEDD4 E3 ubiquitin protein ligase(NEDD4)	NEDD4	0.559871	-0.836834	1.38282e-10	1.27008e-09
100156166	ENSSSCG00000006733	Sus scrofa	transcription termination factor 2(TTF2)	TTF2	0.440559	-1.18259	1.39395e-10	1.2794e-09
100525371	ENSSSCG00000037869	Sus scrofa	NADH:ubiquinone oxidoreductase subunit A5(NDUFA5)	NDUFA5	1.70351	0.76851	1.4156e-10	1.29838e-09
110255201	ENSSSCG00000006743	Sus scrofa	solute carrier family 22 member 15(SLC22A15)	SLC22A15	0.356092	-1.48968	1.43521e-10	1.31483e-09
100329222	ENSSSCG00000010575	Sus scrofa	PPARG related coactivator 1(PPRC1)	PPRC1	0.598387	-0.740848	1.43552e-10	1.31483e-09
100154790	ENSSSCG00000010502	Sus scrofa	cyclin J(CCNJ)	CCNJ	0.56856	-0.814616	1.44021e-10	1.31786e-09
100511825	ENSSSCG00000031904	Sus scrofa	UDP glycosyltransferase 8(UGT8)	UGT8	2.32103	1.21477	1.44081e-10	1.31786e-09
100048963	ENSSSCG00000008453	Sus scrofa	ATP binding cassette subfamily G member 8(ABCG8)	ABCG8	2.30298	1.2035	1.46949e-10	1.34243e-09
397442	ENSSSCG00000013468	Sus scrofa	thimet oligopeptidase 1(THOP1)	THOP1	0.698809	-0.517029	1.46969e-10	1.34243e-09
100152351	ENSSSCG00000007456	Sus scrofa	sulfatase 2(SULF2)	SULF2	0.476416	-1.0697	1.48161e-10	1.35239e-09
102165761	ENSSSCG00000010877	Sus scrofa	heterogeneous nuclear ribonucleoprotein U(HNRNPU)	HNRNPU	0.813739	-0.297363	1.48807e-10	1.35736e-09
110261008	ENSSSCG00000035706	Sus scrofa	very-long-chain 3-oxoacyl-CoA reductase-B-like(LOC110261008)	LOC110261008	3.45285	1.78779	1.49068e-10	1.3588e-09
100621701	ENSSSCG00000029281	Sus scrofa	protocadherin alpha-C2(LOC100621701)	LOC100621701	2.61315	1.38579	1.50876e-10	1.37434e-09
397157	ENSSSCG00000001695	Sus scrofa	vascular endothelial growth factor A(VEGFA)	VEGFA	0.601764	-0.732731	1.51124e-10	1.37566e-09
100512630	ENSSSCG00000011236	Sus scrofa	cytoplasmic linker associated protein 2(CLASP2)	CLASP2	0.636217	-0.652408	1.51869e-10	1.38149e-09
102166900	ENSSSCG00000014791	Sus scrofa	ribonucleotide reductase catalytic subunit M1(RRM1)	RRM1	1.49479	0.579944	1.52851e-10	1.38947e-09
100515515	ENSSSCG00000016430	Sus scrofa	polypeptide N-acetylgalactosaminyltransferase 11(GALNT11)	GALNT11	1.47533	0.561035	1.53485e-10	1.39428e-09
100522324	ENSSSCG00000003755	Sus scrofa	mucolipin TRP cation channel 2(MCOLN2)	MCOLN2	1.89738	0.924005	1.56604e-10	1.42164e-09
100152578	ENSSSCG00000000500	Sus scrofa	RAB3A interacting protein(RAB3IP)	RAB3IP	2.00933	1.00672	1.58861e-10	1.44115e-09
100158140	ENSSSCG00000010768	Sus scrofa	cilia and flagella associated protein 46(CFAP46)	CFAP46	3.03674	1.60252	1.59078e-10	1.44213e-09
102162335	ENSSSCG00000009181	Sus scrofa	chromosome 8 C4orf17 homolog(C8H4orf17)	C8H4orf17	2.3213	1.21493	1.62085e-10	1.46839e-09
100622305	ENSSSCG00000026602	Sus scrofa	prostaglandin I2 receptor(PTGIR)	PTGIR	0.382057	-1.38814	1.64089e-10	1.48534e-09
100153588	ENSSSCG00000004147	Sus scrofa	epithelial cell transforming 2 like(ECT2L)	ECT2L	17.2341	4.10719	1.6418e-10	1.48534e-09
100524813	ENSSSCG00000001509	Sus scrofa	death domain associated protein(DAXX)	DAXX	0.609404	-0.714528	1.65915e-10	1.50001e-09
100521788	ENSSSCG00000006214	Sus scrofa	ribosome biogenesis regulator 1 homolog(RRS1)	RRS1	0.607095	-0.720006	1.67857e-10	1.51654e-09
100155860	ENSSSCG00000004150	Sus scrofa	heme binding protein 2(HEBP2)	HEBP2	1.92498	0.944844	1.72233e-10	1.55502e-09
100155813	ENSSSCG00000021628	Sus scrofa	transmembrane protein 70(TMEM70)	TMEM70	0.607107	-0.719978	1.75625e-10	1.58436e-09
100739753	ENSSSCG00000023126	Sus scrofa	TAR DNA binding protein(TARDBP)	TARDBP	0.723033	-0.467866	1.75722e-10	1.58436e-09
100156182	ENSSSCG00000004110	Sus scrofa	TGF-beta activated kinase 1 (MAP3K7) binding protein 2(TAB2)	TAB2	0.686546	-0.542573	1.77049e-10	1.59524e-09
396988	ENSSSCG00000017164	Sus scrofa	TIMP metallopeptidase inhibitor 2(TIMP2)	TIMP2	1.61889	0.695006	1.80175e-10	1.62231e-09
396913	ENSSSCG00000031912	Sus scrofa	Jun proto-oncogene, AP-1 transcription factor subunit(JUN)	JUN	0.229448	-2.12376	1.80877e-10	1.62753e-09
100626434	ENSSSCG00000029161	Sus scrofa	acireductone dioxygenase 1(ADI1)	ADI1	1.59638	0.674805	1.81245e-10	1.62973e-09
100155047	ENSSSCG00000030578	Sus scrofa	mitochondrial ribosomal protein L15(MRPL15)	MRPL15	0.711332	-0.491405	1.81636e-10	1.63214e-09
397559	ENSSSCG00000040445	Sus scrofa	Rho family GTPase 3(RND3)	RND3	0.530079	-0.915721	1.82995e-10	1.64325e-09
100187579	ENSSSCG00000038494	Sus scrofa	lipin 2(LPIN2)	LPIN2	2.1484	1.10326	1.84368e-10	1.65445e-09
100523248	ENSSSCG00000002855	Sus scrofa	cyclin E1(CCNE1)	CCNE1	0.652398	-0.616175	1.84622e-10	1.65562e-09
100515832	ENSSSCG00000000487	Sus scrofa	solute carrier family 35 member E3(SLC35E3)	SLC35E3	2.08072	1.05708	1.88114e-10	1.68579e-09
100518209	ENSSSCG00000015428	Sus scrofa	pseudouridine synthase 7(PUS7)	PUS7	0.583127	-0.778118	1.91408e-10	1.71396e-09
100515275	ENSSSCG00000017165	Sus scrofa	ubiquitin specific peptidase 36(USP36)	USP36	0.624901	-0.678301	1.91516e-10	1.71396e-09
100526025	ENSSSCG00000012114	Sus scrofa	MSL complex subunit 3(MSL3)	MSL3	0.809788	-0.304384	1.92493e-10	1.72155e-09
397249	ENSSSCG00000007673	Sus scrofa	erythropoietin(EPO)	EPO	0.179761	-2.47585	1.94304e-10	1.73658e-09
100622998	ENSSSCG00000035120	Sus scrofa	alkB homolog 5, RNA demethylase(ALKBH5)	ALKBH5	0.640841	-0.641963	1.94463e-10	1.73683e-09
100154024	ENSSSCG00000006392	Sus scrofa	immunoglobulin superfamily member 8(IGSF8)	IGSF8	1.91262	0.935547	1.98348e-10	1.77034e-09
100516653	ENSSSCG00000004087	Sus scrofa	coiled-coil domain containing 170(CCDC170)	CCDC170	0.403511	-1.30932	1.98606e-10	1.77145e-09
100156638	ENSSSCG00000010299	Sus scrofa	annexin A7(ANXA7)	ANXA7	0.797503	-0.326438	2.04964e-10	1.82693e-09
100736584	ENSSSCG00000013545	Sus scrofa	tubulin beta 4A class IVa(TUBB4A)	TUBB4A	2.17293	1.11964	2.119e-10	1.88749e-09
100517547	ENSSSCG00000015039	Sus scrofa	beta-carotene oxygenase 2(BCO2)	BCO2	3.36429	1.7503	2.13081e-10	1.89673e-09
100038029	ENSSSCG00000004945	Sus scrofa	ribosomal protein L4(RPL4)	RPL4	0.716682	-0.480595	2.13706e-10	1.90102e-09
100622482	ENSSSCG00000003613	Sus scrofa	histone deacetylase 1(HDAC1)	HDAC1	1.41176	0.497499	2.15526e-10	1.91593e-09
100153747	ENSSSCG00000005282	Sus scrofa	vacuolar protein sorting 13 homolog A(VPS13A)	VPS13A	0.609485	-0.714337	2.1823e-10	1.93867e-09
100522775	ENSSSCG00000034487	Sus scrofa	NADH:ubiquinone oxidoreductase subunit B11(NDUFB11)	NDUFB11	2.09919	1.06983	2.20377e-10	1.95643e-09
100738980	ENSSSCG00000009055	Sus scrofa	ELMO domain containing 2(ELMOD2)	ELMOD2	1.77847	0.830636	2.21718e-10	1.96703e-09
100736765	ENSSSCG00000002029	Sus scrofa	myosin-6(LOC100736765)	LOC100736765	5.60516	2.48676	2.24022e-10	1.98614e-09
100524546	ENSSSCG00000013637	Sus scrofa	queuine tRNA-ribosyltransferase catalytic subunit 1(QTRT1)	QTRT1	0.526494	-0.925512	2.24555e-10	1.98953e-09
654294	ENSSSCG00000001463	Sus scrofa	proteasome 20S subunit beta 9(PSMB9)	PSMB9	0.348152	-1.52221	2.25055e-10	1.99264e-09
445538	ENSSSCG00000012651	Sus scrofa	X-prolyl aminopeptidase 2(XPNPEP2)	XPNPEP2	2.46824	1.30348	2.26609e-10	2.00506e-09
100517563	ENSSSCG00000022387	Sus scrofa	TATA-box binding protein like 1(TBPL1)	TBPL1	0.570548	-0.80958	2.26873e-10	2.00605e-09
414286	ENSSSCG00000038767	Sus scrofa	myelin basic protein(MBP)	MBP	0.510836	-0.969068	2.32058e-10	2.05054e-09
100516859	ENSSSCG00000003592	Sus scrofa	syndecan 3(SDC3)	SDC3	1.88356	0.913465	2.33418e-10	2.06119e-09
445540	ENSSSCG00000004368	Sus scrofa	prolyl endopeptidase(PREP)	PREP	1.4696	0.555421	2.34313e-10	2.06772e-09
100738984	ENSSSCG00000007027	Sus scrofa	solute carrier family 20 member 2(SLC20A2)	SLC20A2	0.635944	-0.653029	2.34868e-10	2.07124e-09
100515927	ENSSSCG00000011678	Sus scrofa	5'-3' exoribonuclease 1(XRN1)	XRN1	0.44866	-1.15631	2.40134e-10	2.11627e-09
100156847	ENSSSCG00000005087	Sus scrofa	SIX homeobox 1(SIX1)	SIX1	0.107789	-3.21371	2.42227e-10	2.1333e-09
100517535	ENSSSCG00000041131	Sus scrofa	small integral membrane protein 13(SMIM13)	SMIM13	1.55198	0.634114	2.43831e-10	2.146e-09
100627390	ENSSSCG00000040416	Sus scrofa	Bardet-Biedl syndrome 1(BBS1)	BBS1	2.58424	1.36974	2.44882e-10	2.15381e-09
100622822	ENSSSCG00000028969	Sus scrofa	solute carrier family 26 member 4(SLC26A4)	SLC26A4	0.285618	-1.80784	2.45043e-10	2.15381e-09
100155076	ENSSSCG00000041972	Sus scrofa	mediator complex subunit 21(MED21)	MED21	0.648845	-0.624053	2.49705e-10	2.19334e-09
100233201	ENSSSCG00000017232	Sus scrofa	NHERF family PDZ scaffold protein 1(NHERF1)	NHERF1	2.3778	1.24963	2.51998e-10	2.21202e-09
100157060	ENSSSCG00000015766	Sus scrofa	WD repeat domain 17(WDR17)	WDR17	3.37456	1.7547	2.55321e-10	2.23969e-09
100511862	ENSSSCG00000013426	Sus scrofa	PWWP domain containing 3A, DNA repair factor(PWWP3A)	PWWP3A	1.62181	0.697601	2.55488e-10	2.23969e-09
100153233	ENSSSCG00000006127	Sus scrofa	nibrin(NBN)	NBN	0.525272	-0.928864	2.6318e-10	2.3056e-09
100523084	ENSSSCG00000038007	Sus scrofa	3-hydroxyacyl-CoA dehydratase 1(HACD1)	HACD1	0.510466	-0.970114	2.67279e-10	2.33996e-09
100737051	ENSSSCG00000000766	Sus scrofa	CECR2 histone acetyl-lysine reader(CECR2)	CECR2	0.530532	-0.914488	2.70008e-10	2.36231e-09
100512467	ENSSSCG00000037701	Sus scrofa	G protein-coupled receptor 182(GPR182)	GPR182	1.48253	0.568066	2.7302e-10	2.38708e-09
100521478	ENSSSCG00000016349	Sus scrofa	NADH:ubiquinone oxidoreductase subunit A10(NDUFA10)	NDUFA10	1.66692	0.737183	2.78745e-10	2.43554e-09
100152534	ENSSSCG00000004670	Sus scrofa	chromosome 1 C15orf48 homolog(C1H15orf48)	C1H15orf48	0.405678	-1.30159	2.79288e-10	2.43868e-09
100152635	ENSSSCG00000002287	Sus scrofa	protein associated with LIN7 1, MAGUK p55 family member(PALS1)	PALS1	1.49268	0.577908	2.79823e-10	2.44174e-09
100519915	ENSSSCG00000009505	Sus scrofa	muscleblind like splicing regulator 2(MBNL2)	MBNL2	0.569669	-0.811804	2.84018e-10	2.47672e-09
100520362	ENSSSCG00000038776	Sus scrofa	guided entry of tail-anchored proteins factor 3, ATPase(GET3)	GET3	1.32251	0.40328	2.85348e-10	2.48668e-09
110259337	ENSSSCG00000033388	Sus scrofa	zinc finger protein 709-like(LOC110259337)	LOC110259337	2.5535	1.35248	2.85724e-10	2.48833e-09
100627578	ENSSSCG00000022635	Sus scrofa	brain expressed X-linked 4(BEX4)	BEX4	1.87456	0.906556	2.86099e-10	2.48996e-09
100628057	ENSSSCG00000031847	Sus scrofa	RNA binding motif protein 28(RBM28)	RBM28	0.642667	-0.637857	2.89444e-10	2.51743e-09
100049693	ENSSSCG00000005654	Sus scrofa	spectrin alpha, non-erythrocytic 1(SPTAN1)	SPTAN1	1.65112	0.723447	2.95344e-10	2.56706e-09
100621541	ENSSSCG00000028878	Sus scrofa	BCAR1 scaffold protein, Cas family member(BCAR1)	BCAR1	0.613511	-0.704838	3.05997e-10	2.65791e-09
100627735	ENSSSCG00000040918	Sus scrofa	LTV1 ribosome biogenesis factor(LTV1)	LTV1	0.664567	-0.589514	3.14001e-10	2.72565e-09
100512005	ENSSSCG00000014884	Sus scrofa	integrator complex subunit 4(INTS4)	INTS4	1.54699	0.62946	3.1931e-10	2.76993e-09
100624579	ENSSSCG00000024001	Sus scrofa	plexin A1(PLXNA1)	PLXNA1	0.492914	-1.02059	3.24514e-10	2.81154e-09
100156053	ENSSSCG00000010726	Sus scrofa	BUB3 mitotic checkpoint protein(BUB3)	BUB3	0.707326	-0.499554	3.2453e-10	2.81154e-09
100156234	ENSSSCG00000010288	Sus scrofa	DnaJ heat shock protein family (Hsp40) member B12(DNAJB12)	DNAJB12	0.597161	-0.743808	3.29622e-10	2.85379e-09
100523715	ENSSSCG00000005781	Sus scrofa	threonyl-tRNA synthetase 3(TARS3)	TARS3	1.9925	0.994579	3.30362e-10	2.85833e-09
100511540	ENSSSCG00000026893	Sus scrofa	arylamine N-acetyltransferase 1(LOC100511540)	LOC100511540	0.507171	-0.979456	3.4284e-10	2.96436e-09
100191010	ENSSSCG00000021040	Sus scrofa	solute carrier family 26 member 11(SLC26A11)	SLC26A11	2.57211	1.36295	3.4702e-10	2.99855e-09
100739684	ENSSSCG00000007576	Sus scrofa	forkhead box K1(FOXK1)	FOXK1	0.55337	-0.853683	3.48203e-10	3.00682e-09
110260965	ENSSSCG00000036005	Sus scrofa	CTD nuclear envelope phosphatase 1 regulatory subunit 1(CNEP1R1)	CNEP1R1	0.608972	-0.715552	3.60298e-10	3.10923e-09
100518504	ENSSSCG00000015113	Sus scrofa	ATP binding cassette subfamily G member 4(ABCG4)	ABCG4	0.66927	-0.579339	3.60942e-10	3.11277e-09
102165618	ENSSSCG00000028092	Sus scrofa	G protein subunit gamma 2(GNG2)	GNG2	1.69143	0.758244	3.63683e-10	3.13438e-09
100515986	ENSSSCG00000012486	Sus scrofa	cleavage stimulation factor subunit 2(CSTF2)	CSTF2	0.650914	-0.619461	3.67548e-10	3.16564e-09
100517973	ENSSSCG00000040422	Sus scrofa	uncharacterized LOC100517973(LOC100517973)	LOC100517973	0.568629	-0.81444	3.7055e-10	3.18942e-09
100516883	ENSSSCG00000016843	Sus scrofa	ciliogenesis and planar polarity effector complex subunit 1(CPLANE1)	CPLANE1	2.01585	1.01139	3.72619e-10	3.20515e-09
100170114	ENSSSCG00000038320	Sus scrofa	cytochrome p450 oxidoreductase(POR)	POR	1.76562	0.820172	3.73145e-10	3.2076e-09
100152480	ENSSSCG00000032164	Sus scrofa	proliferation and apoptosis adaptor protein 15(PEA15)	PEA15	0.651782	-0.617538	3.75194e-10	3.22267e-09
100155050	ENSSSCG00000010756	Sus scrofa	O-6-methylguanine-DNA methyltransferase(MGMT)	MGMT	2.61886	1.38894	3.75384e-10	3.22267e-09
100154583	ENSSSCG00000015961	Sus scrofa	cell division cycle associated 7(CDCA7)	CDCA7	0.453589	-1.14054	3.76415e-10	3.22943e-09
110259209	ENSSSCG00000012848	Sus scrofa	EPS8 like 2(EPS8L2)	EPS8L2	2.0343	1.02453	3.77311e-10	3.23504e-09
100525313	ENSSSCG00000016998	Sus scrofa	nucleophosmin 1(NPM1)	NPM1	0.710183	-0.493737	3.79979e-10	3.25581e-09
110261120	ENSSSCG00000033539	Sus scrofa	crystallin beta-gamma domain containing 2(CRYBG2)	CRYBG2	3.62266	1.85705	3.8604e-10	3.30561e-09
100517416	ENSSSCG00000010831	Sus scrofa	dual specificity phosphatase 10(DUSP10)	DUSP10	0.369321	-1.43705	3.94674e-10	3.376e-09
100620809	ENSSSCG00000021991	Sus scrofa	NADH:ubiquinone oxidoreductase subunit V3(NDUFV3)	NDUFV3	1.85558	0.891872	3.94769e-10	3.376e-09
100627914	ENSSSCG00000031147	Sus scrofa	ArfGAP with coiled-coil, ankyrin repeat and PH domains 2(ACAP2)	ACAP2	0.486995	-1.03802	4.01463e-10	3.43104e-09
100626294	ENSSSCG00000011999	Sus scrofa	cell adhesion molecule 2(CADM2)	CADM2	0.120944	-3.04759	4.05225e-10	3.46096e-09
100170117	ENSSSCG00000017952	Sus scrofa	spermidine/spermine N1-acetyltransferase family member 2(SAT2)	SAT2	2.00311	1.00224	4.08821e-10	3.48943e-09
100521183	ENSSSCG00000014338	Sus scrofa	heat shock protein family A (Hsp70) member 9(HSPA9)	HSPA9	0.690542	-0.534199	4.10812e-10	3.50418e-09
100513858	ENSSSCG00000000545	Sus scrofa	kelch like family member 42(KLHL42)	KLHL42	0.679466	-0.557526	4.15045e-10	3.53801e-09
100517070	ENSSSCG00000004691	Sus scrofa	eukaryotic translation initiation factor 3 subunit J(EIF3J)	EIF3J	0.709624	-0.494874	4.25414e-10	3.62407e-09
100154448	ENSSSCG00000009963	Sus scrofa	tyrosylprotein sulfotransferase 2(TPST2)	TPST2	1.64451	0.717657	4.27774e-10	3.64184e-09
100155298	ENSSSCG00000004963	Sus scrofa	acidic nuclear phosphoprotein 32 family member A(ANP32A)	ANP32A	0.66617	-0.586038	4.3712e-10	3.71902e-09
100739208	ENSSSCG00000003857	Sus scrofa	zyg-11 family member B, cell cycle regulator(ZYG11B)	ZYG11B	2.00004	1.00003	4.38023e-10	3.72432e-09
654407	ENSSSCG00000005688	Sus scrofa	prostaglandin E synthase(PTGES)	PTGES	0.494799	-1.01509	4.41039e-10	3.74756e-09
397481	ENSSSCG00000006740	Sus scrofa	ATPase Na+/K+ transporting subunit alpha 1(ATP1A1)	ATP1A1	1.43424	0.520287	4.41913e-10	3.75259e-09
100521759	ENSSSCG00000007084	Sus scrofa	beaded filament structural protein 1(BFSP1)	BFSP1	0.3323	-1.58944	4.57164e-10	3.87962e-09
100522871	ENSSSCG00000003137	Sus scrofa	pleckstrin homology domain containing A4(PLEKHA4)	PLEKHA4	0.447497	-1.16005	4.58384e-10	3.88558e-09
100516948	ENSSSCG00000012813	Sus scrofa	BRCA1/BRCA2-containing complex subunit 3(BRCC3)	BRCC3	1.57208	0.652672	4.58515e-10	3.88558e-09
100523298	ENSSSCG00000005023	Sus scrofa	abhydrolase domain containing 12B(ABHD12B)	ABHD12B	2.78186	1.47605	4.58979e-10	3.88558e-09
100625032	ENSSSCG00000007100	Sus scrofa	solute carrier family 24 member 3(SLC24A3)	SLC24A3	1.71645	0.779426	4.59038e-10	3.88558e-09
100624494	ENSSSCG00000028737	Sus scrofa	ubiquitin specific peptidase 3(USP3)	USP3	0.740038	-0.434329	4.79136e-10	4.05312e-09
100511439	ENSSSCG00000013764	Sus scrofa	regulatory factor X1(RFX1)	RFX1	0.630563	-0.665288	4.79955e-10	4.05747e-09
100517587	ENSSSCG00000040373	Sus scrofa	BCL2 like 13(BCL2L13)	BCL2L13	1.59538	0.6739	4.81171e-10	4.06266e-09
100519179	ENSSSCG00000012349	Sus scrofa	ubiquitin specific peptidase 51(USP51)	USP51	4.11786	2.04189	4.81181e-10	4.06266e-09
397273	ENSSSCG00000013030	Sus scrofa	peroxiredoxin 5(PRDX5)	PRDX5	1.69257	0.759216	4.86614e-10	4.10592e-09
102158881	ENSSSCG00000025176	Sus scrofa	notch receptor 3(NOTCH3)	NOTCH3	1.8277	0.870026	4.90142e-10	4.13306e-09
100518612	ENSSSCG00000003669	Sus scrofa	MFSD2 lysolipid transporter A, lysophospholipid(MFSD2A)	MFSD2A	4.34379	2.11896	5.09885e-10	4.29681e-09
100516395	ENSSSCG00000017636	Sus scrofa	lactoperoxidase(LPO)	LPO	6.827	2.77125	5.11703e-10	4.3094e-09
100621070	ENSSSCG00000032452	Sus scrofa	wolframin ER transmembrane glycoprotein(WFS1)	WFS1	1.99525	0.996569	5.12241e-10	4.3112e-09
100521427	ENSSSCG00000013040	Sus scrofa	tRNA phosphotransferase 1(TRPT1)	TRPT1	2.03859	1.02757	5.13608e-10	4.31997e-09
100156508	ENSSSCG00000001887	Sus scrofa	secretory carrier membrane protein 5(SCAMP5)	SCAMP5	1.6887	0.755909	5.14879e-10	4.32792e-09
100519172	ENSSSCG00000029251	Sus scrofa	microtubule associated protein 4(MAP4)	MAP4	0.732071	-0.449944	5.15991e-10	4.33452e-09
100624091	ENSSSCG00000038731	Sus scrofa	syntaxin 18(STX18)	STX18	1.89614	0.923069	5.16541e-10	4.3364e-09
102162297	ENSSSCG00000030424	Sus scrofa	ubiquitin specific peptidase 31(USP31)	USP31	0.59061	-0.759723	5.2685e-10	4.42015e-09
100513694	ENSSSCG00000016828	Sus scrofa	DnaJ heat shock protein family (Hsp40) member C21(DNAJC21)	DNAJC21	0.687994	-0.539533	5.31497e-10	4.45632e-09
100157033	ENSSSCG00000000063	Sus scrofa	RNA polymerase III subunit H(POLR3H)	POLR3H	0.593318	-0.753122	5.36493e-10	4.4936e-09
100520896	ENSSSCG00000014337	Sus scrofa	eukaryotic translation termination factor 1(ETF1)	ETF1	0.61837	-0.693458	5.3662e-10	4.4936e-09
100514820	ENSSSCG00000013382	Sus scrofa	pleckstrin homology domain containing A7(PLEKHA7)	PLEKHA7	0.568617	-0.814471	5.39906e-10	4.51827e-09
396777	ENSSSCG00000000774	Sus scrofa	ubiquitin specific peptidase 18(USP18)	USP18	0.347149	-1.52637	5.44523e-10	4.55404e-09
100155341	ENSSSCG00000001882	Sus scrofa	nei like DNA glycosylase 1(NEIL1)	NEIL1	2.68192	1.42327	5.54836e-10	4.63605e-09
100520256	ENSSSCG00000030177	Sus scrofa	EBNA1 binding protein 2(EBNA1BP2)	EBNA1BP2	0.596473	-0.745472	5.55028e-10	4.63605e-09
100134985	ENSSSCG00000007521	Sus scrofa	negative elongation factor complex member C/D(NELFCD)	NELFCD	1.47415	0.559886	5.61517e-10	4.6873e-09
100134989	ENSSSCG00000007492	Sus scrofa	family with sequence similarity 210 member B(FAM210B)	FAM210B	1.74134	0.800195	5.63965e-10	4.70478e-09
100621948	ENSSSCG00000023001	Sus scrofa	coiled-coil domain containing 149(CCDC149)	CCDC149	0.527935	-0.921567	5.73199e-10	4.77882e-09
100622067	ENSSSCG00000029484	Sus scrofa	embigin(EMB)	EMB	2.67755	1.42091	5.73685e-10	4.77987e-09
100517275	ENSSSCG00000008304	Sus scrofa	protease associated domain containing 1(PRADC1)	PRADC1	1.58394	0.663518	5.78711e-10	4.81872e-09
100511128	ENSSSCG00000026590	Sus scrofa	HGH1 homolog(HGH1)	HGH1	0.598386	-0.740851	5.88989e-10	4.90123e-09
102164731	ENSSSCG00000024021	Sus scrofa	endogenous retrovirus group V member 1 Env polyprotein-like(LOC102164731)	LOC102164731	1.84217	0.881408	5.92077e-10	4.92384e-09
100626093	ENSSSCG00000013023	Sus scrofa	RAS guanyl releasing protein 2(RASGRP2)	RASGRP2	1.69796	0.763806	6.18067e-10	5.13677e-09
100520312	ENSSSCG00000003261	Sus scrofa	NADH:ubiquinone oxidoreductase subunit A3(NDUFA3)	NDUFA3	2.40063	1.26341	6.21524e-10	5.16226e-09
397460	ENSSSCG00000005494	Sus scrofa	tenascin C(TNC)	TNC	0.372578	-1.42439	6.28406e-10	5.21616e-09
100520452	ENSSSCG00000017876	Sus scrofa	cytochrome b5 domain containing 2(CYB5D2)	CYB5D2	2.14239	1.09922	6.29481e-10	5.22182e-09
100517907	ENSSSCG00000025298	Sus scrofa	RNA polymerase I subunit F(POLR1F)	POLR1F	0.535576	-0.900838	6.31336e-10	5.23394e-09
100738890	ENSSSCG00000021042	Sus scrofa	bromodomain and WD repeat domain containing 1(BRWD1)	BRWD1	0.768689	-0.379529	6.46538e-10	5.35663e-09
100524809	ENSSSCG00000002921	Sus scrofa	CAP-Gly domain containing linker protein 3(CLIP3)	CLIP3	2.39471	1.25985	6.59216e-10	5.45826e-09
100517862	ENSSSCG00000027723	Sus scrofa	ubiquitin conjugating enzyme E2 F (putative)(UBE2F)	UBE2F	0.745411	-0.423893	6.66813e-10	5.51772e-09
102160861	ENSSSCG00000034086	Sus scrofa	ATP synthase F1 subunit gamma(ATP5F1C)	ATP5F1C	1.52705	0.610743	6.68784e-10	5.53058e-09
100511399	ENSSSCG00000010861	Sus scrofa	coenzyme Q8A(COQ8A)	COQ8A	2.17144	1.11865	6.70901e-10	5.54464e-09
100623616	ENSSSCG00000031367	Sus scrofa	arylacetamide deacetylase-like(LOC100623616)	LOC100623616	11.993	3.58412	6.90369e-10	5.70198e-09
100514821	ENSSSCG00000013455	Sus scrofa	IZUMO family member 4(IZUMO4)	IZUMO4	2.95988	1.56554	6.94048e-10	5.72881e-09
100101471	ENSSSCG00000007030	Sus scrofa	inhibitor of nuclear factor kappa B kinase subunit beta(IKBKB)	IKBKB	0.557624	-0.842636	6.95653e-10	5.73849e-09
100621076	ENSSSCG00000027017	Sus scrofa	nuclear receptor subfamily 1 group D member 2(NR1D2)	NR1D2	0.483383	-1.04876	6.98074e-10	5.75489e-09
100525094	ENSSSCG00000012652	Sus scrofa	SAM and SH3 domain containing 3(SASH3)	SASH3	1.46726	0.553121	7.00103e-10	5.76803e-09
396606	ENSSSCG00000012795	Sus scrofa	interleukin 1 receptor associated kinase 1(IRAK1)	IRAK1	0.65254	-0.615862	7.01131e-10	5.77292e-09
448981	ENSSSCG00000001422	Sus scrofa	complement C2(C2)	C2	0.49524	-1.0138	7.02338e-10	5.77927e-09
100620094	ENSSSCG00000037030	Sus scrofa	ribosomal protein L15(RPL15)	RPL15	0.703018	-0.508367	7.10498e-10	5.8428e-09
100517864	ENSSSCG00000017102	Sus scrofa	terminal nucleotidyltransferase 4A(TENT4A)	TENT4A	0.616407	-0.698044	7.12479e-10	5.85547e-09
100625970	ENSSSCG00000028481	Sus scrofa	calcium binding and coiled-coil domain 1(CALCOCO1)	CALCOCO1	1.85812	0.893842	7.16098e-10	5.88157e-09
100169932	ENSSSCG00000004636	Sus scrofa	transient receptor potential cation channel subfamily M member 7(TRPM7)	TRPM7	0.594484	-0.750289	7.24675e-10	5.94833e-09
396909	ENSSSCG00000007873	Sus scrofa	ATP binding cassette subfamily C member 6(ABCC6)	ABCC6	1.78964	0.839673	7.25558e-10	5.95191e-09
100524240	ENSSSCG00000013570	Sus scrofa	mucolipin TRP cation channel 1(MCOLN1)	MCOLN1	1.46605	0.551935	7.26677e-10	5.95741e-09
100522640	ENSSSCG00000017806	Sus scrofa	mitochondrial rRNA methyltransferase 3(MRM3)	MRM3	0.633189	-0.659291	7.55339e-10	6.18856e-09
397017	ENSSSCG00000008569	Sus scrofa	hydroxyacyl-CoA dehydrogenase trifunctional multienzyme complex subunit beta(HADHB)	HADHB	1.44099	0.527061	7.60802e-10	6.22948e-09
100153947	ENSSSCG00000007425	Sus scrofa	sorting nexin family member 21(SNX21)	SNX21	2.42126	1.27576	7.70549e-10	6.3054e-09
100157256	ENSSSCG00000034139	Sus scrofa	EYA transcriptional coactivator and phosphatase 4(EYA4)	EYA4	6.85422	2.77699	7.73095e-10	6.32233e-09
100155163	ENSSSCG00000032377	Sus scrofa	Ral GTPase activating protein catalytic subunit alpha 1(RALGAPA1)	RALGAPA1	0.567586	-0.817089	7.81026e-10	6.38326e-09
100512595	ENSSSCG00000030033	Sus scrofa	acyl-CoA synthetase medium-chain family member 4(ACSM4)	ACSM4	3.57528	1.83805	7.83319e-10	6.39807e-09
100622488	ENSSSCG00000026087	Sus scrofa	G kinase anchoring protein 1(GKAP1)	GKAP1	0.609997	-0.713126	8.13303e-10	6.63889e-09
396853	ENSSSCG00000014812	Sus scrofa	folate receptor 2 (fetal)(FOLR2)	FOLR2	2.06234	1.04429	8.26613e-10	6.74169e-09
102157970	ENSSSCG00000017924	Sus scrofa	proline, glutamate and leucine rich protein 1(PELP1)	PELP1	0.589599	-0.762194	8.26911e-10	6.74169e-09
100622432	ENSSSCG00000016711	Sus scrofa	chromobox 3(CBX3)	CBX3	0.747687	-0.419494	8.28499e-10	6.75048e-09
100515534	ENSSSCG00000032705	Sus scrofa	ubiquitin specific peptidase 42(USP42)	USP42	0.614659	-0.702143	8.4016e-10	6.8413e-09
100523707	ENSSSCG00000016717	Sus scrofa	protein associated with LIN7 2, MAGUK p55 family member(PALS2)	PALS2	0.543302	-0.880175	8.4108e-10	6.84459e-09
100520866	ENSSSCG00000032165	Sus scrofa	ATP synthase membrane subunit k(ATP5MK)	ATP5MK	1.89171	0.919689	8.50971e-10	6.92085e-09
100518350	ENSSSCG00000012258	Sus scrofa	FUN14 domain containing 1(FUNDC1)	FUNDC1	0.483737	-1.0477	8.6272e-10	7.0121e-09
100622808	ENSSSCG00000035739	Sus scrofa	solute carrier family 26 member 1(SLC26A1)	SLC26A1	2.7342	1.45112	8.64361e-10	7.02115e-09
733602	ENSSSCG00000014128	Sus scrofa	creatine kinase, mitochondrial 2(CKMT2)	CKMT2	4.07661	2.02737	8.697e-10	7.05827e-09
110260942	ENSSSCG00000033811	Sus scrofa	core-binding factor subunit beta(CBFB)	CBFB	0.652369	-0.616239	8.69994e-10	7.05827e-09
110256134	ENSSSCG00000037336	Sus scrofa	GID complex subunit 4 homolog(GID4)	GID4	0.605693	-0.723341	8.73127e-10	7.07509e-09
100156777	ENSSSCG00000032408	Sus scrofa	caspase 7(CASP7)	CASP7	0.63576	-0.653446	8.73133e-10	7.07509e-09
100513451	ENSSSCG00000004726	Sus scrofa	leucine rich repeat containing 57(LRRC57)	LRRC57	0.698605	-0.517452	8.90157e-10	7.20865e-09
396589	ENSSSCG00000001787	Sus scrofa	interleukin 16(IL16)	IL16	1.63766	0.711637	8.95928e-10	7.25096e-09
100523844	ENSSSCG00000000591	Sus scrofa	phosphatidylinositol-4-phosphate 3-kinase catalytic subunit type 2 gamma(PIK3C2G)	PIK3C2G	0.428808	-1.2216	8.99321e-10	7.27398e-09
100625408	ENSSSCG00000030428	Sus scrofa	twinkle mtDNA helicase(TWNK)	TWNK	0.563632	-0.827175	9.09906e-10	7.35512e-09
100155368	ENSSSCG00000006174	Sus scrofa	junctophilin 1(JPH1)	JPH1	0.258457	-1.95201	9.23903e-10	7.46372e-09
100526094	ENSSSCG00000013300	Sus scrofa	ETS homologous factor(EHF)	EHF	0.445961	-1.16501	9.29715e-10	7.50611e-09
494014	ENSSSCG00000007039	Sus scrofa	prion protein(PRNP)	PRNP	0.225029	-2.15182	9.3107e-10	7.51248e-09
100516976	ENSSSCG00000034192	Sus scrofa	G protein subunit alpha o1(GNAO1)	GNAO1	0.302728	-1.7239	9.38886e-10	7.57094e-09
100152841	ENSSSCG00000002025	Sus scrofa	solute carrier family 22 member 17(SLC22A17)	SLC22A17	1.93761	0.954281	9.40632e-10	7.58042e-09
100526070	ENSSSCG00000017207	Sus scrofa	nucleoporin 85(NUP85)	NUP85	0.704446	-0.50544	9.54388e-10	7.68661e-09
100525048	ENSSSCG00000002776	Sus scrofa	ATPase H+ transporting V0 subunit d1(ATP6V0D1)	ATP6V0D1	1.60559	0.6831	9.7625e-10	7.85792e-09
397611	ENSSSCG00000012405	Sus scrofa	ribosomal protein S4 X-linked(RPS4X)	RPS4X	0.675131	-0.56676	9.76934e-10	7.85867e-09
110259379	ENSSSCG00000035693	Sus scrofa	RNA polymerase mitochondrial(POLRMT)	POLRMT	0.71213	-0.489788	9.836e-10	7.90523e-09
100153567	ENSSSCG00000011746	Sus scrofa	SKI like proto-oncogene(SKIL)	SKIL	0.611781	-0.708912	9.83913e-10	7.90523e-09
100156824	ENSSSCG00000009872	Sus scrofa	phospholipase B domain containing 2(PLBD2)	PLBD2	1.45465	0.540671	9.95569e-10	7.99405e-09
100515409	ENSSSCG00000017917	Sus scrofa	misshapen like kinase 1(MINK1)	MINK1	1.86509	0.899242	1.00869e-09	8.09453e-09
100151855	ENSSSCG00000029547	Sus scrofa	NGFI-A binding protein 1(NAB1)	NAB1	0.590922	-0.75896	1.01178e-09	8.10984e-09
100522903	ENSSSCG00000015876	Sus scrofa	coiled-coil domain containing 148(CCDC148)	CCDC148	5.78677	2.53276	1.01182e-09	8.10984e-09
100520199	ENSSSCG00000037676	Sus scrofa	kazrin, periplakin interacting protein(KAZN)	KAZN	0.553847	-0.85244	1.01327e-09	8.11657e-09
100736828	ENSSSCG00000038931	Sus scrofa	chromosome 1 C6orf120 homolog(C1H6orf120)	C1H6orf120	0.609141	-0.715151	1.01413e-09	8.11856e-09
100517061	ENSSSCG00000016845	Sus scrofa	nucleoporin 155(NUP155)	NUP155	0.619824	-0.690069	1.02769e-09	8.22217e-09
100517152	ENSSSCG00000039161	Sus scrofa	Meis homeobox 1(MEIS1)	MEIS1	1.80479	0.851835	1.02925e-09	8.22966e-09
100518049	ENSSSCG00000012386	Sus scrofa	NALCN channel auxiliary factor 2(NALF2)	NALF2	0.435933	-1.19782	1.06929e-09	8.54464e-09
100523972	ENSSSCG00000003558	Sus scrofa	ribosomal protein S6 kinase A1(RPS6KA1)	RPS6KA1	1.46539	0.551287	1.10848e-09	8.85254e-09
100519262	ENSSSCG00000001991	Sus scrofa	dehydrogenase/reductase 1(DHRS1)	DHRS1	1.72348	0.785322	1.13232e-09	9.03749e-09
100155919	ENSSSCG00000010060	Sus scrofa	beta-ureidopropionase 1(UPB1)	UPB1	4.12957	2.04599	1.13369e-09	9.04297e-09
110259853	ENSSSCG00000039842	Sus scrofa	zinc finger and SCAN domain containing 25(ZSCAN25)	ZSCAN25	0.556543	-0.845436	1.13878e-09	9.07811e-09
100620724	ENSSSCG00000012571	Sus scrofa	collagen type IV alpha 6 chain(COL4A6)	COL4A6	2.11984	1.08396	1.15036e-09	9.16493e-09
110261385	ENSSSCG00000032903	Sus scrofa	FA core complex associated protein 20(FAAP20)	FAAP20	0.38848	-1.36409	1.15124e-09	9.16644e-09
100738652	ENSSSCG00000015329	Sus scrofa	protein phosphatase 1 regulatory subunit 9A(PPP1R9A)	PPP1R9A	0.449155	-1.15472	1.15524e-09	9.19275e-09
110256288	ENSSSCG00000033303	Sus scrofa	methyl-CpG binding domain 4, DNA glycosylase(MBD4)	MBD4	1.50761	0.592267	1.16078e-09	9.23133e-09
100188979	ENSSSCG00000016230	Sus scrofa	EPH receptor A4(EPHA4)	EPHA4	3.00427	1.58701	1.1771e-09	9.35553e-09
100518696	ENSSSCG00000015866	Sus scrofa	formin like 2(FMNL2)	FMNL2	0.547543	-0.868956	1.18203e-09	9.38905e-09
100517222	ENSSSCG00000025005	Sus scrofa	beta-1,4-galactosyltransferase 6(B4GALT6)	B4GALT6	0.394986	-1.34013	1.19749e-09	9.50622e-09
100157406	ENSSSCG00000010144	Sus scrofa	actinin alpha 2(ACTN2)	ACTN2	4.50831	2.17259	1.20229e-09	9.5386e-09
595113	ENSSSCG00000000870	Sus scrofa	ADP ribosylation factor like GTPase 1(ARL1)	ARL1	1.37705	0.461583	1.20386e-09	9.54536e-09
397609	ENSSSCG00000016522	Sus scrofa	pleiotrophin(PTN)	PTN	1.98883	0.991923	1.20531e-09	9.55012e-09
100151985	ENSSSCG00000024809	Sus scrofa	chloride voltage-gated channel 4(CLCN4)	CLCN4	0.612403	-0.707447	1.2059e-09	9.55012e-09
100519616	ENSSSCG00000040719	Sus scrofa	KIAA0040(KIAA0040)	KIAA0040	0.432234	-1.21012	1.22447e-09	9.69139e-09
100519163	ENSSSCG00000014628	Sus scrofa	amyloid beta precursor protein binding family B member 1(APBB1)	APBB1	0.649449	-0.622712	1.24961e-09	9.88449e-09
100622156	ENSSSCG00000004154	Sus scrofa	TNF alpha induced protein 3(TNFAIP3)	TNFAIP3	0.389563	-1.36007	1.26109e-09	9.96937e-09
397241	ENSSSCG00000009172	Sus scrofa	protein phosphatase 3 catalytic subunit alpha(PPP3CA)	PPP3CA	0.623482	-0.681581	1.26469e-09	9.99191e-09
100156502	ENSSSCG00000037634	Sus scrofa	forkhead box A1(FOXA1)	FOXA1	1.85074	0.888103	1.2865e-09	1.01581e-08
100516774	ENSSSCG00000005135	Sus scrofa	methylthioadenosine phosphorylase(MTAP)	MTAP	0.66388	-0.591007	1.30934e-09	1.03324e-08
102159271	ENSSSCG00000036700	Sus scrofa	RNA pseudouridine synthase domain containing 2(RPUSD2)	RPUSD2	0.643908	-0.635074	1.32668e-09	1.0463e-08
100625791	ENSSSCG00000000551	Sus scrofa	aryl hydrocarbon receptor nuclear translocator like 2(ARNTL2)	ARNTL2	0.239552	-2.06159	1.34171e-09	1.05708e-08
100517198	ENSSSCG00000016061	Sus scrofa	myosin IB(MYO1B)	MYO1B	1.5754	0.65572	1.34194e-09	1.05708e-08
100152028	ENSSSCG00000009480	Sus scrofa	Nedd4 family interacting protein 2(NDFIP2)	NDFIP2	1.67787	0.746633	1.34528e-09	1.05908e-08
100622782	ENSSSCG00000029324	Sus scrofa	collectin subfamily member 10(COLEC10)	COLEC10	1.64079	0.714388	1.36893e-09	1.07706e-08
100621287	ENSSSCG00000027746	Sus scrofa	MORF4 family-associated protein 1(LOC100621287)	LOC100621287	1.59007	0.669089	1.37958e-09	1.08479e-08
100621823	ENSSSCG00000025855	Sus scrofa	RNA guanine-7 methyltransferase(RNMT)	RNMT	0.631601	-0.662914	1.3822e-09	1.08621e-08
100512919	ENSSSCG00000017227	Sus scrofa	ferredoxin reductase(FDXR)	FDXR	1.76493	0.81961	1.39431e-09	1.09508e-08
396994	ENSSSCG00000014367	Sus scrofa	solute carrier family 35 member A4(SLC35A4)	SLC35A4	1.58422	0.663774	1.4281e-09	1.12096e-08
100137084	ENSSSCG00000032269	Sus scrofa	LIM domain and actin binding 1(LIMA1)	LIMA1	0.486053	-1.04082	1.43527e-09	1.12592e-08
664654	ENSSSCG00000006523	Sus scrofa	metaxin 1(MTX1)	MTX1	1.47573	0.561429	1.43767e-09	1.12714e-08
100157573	ENSSSCG00000006471	Sus scrofa	interferon stimulated exonuclease gene 20 like 2(ISG20L2)	ISG20L2	0.708463	-0.497237	1.4443e-09	1.13166e-08
100525245	ENSSSCG00000038646	Sus scrofa	ENAH actin regulator(ENAH)	ENAH	0.597961	-0.741876	1.44635e-09	1.13261e-08
100625283	ENSSSCG00000023391	Sus scrofa	lon peptidase 2, peroxisomal(LONP2)	LONP2	1.50609	0.590805	1.44985e-09	1.13468e-08
100157601	ENSSSCG00000010259	Sus scrofa	trypsin like peroxisomal matrix peptidase 1(TYSND1)	TYSND1	2.37053	1.24521	1.45081e-09	1.13476e-08
100155983	ENSSSCG00000012308	Sus scrofa	diacylglycerol kinase kappa(DGKK)	DGKK	2.67414	1.41907	1.46242e-09	1.14317e-08
100158080	ENSSSCG00000000144	Sus scrofa	thioredoxin 2(TXN2)	TXN2	1.78951	0.839569	1.46702e-09	1.14608e-08
100621543	ENSSSCG00000029097	Sus scrofa	regulator of chromosome condensation 1(RCC1)	RCC1	0.660791	-0.597733	1.47579e-09	1.15226e-08
100523659	ENSSSCG00000012790	Sus scrofa	Rho GTPase activating protein 4(ARHGAP4)	ARHGAP4	2.09527	1.06713	1.48722e-09	1.16051e-08
397031	ENSSSCG00000033146	Sus scrofa	CD163 molecule(CD163)	CD163	1.98116	0.986349	1.50843e-09	1.17636e-08
100511413	ENSSSCG00000030395	Sus scrofa	ankyrin repeat and SOCS box containing 5(ASB5)	ASB5	2.47879	1.30964	1.51446e-09	1.18037e-08
100519368	ENSSSCG00000003386	Sus scrofa	TNF receptor superfamily member 9(TNFRSF9)	TNFRSF9	3.14924	1.655	1.5408e-09	1.2002e-08
497050	ENSSSCG00000007278	Sus scrofa	adenosylhomocysteinase(AHCY)	AHCY	1.55193	0.634062	1.54213e-09	1.20053e-08
100623097	ENSSSCG00000039095	Sus scrofa	solute carrier family 30 member 10(SLC30A10)	SLC30A10	2.54093	1.34536	1.55298e-09	1.20774e-08
100625192	ENSSSCG00000028672	Sus scrofa	glucokinase regulator(GCKR)	GCKR	1.91487	0.937243	1.5537e-09	1.20774e-08
100141405	ENSSSCG00000007522	Sus scrofa	cathepsin Z(CTSZ)	CTSZ	1.57322	0.653724	1.55412e-09	1.20774e-08
102167153	ENSSSCG00000038397	Sus scrofa	protein tyrosine kinase 2(PTK2)	PTK2	0.744448	-0.425757	1.59047e-09	1.23527e-08
100624333	ENSSSCG00000030709	Sus scrofa	2-acylglycerol O-acyltransferase 2-A(LOC100624333)	LOC100624333	2.52399	1.33571	1.59917e-09	1.24129e-08
397608	ENSSSCG00000013849	Sus scrofa	tropomyosin 4(TPM4)	TPM4	0.596827	-0.744614	1.60401e-09	1.24432e-08
100623207	ENSSSCG00000028927	Sus scrofa	leucine rich repeat LGI family member 2(LGI2)	LGI2	6.45256	2.68987	1.63115e-09	1.26464e-08
396841	ENSSSCG00000003139	Sus scrofa	branched chain amino acid transaminase 2(BCAT2)	BCAT2	1.77306	0.826244	1.63345e-09	1.26569e-08
100627707	ENSSSCG00000021181	Sus scrofa	7-dehydrocholesterol reductase(DHCR7)	DHCR7	1.54437	0.627021	1.64772e-09	1.276e-08
100525081	ENSSSCG00000015692	Sus scrofa	R3H domain containing 1(R3HDM1)	R3HDM1	0.754846	-0.405746	1.6637e-09	1.28707e-08
110256598	ENSSSCG00000032821	Sus scrofa	FRAT regulator of WNT signaling pathway 1(FRAT1)	FRAT1	0.372568	-1.42442	1.66433e-09	1.28707e-08
100625826	ENSSSCG00000030186	Sus scrofa	kinesin family member 2A(KIF2A)	KIF2A	0.684659	-0.546542	1.66492e-09	1.28707e-08
406187	ENSSSCG00000015069	Sus scrofa	apolipoprotein C3(APOC3)	APOC3	2.07589	1.05373	1.67008e-09	1.29031e-08
100627227	ENSSSCG00000010568	Sus scrofa	nucleophosmin/nucleoplasmin 3(NPM3)	NPM3	0.541947	-0.883775	1.70607e-09	1.31734e-08
100518224	ENSSSCG00000016971	Sus scrofa	methylcrotonyl-CoA carboxylase subunit 2(MCCC2)	MCCC2	1.64145	0.714972	1.71777e-09	1.32561e-08
100152307	ENSSSCG00000015874	Sus scrofa	activin A receptor type 1(ACVR1)	ACVR1	1.86739	0.901022	1.73455e-09	1.33778e-08
100627876	ENSSSCG00000020717	Sus scrofa	FHF complex subunit HOOK interacting protein 1A(FHIP1A)	FHIP1A	0.471492	-1.0847	1.76454e-09	1.36012e-08
100521429	ENSSSCG00000013347	Sus scrofa	protein arginine methyltransferase 3(PRMT3)	PRMT3	0.607423	-0.719227	1.77915e-09	1.37058e-08
100627613	ENSSSCG00000028947	Sus scrofa	pellino E3 ubiquitin protein ligase 1(PELI1)	PELI1	0.53692	-0.89722	1.78422e-09	1.37369e-08
100513860	ENSSSCG00000000842	Sus scrofa	KAT8 regulatory NSL complex subunit 2(KANSL2)	KANSL2	0.70079	-0.512946	1.78813e-09	1.37591e-08
100511895	ENSSSCG00000009373	Sus scrofa	solute carrier family 25 member 15(SLC25A15)	SLC25A15	2.05245	1.03734	1.79549e-09	1.38077e-08
110256122	ENSSSCG00000039681	Sus scrofa	B9 domain containing 1(B9D1)	B9D1	0.475821	-1.07151	1.79717e-09	1.38126e-08
100155925	ENSSSCG00000004392	Sus scrofa	adenosylmethionine decarboxylase 1(AMD1)	AMD1	0.580971	-0.783461	1.83441e-09	1.40907e-08
100157112	ENSSSCG00000010627	Sus scrofa	programmed cell death 4(PDCD4)	PDCD4	1.65143	0.723715	1.87597e-09	1.44016e-08
100514408	ENSSSCG00000003106	Sus scrofa	adaptor related protein complex 2 subunit sigma 1(AP2S1)	AP2S1	1.64458	0.717723	1.87829e-09	1.44111e-08
503659	ENSSSCG00000011713	Sus scrofa	purinergic receptor P2Y12(P2RY12)	P2RY12	3.96431	1.98707	1.89249e-09	1.45116e-08
100155608	ENSSSCG00000011708	Sus scrofa	TSC22 domain family member 2(TSC22D2)	TSC22D2	0.621305	-0.686626	1.89549e-09	1.45262e-08
100518644	ENSSSCG00000040088	Sus scrofa	glycine N-acyltransferase-like(LOC100518644)	LOC100518644	2.85285	1.5124	1.91723e-09	1.46844e-08
100519503	ENSSSCG00000014632	Sus scrofa	FHF complex subunit HOOK interacting protein 1B(FHIP1B)	FHIP1B	0.626505	-0.674601	1.92554e-09	1.47396e-08
100156071	ENSSSCG00000005944	Sus scrofa	N-myc downstream regulated 1(NDRG1)	NDRG1	0.220018	-2.18431	1.96266e-09	1.5015e-08
396763	ENSSSCG00000009320	Sus scrofa	fms related receptor tyrosine kinase 1(FLT1)	FLT1	0.49737	-1.00761	1.98747e-09	1.51961e-08
100517591	ENSSSCG00000003729	Sus scrofa	ring finger protein 125(RNF125)	RNF125	0.445922	-1.16514	1.9939e-09	1.52365e-08
100522044	ENSSSCG00000016915	Sus scrofa	interleukin 31 receptor A(IL31RA)	IL31RA	2.49037	1.31636	2.00509e-09	1.53132e-08
100518179	ENSSSCG00000014007	Sus scrofa	fms related receptor tyrosine kinase 4(FLT4)	FLT4	1.63238	0.706974	2.0319e-09	1.5509e-08
100620510	ENSSSCG00000017929	Sus scrofa	ribonuclease K(RNASEK)	RNASEK	1.50865	0.593263	2.05186e-09	1.56523e-08
494019	ENSSSCG00000032474	Sus scrofa	C-X-C motif chemokine ligand 10(CXCL10)	CXCL10	0.228824	-2.12769	2.07347e-09	1.58081e-08
100152812	ENSSSCG00000011467	Sus scrofa	DENN domain containing 6A(DENND6A)	DENND6A	0.585663	-0.771858	2.09039e-09	1.5928e-08
396607	ENSSSCG00000026583	Sus scrofa	toll like receptor 1(TLR1)	TLR1	2.37238	1.24633	2.12099e-09	1.61519e-08
100156070	ENSSSCG00000009999	Sus scrofa	TBC1 domain family member 10A(TBC1D10A)	TBC1D10A	1.4972	0.582268	2.12324e-09	1.61597e-08
100736650	ENSSSCG00000003419	Sus scrofa	mitotic arrest deficient 2 like 2(MAD2L2)	MAD2L2	0.575295	-0.797626	2.13334e-09	1.62273e-08
100155396	ENSSSCG00000007077	Sus scrofa	ESF1 nucleolar pre-rRNA processing protein homolog(ESF1)	ESF1	0.732975	-0.448164	2.19786e-09	1.67085e-08
100271903	ENSSSCG00000017091	Sus scrofa	TNFAIP3 interacting protein 1(TNIP1)	TNIP1	0.535408	-0.90129	2.20752e-09	1.67724e-08
102157981	ENSSSCG00000034154	Sus scrofa	WNK lysine deficient protein kinase 2(WNK2)	WNK2	0.3399	-1.55682	2.21753e-09	1.68388e-08
100526249	ENSSSCG00000025053	Sus scrofa	RING1 and YY1 binding protein(RYBP)	RYBP	0.615236	-0.700788	2.22123e-09	1.68572e-08
397160	ENSSSCG00000039946	Sus scrofa	CD34 molecule(CD34)	CD34	1.96614	0.975366	2.25569e-09	1.7109e-08
100739793	ENSSSCG00000032078	Sus scrofa	zinc finger protein 362(ZNF362)	ZNF362	1.66107	0.732116	2.26625e-09	1.71792e-08
100151964	ENSSSCG00000001478	Sus scrofa	bone morphogenetic protein 5(BMP5)	BMP5	1.91766	0.939346	2.27861e-09	1.72631e-08
100519931	ENSSSCG00000017041	Sus scrofa	adrenoceptor alpha 1B(ADRA1B)	ADRA1B	2.26002	1.17634	2.28664e-09	1.73141e-08
414372	ENSSSCG00000024311	Sus scrofa	C-C motif chemokine receptor 2(CCR2)	CCR2	2.60809	1.38299	2.31644e-09	1.75197e-08
414373	ENSSSCG00000024311	Sus scrofa	C-C motif chemokine receptor 3(CCR3)	CCR3	2.60809	1.38299	2.31644e-09	1.75197e-08
102162809	ENSSSCG00000035827	Sus scrofa	CTD small phosphatase like 2(CTDSPL2)	CTDSPL2	0.564621	-0.824646	2.33931e-09	1.76826e-08
100127153	ENSSSCG00000004597	Sus scrofa	aquaporin 9(AQP9)	AQP9	0.539543	-0.890189	2.34275e-09	1.76986e-08
100157726	ENSSSCG00000024152	Sus scrofa	ETS variant transcription factor 6(ETV6)	ETV6	0.519862	-0.943799	2.34876e-09	1.77339e-08
100737324	ENSSSCG00000010108	Sus scrofa	kelch like family member 22(KLHL22)	KLHL22	1.76188	0.817119	2.35897e-09	1.77946e-08
100155567	ENSSSCG00000005648	Sus scrofa	solute carrier family 27 member 4(SLC27A4)	SLC27A4	0.628098	-0.670938	2.35948e-09	1.77946e-08
100521765	ENSSSCG00000005426	Sus scrofa	fibronectin type III and SPRY domain containing 1 like(FSD1L)	FSD1L	0.618514	-0.693123	2.36786e-09	1.78477e-08
100516689	ENSSSCG00000027882	Sus scrofa	chromosome 10 C1orf115 homolog(C10H1orf115)	C10H1orf115	2.06511	1.04622	2.37103e-09	1.78614e-08
100518721	ENSSSCG00000014311	Sus scrofa	solute carrier family 25 member 48(SLC25A48)	SLC25A48	2.57234	1.36308	2.39331e-09	1.8019e-08
397575	ENSSSCG00000016078	Sus scrofa	heat shock protein family E (Hsp10) member 1(HSPE1)	HSPE1	1.6882	0.755485	2.40106e-09	1.80671e-08
100624003	ENSSSCG00000033356	Sus scrofa	RRN3 homolog, RNA polymerase I transcription factor(RRN3)	RRN3	0.643143	-0.636789	2.40323e-09	1.80732e-08
100158069	ENSSSCG00000006457	Sus scrofa	Fc receptor-like protein 3(LOC100158069)	LOC100158069	3.20208	1.67901	2.41346e-09	1.81399e-08
100523906	ENSSSCG00000002910	Sus scrofa	alkB homolog 6(ALKBH6)	ALKBH6	1.80217	0.849731	2.42531e-09	1.82186e-08
100515517	ENSSSCG00000004549	Sus scrofa	RNA binding protein, mRNA processing factor 2(RBPMS2)	RBPMS2	1.85666	0.892713	2.42682e-09	1.82196e-08
100240722	ENSSSCG00000000130	Sus scrofa	cytohesin 4(CYTH4)	CYTH4	1.83793	0.87808	2.50383e-09	1.87872e-08
110256874	ENSSSCG00000032475	Sus scrofa	centrosomal protein 44(CEP44)	CEP44	0.485646	-1.04202	2.5126e-09	1.88424e-08
396924	ENSSSCG00000029256	Sus scrofa	aldo-keto reductase family 1 member A1(AKR1A1)	AKR1A1	1.71798	0.780714	2.54635e-09	1.90847e-08
100739082	ENSSSCG00000015011	Sus scrofa	DEAD-box helicase 10(DDX10)	DDX10	0.589343	-0.762821	2.54864e-09	1.90911e-08
100737352	ENSSSCG00000031154	Sus scrofa	atypical chemokine receptor 2(ACKR2)	ACKR2	2.85749	1.51475	2.60374e-09	1.94928e-08
100517647	ENSSSCG00000037577	Sus scrofa	ChaC glutathione specific gamma-glutamylcyclotransferase 2(CHAC2)	CHAC2	2.03731	1.02666	2.62852e-09	1.96673e-08
100524909	ENSSSCG00000015756	Sus scrofa	XK related 5(XKR5)	XKR5	3.49568	1.80557	2.6387e-09	1.97323e-08
100511419	ENSSSCG00000017072	Sus scrofa	polypeptide N-acetylgalactosaminyltransferase 10(GALNT10)	GALNT10	1.7103	0.774252	2.68641e-09	2.00778e-08
100153381	ENSSSCG00000006176	Sus scrofa	elongin C(ELOC)	ELOC	0.662517	-0.59397	2.69917e-09	2.01618e-08
100736670	ENSSSCG00000027472	Sus scrofa	grancalcin(GCA)	GCA	1.91556	0.937768	2.77601e-09	2.07241e-08
100522725	ENSSSCG00000013046	Sus scrofa	cytochrome c oxidase subunit 8A(COX8A)	COX8A	1.78408	0.835177	2.87401e-09	2.14437e-08
100622324	ENSSSCG00000026894	Sus scrofa	NFE2 like bZIP transcription factor 3(NFE2L3)	NFE2L3	0.276572	-1.85427	2.93383e-09	2.18777e-08
100623474	ENSSSCG00000000198	Sus scrofa	DnaJ heat shock protein family (Hsp40) member C22(DNAJC22)	DNAJC22	1.522	0.60597	2.9664e-09	2.21082e-08
100625773	ENSSSCG00000022726	Sus scrofa	ras homolog family member D(RHOD)	RHOD	0.529899	-0.916212	2.96836e-09	2.21103e-08
100737784	ENSSSCG00000015040	Sus scrofa	6-pyruvoyltetrahydropterin synthase(PTS)	PTS	3.54531	1.82591	2.97615e-09	2.2156e-08
100153020	ENSSSCG00000002297	Sus scrofa	retinol dehydrogenase 12(RDH12)	RDH12	6.97027	2.80121	2.98845e-09	2.22351e-08
407245	ENSSSCG00000013366	Sus scrofa	lactate dehydrogenase A(LDHA)	LDHA	0.249718	-2.00163	3.01503e-09	2.24203e-08
100522340	ENSSSCG00000017186	Sus scrofa	ring finger protein 157(RNF157)	RNF157	0.513618	-0.961232	3.03468e-09	2.25538e-08
553100	ENSSSCG00000008866	Sus scrofa	guanylate cyclase 1 soluble subunit alpha 1(GUCY1A1)	GUCY1A1	0.535479	-0.901097	3.04962e-09	2.26521e-08
100153217	ENSSSCG00000023565	Sus scrofa	IKAROS family zinc finger 5(IKZF5)	IKZF5	0.663313	-0.592239	3.11631e-09	2.31229e-08
100152785	ENSSSCG00000005083	Sus scrofa	dehydrogenase/reductase 7(DHRS7)	DHRS7	0.569999	-0.810968	3.11648e-09	2.31229e-08
100157773	ENSSSCG00000009904	Sus scrofa	dynein light chain LC8-type 1(DYNLL1)	DYNLL1	2.00822	1.00592	3.18378e-09	2.3609e-08
100523443	ENSSSCG00000003553	Sus scrofa	mitochondrial fission regulator 1 like(MTFR1L)	MTFR1L	1.56636	0.647416	3.21869e-09	2.38546e-08
100151931	ENSSSCG00000005743	Sus scrofa	vav guanine nucleotide exchange factor 2(VAV2)	VAV2	0.646075	-0.630227	3.2647e-09	2.41821e-08
100153673	ENSSSCG00000009831	Sus scrofa	cut like homeobox 2(CUX2)	CUX2	0.535854	-0.900088	3.28499e-09	2.43188e-08
100518306	ENSSSCG00000000635	Sus scrofa	mago homolog B, exon junction complex subunit(MAGOHB)	MAGOHB	0.626548	-0.674502	3.31489e-09	2.45246e-08
100517143	ENSSSCG00000013145	Sus scrofa	deltex E3 ubiquitin ligase 4(DTX4)	DTX4	1.83205	0.873457	3.31648e-09	2.45246e-08
100623051	ENSSSCG00000027334	Sus scrofa	eukaryotic translation initiation factor 1A domain containing(EIF1AD)	EIF1AD	0.736023	-0.442178	3.33106e-09	2.46054e-08
100153477	ENSSSCG00000006635	Sus scrofa	semaphorin 6C(SEMA6C)	SEMA6C	3.26228	1.70588	3.33112e-09	2.46054e-08
100512355	ENSSSCG00000001080	Sus scrofa	CDK5 regulatory subunit associated protein 1 like 1(CDKAL1)	CDKAL1	0.618781	-0.692499	3.36831e-09	2.48637e-08
100625732	ENSSSCG00000024174	Sus scrofa	TGFB induced factor homeobox 1(TGIF1)	TGIF1	0.665223	-0.588089	3.36983e-09	2.48637e-08
397090	ENSSSCG00000009657	Sus scrofa	protein phosphatase 2 regulatory subunit Balpha(PPP2R2A)	PPP2R2A	0.613611	-0.704604	3.38685e-09	2.49755e-08
100517601	ENSSSCG00000023362	Sus scrofa	rhomboid 5 homolog 2(RHBDF2)	RHBDF2	0.608444	-0.716804	3.40611e-09	2.51035e-08
100294636	ENSSSCG00000041677	Sus scrofa	regulatory subunit of type II PKA R-subunit domain containing 1(RIIAD1)	RIIAD1	5.04242	2.33412	3.42143e-09	2.52024e-08
100517583	ENSSSCG00000040180	Sus scrofa	transmembrane protein 64(TMEM64)	TMEM64	0.48135	-1.05484	3.43336e-09	2.52763e-08
100622447	ENSSSCG00000002906	Sus scrofa	ETS variant transcription factor 2(ETV2)	ETV2	2.58281	1.36894	3.46724e-09	2.55116e-08
100302638	ENSSSCG00000024672	Sus scrofa	KLF transcription factor 16(KLF16)	KLF16	0.568312	-0.815244	3.51253e-09	2.58305e-08
100517235	ENSSSCG00000011018	Sus scrofa	mitochondrial poly(A) polymerase(MTPAP)	MTPAP	0.651722	-0.617671	3.52408e-09	2.59011e-08
100513514	ENSSSCG00000012528	Sus scrofa	brain expressed X-linked 3(BEX3)	BEX3	2.15172	1.10549	3.53024e-09	2.59321e-08
397392	ENSSSCG00000009330	Sus scrofa	arachidonate 5-lipoxygenase activating protein(ALOX5AP)	ALOX5AP	1.75846	0.814316	3.55235e-09	2.608e-08
100151831	ENSSSCG00000042572	Sus scrofa	IMP U3 small nucleolar ribonucleoprotein 3(IMP3)	IMP3	0.648543	-0.624727	3.56582e-09	2.61645e-08
100511955	ENSSSCG00000017624	Sus scrofa	CUE domain containing 1(CUEDC1)	CUEDC1	0.495109	-1.01418	3.58022e-09	2.62556e-08
100154564	ENSSSCG00000005984	Sus scrofa	zinc fingers and homeoboxes 1(ZHX1)	ZHX1	0.577104	-0.793096	3.58544e-09	2.62794e-08
100153822	ENSSSCG00000009592	Sus scrofa	nuclear factor, interleukin 3 regulated(NFIL3)	NFIL3	0.531155	-0.912796	3.66428e-09	2.68424e-08
100157775	ENSSSCG00000005269	Sus scrofa	transient receptor potential cation channel subfamily M member 6(TRPM6)	TRPM6	0.430538	-1.21579	3.72883e-09	2.73002e-08
100627254	ENSSSCG00000024417	Sus scrofa	ELKS/RAB6-interacting/CAST family member 2(ERC2)	ERC2	0.0870343	-3.52227	3.76268e-09	2.75329e-08
100524676	ENSSSCG00000030318	Sus scrofa	succinate dehydrogenase complex subunit C(SDHC)	SDHC	1.64013	0.713806	3.8154e-09	2.79032e-08
100513712	ENSSSCG00000005469	Sus scrofa	KIAA1958(KIAA1958)	KIAA1958	0.404158	-1.30701	3.85973e-09	2.82119e-08
106508326	ENSSSCG00000013927	Sus scrofa	solute carrier family 25 member 42(SLC25A42)	SLC25A42	1.76051	0.815991	3.86796e-09	2.82565e-08
100516531	ENSSSCG00000012484	Sus scrofa	synaptotagmin like 4(SYTL4)	SYTL4	0.694064	-0.526858	3.88027e-09	2.83223e-08
100152481	ENSSSCG00000005952	Sus scrofa	dynein axonemal assembly factor 11(DNAAF11)	DNAAF11	0.271194	-1.8826	3.88122e-09	2.83223e-08
100153609	ENSSSCG00000004209	Sus scrofa	protein tyrosine phosphatase receptor type K(PTPRK)	PTPRK	0.607615	-0.718771	3.91113e-09	2.85248e-08
100519560	ENSSSCG00000023423	Sus scrofa	UBA like domain containing 2(UBALD2)	UBALD2	0.542107	-0.883351	3.92019e-09	2.85752e-08
100514210	ENSSSCG00000012847	Sus scrofa	transaldolase 1(TALDO1)	TALDO1	1.45564	0.541656	3.96951e-09	2.89188e-08
100518050	ENSSSCG00000004884	Sus scrofa	thioredoxin related transmembrane protein 3(TMX3)	TMX3	0.556919	-0.844461	3.9872e-09	2.90318e-08
100158187	ENSSSCG00000012597	Sus scrofa	plastin 3(PLS3)	PLS3	1.70823	0.772505	4.05555e-09	2.95133e-08
100155015	ENSSSCG00000001518	Sus scrofa	inositol 1,4,5-trisphosphate receptor type 3(ITPR3)	ITPR3	0.43914	-1.18725	4.08231e-09	2.96917e-08
396625	ENSSSCG00000015844	Sus scrofa	glutathione-disulfide reductase(GSR)	GSR	1.56114	0.642597	4.09901e-09	2.97969e-08
100513544	ENSSSCG00000003561	Sus scrofa	zinc finger DHHC-type palmitoyltransferase 18(ZDHHC18)	ZDHHC18	0.709292	-0.495549	4.12965e-09	3.00032e-08
100516738	ENSSSCG00000002884	Sus scrofa	lipolysis stimulated lipoprotein receptor(LSR)	LSR	0.627054	-0.673339	4.15494e-09	3.01704e-08
100510925	ENSSSCG00000009308	Sus scrofa	ligand of numb-protein X 2(LNX2)	LNX2	1.77108	0.824629	4.18877e-09	3.03995e-08
100526233	ENSSSCG00000009238	Sus scrofa	coenzyme Q2, polyprenyltransferase(COQ2)	COQ2	0.699275	-0.516068	4.1959e-09	3.04346e-08
100157544	ENSSSCG00000010357	Sus scrofa	WAPL cohesin release factor(WAPL)	WAPL	0.680772	-0.554757	4.22661e-09	3.06406e-08
100514033	ENSSSCG00000027307	Sus scrofa	NADH:ubiquinone oxidoreductase subunit A11(NDUFA11)	NDUFA11	2.55544	1.35357	4.37532e-09	3.17014e-08
100523904	ENSSSCG00000044141	Sus scrofa	pleckstrin homology like domain family A member 1(PHLDA1)	PHLDA1	0.261448	-1.9354	4.39242e-09	3.18079e-08
100524961	ENSSSCG00000016809	Sus scrofa	drosha ribonuclease III(DROSHA)	DROSHA	0.717978	-0.477988	4.42395e-09	3.20188e-08
102165918	ENSSSCG00000025007	Sus scrofa	NFU1 iron-sulfur cluster scaffold(NFU1)	NFU1	1.82385	0.866988	4.42701e-09	3.20235e-08
574052	ENSSSCG00000014151	Sus scrofa	centrin 3(CETN3)	CETN3	1.5901	0.669121	4.4298e-09	3.20262e-08
100151954	ENSSSCG00000001958	Sus scrofa	bromodomain adjacent to zinc finger domain 1A(BAZ1A)	BAZ1A	0.615129	-0.701039	4.448e-09	3.21403e-08
100519874	ENSSSCG00000010246	Sus scrofa	DExD-box helicase 50(DDX50)	DDX50	0.727721	-0.458543	4.47815e-09	3.23406e-08
100517403	ENSSSCG00000003112	Sus scrofa	BCL2 binding component 3(BBC3)	BBC3	0.351134	-1.50991	4.4843e-09	3.23674e-08
100627258	ENSSSCG00000021023	Sus scrofa	SR-related CTD associated factor 4(SCAF4)	SCAF4	0.65225	-0.616503	4.56836e-09	3.29562e-08
100621970	ENSSSCG00000030435	Sus scrofa	ubiquitin specific peptidase 39(USP39)	USP39	0.769181	-0.378605	4.57198e-09	3.29644e-08
100525981	ENSSSCG00000014411	Sus scrofa	leucyl-tRNA synthetase 1(LARS1)	LARS1	0.701796	-0.510877	4.57603e-09	3.29698e-08
100525987	ENSSSCG00000006031	Sus scrofa	transmembrane protein 74(TMEM74)	TMEM74	0.251815	-1.98956	4.57768e-09	3.29698e-08
110256870	ENSSSCG00000033608	Sus scrofa	lysyl oxidase like 2(LOXL2)	LOXL2	0.462926	-1.11115	4.61412e-09	3.32142e-08
110255999	ENSSSCG00000035199	Sus scrofa	prostaglandin E synthase 3 like(PTGES3L)	PTGES3L	1.68501	0.752754	4.74976e-09	3.4172e-08
397308	ENSSSCG00000033626	Sus scrofa	sterol regulatory element binding transcription factor 1(SREBF1)	SREBF1	0.454999	-1.13606	4.78617e-09	3.44154e-08
100511697	ENSSSCG00000003083	Sus scrofa	Cbl proto-oncogene C(CBLC)	CBLC	2.28197	1.19028	4.80879e-09	3.45593e-08
100523241	ENSSSCG00000008556	Sus scrofa	ketohexokinase(KHK)	KHK	2.13725	1.09576	4.8182e-09	3.45981e-08
100515165	ENSSSCG00000017366	Sus scrofa	histone deacetylase 5(HDAC5)	HDAC5	0.667207	-0.583793	4.82185e-09	3.45981e-08
100625206	ENSSSCG00000006981	Sus scrofa	mitochondrial calcium uptake family member 3(MICU3)	MICU3	0.363183	-1.46123	4.82201e-09	3.45981e-08
100512200	ENSSSCG00000004148	Sus scrofa	coiled-coil domain containing 28A(CCDC28A)	CCDC28A	1.73678	0.796415	4.83873e-09	3.46993e-08
494560	ENSSSCG00000023498	Sus scrofa	heat shock protein family B (small) member 6(HSPB6)	HSPB6	2.17657	1.12205	4.87297e-09	3.4926e-08
100622701	ENSSSCG00000027286	Sus scrofa	diacylglycerol kinase theta(DGKQ)	DGKQ	1.62599	0.701314	4.91125e-09	3.51814e-08
100101926	ENSSSCG00000017155	Sus scrofa	eukaryotic translation initiation factor 4A3(EIF4A3)	EIF4A3	0.760821	-0.394372	4.9564e-09	3.54857e-08
110256670	ENSSSCG00000032144	Sus scrofa	zinc finger protein 140(ZNF140)	ZNF140	0.609206	-0.714999	4.99251e-09	3.5725e-08
100514999	ENSSSCG00000012136	Sus scrofa	pirin(PIR)	PIR	1.68247	0.750581	5.00536e-09	3.57976e-08
100155254	ENSSSCG00000031871	Sus scrofa	ectonucleoside triphosphate diphosphohydrolase 4(ENTPD4)	ENTPD4	0.591431	-0.757719	5.16639e-09	3.69294e-08
100737564	ENSSSCG00000008867	Sus scrofa	cathepsin O(CTSO)	CTSO	0.524047	-0.932232	5.2002e-09	3.71511e-08
100156951	ENSSSCG00000011819	Sus scrofa	Mab-21 domain containing 2(MB21D2)	MB21D2	1.54331	0.626024	5.25416e-09	3.75164e-08
100511582	ENSSSCG00000010926	Sus scrofa	synaptotagmin 2(SYT2)	SYT2	2.04057	1.02897	5.27978e-09	3.7662e-08
397406	ENSSSCG00000006357	Sus scrofa	Fc epsilon receptor Ig(FCER1G)	FCER1G	1.6179	0.69412	5.28022e-09	3.7662e-08
100524044	ENSSSCG00000011218	Sus scrofa	solute carrier family 4 member 7(SLC4A7)	SLC4A7	0.530179	-0.915447	5.31693e-09	3.79034e-08
100154729	ENSSSCG00000005689	Sus scrofa	formin binding protein 1(FNBP1)	FNBP1	1.46125	0.547206	5.32771e-09	3.79599e-08
100522059	ENSSSCG00000023376	Sus scrofa	par-6 family cell polarity regulator gamma(PARD6G)	PARD6G	0.387639	-1.36722	5.37341e-09	3.8265e-08
100157031	ENSSSCG00000009887	Sus scrofa	N-alpha-acetyltransferase 25, NatB auxiliary subunit(NAA25)	NAA25	0.59591	-0.746832	5.44336e-09	3.87424e-08
494562	ENSSSCG00000021646	Sus scrofa	KLF transcription factor 9(KLF9)	KLF9	0.490423	-1.0279	5.44911e-09	3.87625e-08
100520047	ENSSSCG00000011026	Sus scrofa	Rho GTPase activating protein 12(ARHGAP12)	ARHGAP12	1.49141	0.576678	5.48613e-09	3.9005e-08
100738275	ENSSSCG00000012150	Sus scrofa	RALBP1 associated Eps domain containing 2(REPS2)	REPS2	2.25466	1.17291	5.4924e-09	3.90287e-08
100519794	ENSSSCG00000026001	Sus scrofa	DnaJ heat shock protein family (Hsp40) member C1(DNAJC1)	DNAJC1	0.64814	-0.625622	5.51404e-09	3.91614e-08
110261496	ENSSSCG00000038514	Sus scrofa	dimethylarginine dimethylaminohydrolase 2(DDAH2)	DDAH2	2.07855	1.05558	5.52e-09	3.91828e-08
100518187	ENSSSCG00000008268	Sus scrofa	AUP1 lipid droplet regulating VLDL assembly factor(AUP1)	AUP1	0.752779	-0.409703	5.63014e-09	3.99433e-08
100513362	ENSSSCG00000033601	Sus scrofa	zinc finger protein 211-like(LOC100513362)	LOC100513362	0.695396	-0.524093	5.70097e-09	4.04242e-08
397278	ENSSSCG00000026454	Sus scrofa	phorbol-12-myristate-13-acetate-induced protein 1(PMAIP1)	PMAIP1	0.286053	-1.80565	5.71186e-09	4.04799e-08
100522200	ENSSSCG00000014989	Sus scrofa	defective in cullin neddylation 1 domain containing 5(DCUN1D5)	DCUN1D5	0.718119	-0.477706	5.75473e-09	4.07619e-08
100154130	ENSSSCG00000005976	Sus scrofa	NADH:ubiquinone oxidoreductase subunit B9(NDUFB9)	NDUFB9	1.69071	0.75763	5.77506e-09	4.08841e-08
100525324	ENSSSCG00000012787	Sus scrofa	L1 cell adhesion molecule(L1CAM)	L1CAM	2.27265	1.18438	5.81253e-09	4.11274e-08
100513626	ENSSSCG00000011782	Sus scrofa	ATP binding cassette subfamily C member 5(ABCC5)	ABCC5	1.64133	0.714864	5.82646e-09	4.1204e-08
110261428	ENSSSCG00000035284	Sus scrofa	Bcl2 modifying factor(BMF)	BMF	0.586495	-0.769809	5.83637e-09	4.12522e-08
100141306	ENSSSCG00000005024	Sus scrofa	glycogen phosphorylase L(PYGL)	PYGL	1.64153	0.715041	5.86185e-09	4.14102e-08
396665	ENSSSCG00000005382	Sus scrofa	transforming growth factor beta receptor 1(TGFBR1)	TGFBR1	0.618919	-0.692178	5.91116e-09	4.17363e-08
100622587	ENSSSCG00000025834	Sus scrofa	fibronectin type III domain containing 5(FNDC5)	FNDC5	4.4179	2.14336	5.93734e-09	4.18989e-08
100524643	ENSSSCG00000009524	Sus scrofa	transmembrane O-mannosyltransferase targeting cadherins 4(TMTC4)	TMTC4	0.647516	-0.627012	6.08246e-09	4.29002e-08
100519838	ENSSSCG00000000161	Sus scrofa	PWP1 homolog, endonuclein(PWP1)	PWP1	0.738119	-0.438075	6.09462e-09	4.29632e-08
100523218	ENSSSCG00000023307	Sus scrofa	F-box and WD repeat domain containing 11(FBXW11)	FBXW11	0.666891	-0.584476	6.17851e-09	4.35315e-08
100622329	ENSSSCG00000005449	Sus scrofa	protein tyrosine phosphatase non-receptor type 3(PTPN3)	PTPN3	0.542152	-0.88323	6.21889e-09	4.37927e-08
100525205	ENSSSCG00000012967	Sus scrofa	FOS like 1, AP-1 transcription factor subunit(FOSL1)	FOSL1	0.174637	-2.51757	6.50908e-09	4.58119e-08
100627402	ENSSSCG00000029954	Sus scrofa	thyroid hormone receptor associated protein 3(THRAP3)	THRAP3	0.660464	-0.598447	6.65381e-09	4.68057e-08
100515346	ENSSSCG00000016322	Sus scrofa	atypical chemokine receptor 3(ACKR3)	ACKR3	0.274153	-1.86695	6.67675e-09	4.69422e-08
397659	ENSSSCG00000010320	Sus scrofa	voltage dependent anion channel 2(VDAC2)	VDAC2	1.39965	0.485064	6.75227e-09	4.74481e-08
100623382	ENSSSCG00000039769	Sus scrofa	spire type actin nucleation factor 1(SPIRE1)	SPIRE1	0.579781	-0.78642	6.79873e-09	4.77493e-08
100127466	ENSSSCG00000030507	Sus scrofa	survival motor neuron domain containing 1(SMNDC1)	SMNDC1	0.594848	-0.749408	6.82214e-09	4.78884e-08
100625890	ENSSSCG00000032652	Sus scrofa	schlafen family member 11(SLFN11)	SLFN11	0.321481	-1.63719	6.96904e-09	4.88823e-08
100154835	ENSSSCG00000001596	Sus scrofa	molybdenum cofactor synthesis 1(MOCS1)	MOCS1	1.88025	0.910924	6.97109e-09	4.88823e-08
110259297	ENSSSCG00000033786	Sus scrofa	RAS related 2(RRAS2)	RRAS2	0.598802	-0.739849	7.06186e-09	4.94927e-08
100624088	ENSSSCG00000021867	Sus scrofa	hepsin(HPN)	HPN	1.33333	0.415029	7.09655e-09	4.97095e-08
100510966	ENSSSCG00000003832	Sus scrofa	tumor associated calcium signal transducer 2(TACSTD2)	TACSTD2	0.15608	-2.67965	7.18758e-09	5.03161e-08
100156262	ENSSSCG00000010437	Sus scrofa	3'-phosphoadenosine 5'-phosphosulfate synthase 2(PAPSS2)	PAPSS2	2.49906	1.32139	7.19073e-09	5.03161e-08
100521504	ENSSSCG00000008831	Sus scrofa	defective in cullin neddylation 1 domain containing 4(DCUN1D4)	DCUN1D4	1.53046	0.613969	7.19728e-09	5.03355e-08
100737240	ENSSSCG00000030518	Sus scrofa	serine protease 33(PRSS33)	PRSS33	0.265794	-1.91162	7.2114e-09	5.04077e-08
733669	ENSSSCG00000037066	Sus scrofa	growth arrest and DNA damage inducible alpha(GADD45A)	GADD45A	1.61277	0.689538	7.22085e-09	5.04472e-08
100515382	ENSSSCG00000028054	Sus scrofa	zinc finger protein 526(ZNF526)	ZNF526	1.54094	0.623808	7.28633e-09	5.08779e-08
100152776	ENSSSCG00000028310	Sus scrofa	down-regulator of transcription 1(DR1)	DR1	0.694645	-0.525652	7.48927e-09	5.22675e-08
100512235	ENSSSCG00000003573	Sus scrofa	mitogen-activated protein kinase kinase kinase 6(MAP3K6)	MAP3K6	0.556097	-0.846592	7.49926e-09	5.23097e-08
100513191	ENSSSCG00000037158	Sus scrofa	maturin, neural progenitor differentiation regulator homolog(MTURN)	MTURN	1.81403	0.859202	7.6495e-09	5.33297e-08
397395	ENSSSCG00000035078	Sus scrofa	CD40 molecule(CD40)	CD40	0.417282	-1.2609	7.65642e-09	5.33499e-08
100511141	ENSSSCG00000002389	Sus scrofa	vasohibin 1(VASH1)	VASH1	1.68413	0.752003	7.70232e-09	5.36416e-08
100738460	ENSSSCG00000003897	Sus scrofa	MOB kinase activator 3C(MOB3C)	MOB3C	0.616076	-0.698819	7.81002e-09	5.43631e-08
100142668	ENSSSCG00000010450	Sus scrofa	lipase A, lysosomal acid type(LIPA)	LIPA	1.52613	0.609877	7.89622e-09	5.49343e-08
100624161	ENSSSCG00000015617	Sus scrofa	G0/G1 switch 2(G0S2)	G0S2	0.543192	-0.880466	7.95483e-09	5.53131e-08
100515404	ENSSSCG00000011129	Sus scrofa	inter-alpha-trypsin inhibitor heavy chain 5(ITIH5)	ITIH5	1.75284	0.809693	7.96075e-09	5.53254e-08
102168060	ENSSSCG00000040711	Sus scrofa	stimulated by retinoic acid gene 6 protein-like(LOC102168060)	LOC102168060	1.56416	0.645388	7.97212e-09	5.53754e-08
100157919	ENSSSCG00000010133	Sus scrofa	ARVCF delta catenin family member(ARVCF)	ARVCF	2.40876	1.26829	7.99995e-09	5.55335e-08
100513145	ENSSSCG00000008143	Sus scrofa	UDP-glucuronate decarboxylase 1(UXS1)	UXS1	0.773869	-0.369839	8.00325e-09	5.55335e-08
100511507	ENSSSCG00000006687	Sus scrofa	integrin subunit alpha 10(ITGA10)	ITGA10	0.707569	-0.499057	8.0268e-09	5.56679e-08
100737976	ENSSSCG00000036643	Sus scrofa	rabenosyn, RAB effector(RBSN)	RBSN	0.726907	-0.460157	8.06584e-09	5.59094e-08
100157838	ENSSSCG00000010605	Sus scrofa	STN1 subunit of CST complex(STN1)	STN1	0.56772	-0.816748	8.14594e-09	5.64352e-08
100620986	ENSSSCG00000021811	Sus scrofa	glycerophosphodiester phosphodiesterase domain containing 3(GDPD3)	GDPD3	2.31343	1.21003	8.22463e-09	5.69507e-08
100154113	ENSSSCG00000001885	Sus scrofa	chromosome 7 C15orf39 homolog(C7H15orf39)	C7H15orf39	0.598595	-0.740348	8.32892e-09	5.76427e-08
100157674	ENSSSCG00000015802	Sus scrofa	family with sequence similarity 149 member A(FAM149A)	FAM149A	2.09044	1.0638	8.35241e-09	5.77625e-08
100627126	ENSSSCG00000015426	Sus scrofa	reelin(RELN)	RELN	0.564734	-0.824357	8.35493e-09	5.77625e-08
100522681	ENSSSCG00000003468	Sus scrofa	pleckstrin homology and RUN domain containing M2(PLEKHM2)	PLEKHM2	0.722095	-0.46974	8.5808e-09	5.92932e-08
100462754	ENSSSCG00000002655	Sus scrofa	microtubule associated protein 1 light chain 3 beta(MAP1LC3B)	MAP1LC3B	1.36042	0.444052	8.68821e-09	6.00042e-08
100155605	ENSSSCG00000010275	Sus scrofa	pterin-4 alpha-carbinolamine dehydratase 1(PCBD1)	PCBD1	1.8635	0.898018	8.73587e-09	6.0302e-08
414430	ENSSSCG00000005720	Sus scrofa	mediator complex subunit 27(MED27)	MED27	0.718923	-0.476091	8.77207e-09	6.05205e-08
100520635	ENSSSCG00000017882	Sus scrofa	MYB binding protein 1a(MYBBP1A)	MYBBP1A	0.642143	-0.639034	8.89404e-09	6.13301e-08
494568	ENSSSCG00000040793	Sus scrofa	cathepsin D(CTSD)	CTSD	1.52041	0.604456	9.04357e-09	6.23288e-08
100520822	ENSSSCG00000037277	Sus scrofa	riboflavin kinase(RFK)	RFK	0.642998	-0.637113	9.16027e-09	6.31004e-08
110256149	ENSSSCG00000034379	Sus scrofa	mitogen-activated protein kinase kinase 3(MAP2K3)	MAP2K3	0.65136	-0.618473	9.18569e-09	6.32427e-08
100526065	ENSSSCG00000037015	Sus scrofa	sestrin 3(SESN3)	SESN3	1.78133	0.832957	9.19993e-09	6.32924e-08
494561	ENSSSCG00000008261	Sus scrofa	hexokinase 2(HK2)	HK2	0.347386	-1.52539	9.20244e-09	6.32924e-08
100154055	ENSSSCG00000005930	Sus scrofa	solute carrier family 45 member 4(SLC45A4)	SLC45A4	1.69997	0.765509	9.44474e-09	6.49252e-08
396926	ENSSSCG00000011171	Sus scrofa	cathepsin V(CTSV)	CTSV	1.4931	0.578314	9.48567e-09	6.51729e-08
100152215	ENSSSCG00000001565	Sus scrofa	cyclin dependent kinase inhibitor 1A(CDKN1A)	CDKN1A	0.59529	-0.748336	9.63721e-09	6.61798e-08
100521992	ENSSSCG00000011884	Sus scrofa	hematopoietic cell-specific Lyn substrate 1(HCLS1)	HCLS1	1.50499	0.589753	9.66995e-09	6.63704e-08
100126864	ENSSSCG00000034378	Sus scrofa	interferon gamma receptor 2(IFNGR2)	IFNGR2	0.602579	-0.730778	9.74851e-09	6.6875e-08
100516298	ENSSSCG00000015716	Sus scrofa	macrophage receptor with collagenous structure(MARCO)	MARCO	0.361676	-1.46723	9.92091e-09	6.80225e-08
733641	ENSSSCG00000007173	Sus scrofa	isocitrate dehydrogenase (NAD(+)) 3 non-catalytic subunit beta(IDH3B)	IDH3B	1.48672	0.572132	9.93843e-09	6.81075e-08
100124386	ENSSSCG00000015730	Sus scrofa	nucleolar protein interacting with the FHA domain of MKI67(NIFK)	NIFK	0.70223	-0.509984	1.01877e-08	6.97797e-08
100519828	ENSSSCG00000026569	Sus scrofa	C-type lectin domain containing 16A(CLEC16A)	CLEC16A	1.53424	0.617525	1.01946e-08	6.9791e-08
404277	ENSSSCG00000008820	Sus scrofa	tec protein tyrosine kinase(TEC)	TEC	0.547949	-0.867887	1.0257e-08	7.01817e-08
497623	ENSSSCG00000009817	Sus scrofa	purinergic receptor P2X 7(P2RX7)	P2RX7	1.93172	0.949887	1.05869e-08	7.24022e-08
100620966	ENSSSCG00000029438	Sus scrofa	sestrin 2(SESN2)	SESN2	0.446497	-1.16328	1.06512e-08	7.28045e-08
100627262	ENSSSCG00000004385	Sus scrofa	sorting nexin 3(SNX3)	SNX3	1.36232	0.446064	1.07493e-08	7.34368e-08
396696	ENSSSCG00000005096	Sus scrofa	hypoxia inducible factor 1 subunit alpha(HIF1A)	HIF1A	0.578448	-0.789742	1.08382e-08	7.40062e-08
100515805	ENSSSCG00000016502	Sus scrofa	poly(ADP-ribose) polymerase family member 12(PARP12)	PARP12	0.434396	-1.20292	1.09122e-08	7.44734e-08
100522611	ENSSSCG00000006219	Sus scrofa	mitochondrial fission regulator 1(MTFR1)	MTFR1	0.665813	-0.586812	1.10816e-08	7.55904e-08
100154421	ENSSSCG00000010739	Sus scrofa	C-terminal binding protein 2(CTBP2)	CTBP2	1.50856	0.59317	1.11965e-08	7.63353e-08
100522839	ENSSSCG00000037016	Sus scrofa	inhibitor of DNA binding 1(ID1)	ID1	0.519594	-0.944543	1.12723e-08	7.68125e-08
100522251	ENSSSCG00000039004	Sus scrofa	CEBPZ opposite strand(CEBPZOS)	CEBPZOS	1.59911	0.677271	1.13075e-08	7.70128e-08
100514739	ENSSSCG00000007119	Sus scrofa	nuclear transport factor 2 like export factor 1(NXT1)	NXT1	0.617885	-0.694591	1.14784e-08	7.81368e-08
100525264	ENSSSCG00000004394	Sus scrofa	ribosome production factor 2 homolog(RPF2)	RPF2	0.654519	-0.611493	1.14861e-08	7.81489e-08
100153190	ENSSSCG00000005352	Sus scrofa	FERM and PDZ domain containing 1(FRMPD1)	FRMPD1	10.5494	3.39909	1.15193e-08	7.8335e-08
100127161	ENSSSCG00000011557	Sus scrofa	cell death inducing DFFA like effector c(CIDEC)	CIDEC	1.90982	0.933439	1.16034e-08	7.8866e-08
100627843	ENSSSCG00000021634	Sus scrofa	protein phosphatase 1 regulatory subunit 8(PPP1R8)	PPP1R8	0.737772	-0.438752	1.16098e-08	7.88693e-08
100511136	ENSSSCG00000034814	Sus scrofa	MRT4 homolog, ribosome maturation factor(MRTO4)	MRTO4	0.577423	-0.792299	1.16505e-08	7.91055e-08
100511925	ENSSSCG00000008073	Sus scrofa	osteomodulin(OMD)	OMD	4.00618	2.00223	1.1658e-08	7.91159e-08
100511032	ENSSSCG00000015271	Sus scrofa	proline and arginine rich end leucine rich repeat protein(PRELP)	PRELP	2.36039	1.23903	1.16894e-08	7.92885e-08
102166225	ENSSSCG00000029843	Sus scrofa	nephrocystin 4(NPHP4)	NPHP4	2.77552	1.47276	1.17203e-08	7.94222e-08
100515877	ENSSSCG00000013523	Sus scrofa	scaffold attachment factor B2(SAFB2)	SAFB2	1.62723	0.702415	1.17211e-08	7.94222e-08
100523855	ENSSSCG00000036867	Sus scrofa	chromosome 9 C11orf71 homolog(C9H11orf71)	C9H11orf71	0.358886	-1.4784	1.1732e-08	7.94556e-08
100513310	ENSSSCG00000011849	Sus scrofa	tyrosine kinase non receptor 2(TNK2)	TNK2	1.52861	0.612216	1.19914e-08	8.11713e-08
100621969	ENSSSCG00000027257	Sus scrofa	proteasome 20S subunit beta 1(PSMB1)	PSMB1	1.3905	0.475605	1.20351e-08	8.14257e-08
100518587	ENSSSCG00000007355	Sus scrofa	DNA topoisomerase I(TOP1)	TOP1	0.69623	-0.522364	1.21216e-08	8.19692e-08
100517581	ENSSSCG00000007737	Sus scrofa	tyrosylprotein sulfotransferase 1(TPST1)	TPST1	1.68845	0.755702	1.218e-08	8.23216e-08
100626004	ENSSSCG00000023585	Sus scrofa	serine incorporator 2(SERINC2)	SERINC2	1.94665	0.960991	1.2451e-08	8.41107e-08
780421	ENSSSCG00000031346	Sus scrofa	chemerin chemokine-like receptor 1(CMKLR1)	CMKLR1	1.60486	0.682445	1.25831e-08	8.496e-08
102166970	ENSSSCG00000028949	Sus scrofa	nucleoporin 35(NUP35)	NUP35	0.70511	-0.504079	1.28051e-08	8.63804e-08
100622281	ENSSSCG00000021571	Sus scrofa	kinesin family member 27(KIF27)	KIF27	0.270112	-1.88837	1.28065e-08	8.63804e-08
397079	ENSSSCG00000035218	Sus scrofa	adenosine deaminase 2(ADA2)	ADA2	1.91252	0.935475	1.29941e-08	8.76015e-08
100158156	ENSSSCG00000009820	Sus scrofa	GPN-loop GTPase 3(GPN3)	GPN3	0.639658	-0.644626	1.31135e-08	8.83615e-08
100154273	ENSSSCG00000034159	Sus scrofa	SNAP associated protein(SNAPIN)	SNAPIN	1.79219	0.84172	1.31215e-08	8.83707e-08
100520983	ENSSSCG00000009758	Sus scrofa	DEAH-box helicase 37(DHX37)	DHX37	0.747959	-0.418969	1.31562e-08	8.85594e-08
100625649	ENSSSCG00000024926	Sus scrofa	asialoglycoprotein receptor 1(ASGR1)	ASGR1	1.73438	0.794416	1.32162e-08	8.89184e-08
100622638	ENSSSCG00000025203	Sus scrofa	lysine rich nucleolar protein 1(KNOP1)	KNOP1	0.670094	-0.577564	1.33924e-08	9.0058e-08
100622477	ENSSSCG00000026427	Sus scrofa	RAR related orphan receptor C(RORC)	RORC	1.90812	0.932149	1.34192e-08	9.01926e-08
414425	ENSSSCG00000009666	Sus scrofa	epoxide hydrolase 2(EPHX2)	EPHX2	1.95928	0.970325	1.35382e-08	9.09464e-08
397042	ENSSSCG00000011942	Sus scrofa	CD47 molecule(CD47)	CD47	0.525943	-0.92702	1.35812e-08	9.1189e-08
100525129	ENSSSCG00000009874	Sus scrofa	RAS protein activator like 1(RASAL1)	RASAL1	3.50734	1.81038	1.37429e-08	9.22281e-08
733666	ENSSSCG00000031905	Sus scrofa	potassium voltage-gated channel modifier subfamily S member 3(KCNS3)	KCNS3	2.08987	1.06341	1.39484e-08	9.35596e-08
100517203	ENSSSCG00000016566	Sus scrofa	nuclear respiratory factor 1(NRF1)	NRF1	0.721481	-0.470966	1.41296e-08	9.47276e-08
100522621	ENSSSCG00000003196	Sus scrofa	PTOV1 extended AT-hook containing adaptor protein(PTOV1)	PTOV1	1.69452	0.760876	1.41804e-08	9.50203e-08
100157195	ENSSSCG00000015711	Sus scrofa	dipeptidyl peptidase like 10(DPP10)	DPP10	0.369777	-1.43527	1.43413e-08	9.60499e-08
100155831	ENSSSCG00000010593	Sus scrofa	cyclin and CBS domain divalent metal cation transport mediator 2(CNNM2)	CNNM2	2.98485	1.57766	1.44117e-08	9.64726e-08
396602	ENSSSCG00000015232	Sus scrofa	ST3 beta-galactoside alpha-2,3-sialyltransferase 4(ST3GAL4)	ST3GAL4	0.705555	-0.503169	1.46535e-08	9.80417e-08
100620501	ENSSSCG00000025020	Sus scrofa	proprotein convertase subtilisin/kexin type 9(PCSK9)	PCSK9	0.564506	-0.82494	1.50544e-08	1.00674e-07
100155164	ENSSSCG00000004114	Sus scrofa	androglobin(ADGB)	ADGB	0.747013	-0.420795	1.5258e-08	1.01984e-07
397056	ENSSSCG00000035121	Sus scrofa	Rh family B glycoprotein(RHBG)	RHBG	2.34034	1.22672	1.53134e-08	1.02302e-07
100520592	ENSSSCG00000016008	Sus scrofa	CWC22 spliceosome associated protein homolog(CWC22)	CWC22	0.656775	-0.606529	1.5345e-08	1.02458e-07
106504649	ENSSSCG00000039268	Sus scrofa	uncharacterized LOC106504649(LOC106504649)	LOC106504649	11.3335	3.50252	1.5352e-08	1.02458e-07
100517945	ENSSSCG00000027190	Sus scrofa	peroxisomal biogenesis factor 26(PEX26)	PEX26	1.46637	0.552252	1.53992e-08	1.02721e-07
100127170	ENSSSCG00000014031	Sus scrofa	heterogeneous nuclear ribonucleoprotein A/B(HNRNPAB)	HNRNPAB	0.68139	-0.553448	1.55639e-08	1.03767e-07
100152706	ENSSSCG00000033325	Sus scrofa	tripartite motif containing 35(TRIM35)	TRIM35	0.685215	-0.545371	1.56643e-08	1.04347e-07
100521274	ENSSSCG00000003470	Sus scrofa	family with sequence similarity 131 member C(FAM131C)	FAM131C	2.03497	1.02501	1.56666e-08	1.04347e-07
396655	ENSSSCG00000016057	Sus scrofa	signal transducer and activator of transcription 1(STAT1)	STAT1	0.490835	-1.02669	1.57286e-08	1.04707e-07
100517081	ENSSSCG00000013875	Sus scrofa	unconventional SNARE in the ER 1(USE1)	USE1	1.62549	0.700874	1.58852e-08	1.05697e-07
100514201	ENSSSCG00000004017	Sus scrofa	FERM domain containing 1(FRMD1)	FRMD1	3.34305	1.74116	1.59376e-08	1.05993e-07
100157687	ENSSSCG00000010007	Sus scrofa	mitochondrial fission process 1(MTFP1)	MTFP1	1.65537	0.727158	1.62115e-08	1.0776e-07
100737623	ENSSSCG00000015864	Sus scrofa	myosin VIIB(MYO7B)	MYO7B	0.2605	-1.94065	1.6268e-08	1.08081e-07
100515573	ENSSSCG00000017301	Sus scrofa	tousled like kinase 2(TLK2)	TLK2	0.635545	-0.653934	1.63132e-08	1.08328e-07
102161784	ENSSSCG00000030801	Sus scrofa	guanylate-binding protein 6-like(LOC102161784)	LOC102161784	0.328335	-1.60676	1.6424e-08	1.09009e-07
100515143	ENSSSCG00000003368	Sus scrofa	ring finger protein 207(RNF207)	RNF207	0.373506	-1.4208	1.64739e-08	1.09285e-07
[truncated: 11,284 more rows]
