# Supplementary material for: Harnessing the glycolysis-TCA cycle axis to boost host defense against neonatal infection
Source: EMBO Mol Med. 2026 Jun 8;18(7):2896–919. doi: 10.1038/s44321-026-00463-z (PMC13365532; doi:10.1038/s44321-026-00463-z)
Supplement: Supplementary file 15 — Source data Fig. 6 [file 44321_2026_463_MOESM15_ESM.zip]

Archive with 50 entries (37 files):
- Figure 6/
- __MACOSX/._Figure 6
- Figure 6/Figure 6F/
- __MACOSX/Figure 6/._Figure 6F
- Figure 6/Figure 6H/
- __MACOSX/Figure 6/._Figure 6H
- Figure 6/Figure 6I/
- __MACOSX/Figure 6/._Figure 6I
- Figure 6/Figure 6G/
- __MACOSX/Figure 6/._Figure 6G
- Figure 6/Figure 6B/
- __MACOSX/Figure 6/._Figure 6B
- Figure 6/Figure 6E/
- __MACOSX/Figure 6/._Figure 6E
- Figure 6/Figure 6L/
- __MACOSX/Figure 6/._Figure 6L
- Figure 6/Figure 6K/
- __MACOSX/Figure 6/._Figure 6K
- Figure 6/Figure 6J/
- __MACOSX/Figure 6/._Figure 6J
- Figure 6/Figure 6M/
- __MACOSX/Figure 6/._Figure 6M
- Figure 6/Figure 6D/
- __MACOSX/Figure 6/._Figure 6D
- Figure 6/Figure 6C/
- __MACOSX/Figure 6/._Figure 6C
- Figure 6/Figure 6F/rawdata.xlsx
- __MACOSX/Figure 6/Figure 6F/._rawdata.xlsx
- Figure 6/Figure 6H/rawdata.xlsx
- __MACOSX/Figure 6/Figure 6H/._rawdata.xlsx
- Figure 6/Figure 6I/rawdata.xlsx
- __MACOSX/Figure 6/Figure 6I/._rawdata.xlsx
- Figure 6/Figure 6G/rawdata.xlsx
- __MACOSX/Figure 6/Figure 6G/._rawdata.xlsx
- Figure 6/Figure 6B/rawdata.xlsx
- __MACOSX/Figure 6/Figure 6B/._rawdata.xlsx
- Figure 6/Figure 6E/rawdata.xlsx
- __MACOSX/Figure 6/Figure 6E/._rawdata.xlsx
- Figure 6/Figure 6L/rawdata.xlsx
- __MACOSX/Figure 6/Figure 6L/._rawdata.xlsx
- Figure 6/Figure 6K/rawdata.xlsx
- __MACOSX/Figure 6/Figure 6K/._rawdata.xlsx
- Figure 6/Figure 6J/rawdata.xlsx
- __MACOSX/Figure 6/Figure 6J/._rawdata.xlsx
- Figure 6/Figure 6M/rawdata.xlsx
- __MACOSX/Figure 6/Figure 6M/._rawdata.xlsx
- Figure 6/Figure 6D/rawdata.xlsx
- __MACOSX/Figure 6/Figure 6D/._rawdata.xlsx
- Figure 6/Figure 6C/rawdata.xlsx
- __MACOSX/Figure 6/Figure 6C/._rawdata.xlsx
