# Supplementary material for: Harnessing the glycolysis-TCA cycle axis to boost host defense against neonatal infection
Source: EMBO Mol Med. 2026 Jun 8;18(7):2896–919. doi: 10.1038/s44321-026-00463-z (PMC13365532; doi:10.1038/s44321-026-00463-z)
Supplement: Supplementary file 15 — Source data Fig. 6 [file 44321_2026_463_MOESM15_ESM.zip › Figure 6/Figure 6H/rawdata.xlsx]

## Sheet: Sheet 1
Pig_ID	Timepoints(h)	Group	Gender	Birth_weight	S.epidermidis
3A	3	GAASE	f	892	3.66901
3A	6	GAASE	f	892	4.71321
3A	15	GAASE	f	892	5.69897
3B	3	GAASE	m	1094	3.52288
3B	6	GAASE	m	1094	4.92082
3B	15	GAASE	m	1094	3.92082
3C	3	rGLUSE	f	1000	4.71321
3C	6	rGLUSE	f	1000	6
3C	15	rGLUSE	f	1000	4.5006
3E	3	rGLUSE	f	925	4.77815
3E	6	rGLUSE	f	925	5.42597
3E	15	rGLUSE	f	925	5.06695
3H	3	rGLUSE	f	899	3.82391
3H	6	rGLUSE	f	899	5.30103
3H	15	rGLUSE	f	899	5.36798
3J	3	rGLUSE	m	1234	4.06695
3J	6	rGLUSE	m	1234	5.22185
3J	15	rGLUSE	m	1234	5.75333
3K	3	GAASE	f	774	4.47712
3K	6	GAASE	f	774	5.13033
3K	15	GAASE	f	774	3.66901
3L	3	rGLUSE	m	785	4.92082
3L	6	rGLUSE	m	785	5.54407
3L	15	rGLUSE	m	785	5.17609
3M	3	GAASE	f	885	3.54407
3M	6	GAASE	f	885	5.06695
3M	15	GAASE	f	885	5.54407
3O	3	rGLUSE	m	807	4.4523
3O	6	rGLUSE	m	807	5.39794
3O	15	rGLUSE	m	807	5.63682
3P	3	GAASE	m	984	4.52288
3P	6	GAASE	m	984	5.22185
3P	15	GAASE	m	984	5.02119
3S	3	rGLUSE	f	1044	4.52288
3S	6	rGLUSE	f	1044	5.36798
3S	15	rGLUSE	f	1044	4.66901
3X	3	GAASE	f	1082	4.17609
3X	6	GAASE	f	1082	5
3X	15	GAASE	f	1082	4.85532
