# Supplementary material for: Harnessing the glycolysis-TCA cycle axis to boost host defense against neonatal infection
Source: EMBO Mol Med. 2026 Jun 8;18(7):2896–919. doi: 10.1038/s44321-026-00463-z (PMC13365532; doi:10.1038/s44321-026-00463-z)
Supplement: Supplementary file 15 — Source data Fig. 6 [file 44321_2026_463_MOESM15_ESM.zip › Figure 6/Figure 6I/rawdata.xlsx]

## Sheet: Sheet 1
Pig_ID	Timepoints(h)	Group	Gender	Birth_weight	Total.leukocyttal
3A	3	GAASE	f	892	2.17
3A	6	GAASE	f	892	1.99
3A	12	GAASE	f	892	1.53
3A	15	GAASE	f	892	1.96
3B	3	GAASE	m	1094	3.8
3B	6	GAASE	m	1094	3.76
3B	12	GAASE	m	1094	1.27
3B	15	GAASE	m	1094	1.93
3C	3	rGLUSE	f	1000	2.06
3C	6	rGLUSE	f	1000	2.16
3C	12	rGLUSE	f	1000	0.95
3C	15	rGLUSE	f	1000	0.88
3E	3	rGLUSE	f	925	3.69
3E	6	rGLUSE	f	925	2.12
3E	12	rGLUSE	f	925	0.64
3E	15	rGLUSE	f	925	1.04
3H	3	rGLUSE	f	899	2.4
3H	6	rGLUSE	f	899	1.64
3H	12	rGLUSE	f	899	1.99
3H	15	rGLUSE	f	899	0.69
3J	3	rGLUSE	m	1234	3.09
3J	6	rGLUSE	m	1234	1.5
3J	12	rGLUSE	m	1234	0.86
3J	15	rGLUSE	m	1234	0.73
3K	3	GAASE	f	774	2.74
3K	6	GAASE	f	774
3K	15	GAASE	f	774	1.43
3L	3	rGLUSE	m	785	2.33
3L	6	rGLUSE	m	785	1.22
3L	12	rGLUSE	m	785	0.84
3L	15	rGLUSE	m	785	1.01
3M	3	GAASE	f	885	2.62
3M	6	GAASE	f	885	2.16
3M	12	GAASE	f	885	1.13
3M	15	GAASE	f	885	1.35
3O	3	rGLUSE	m	807	2.15
3O	6	rGLUSE	m	807	0.9
3O	12	rGLUSE	m	807	0.99
3O	15	rGLUSE	m	807	1.55
3P	3	GAASE	m	984	1.59
3P	6	GAASE	m	984	0.97
3P	12	GAASE	m	984	0.56
3P	15	GAASE	m	984	0.62
3S	3	rGLUSE	f	1044	2.37
3S	6	rGLUSE	f	1044	1.65
3S	12	rGLUSE	f	1044	2.21
3S	15	rGLUSE	f	1044	0.67
3X	3	GAASE	f	1082	2.81
3X	6	GAASE	f	1082	2.3
3X	12	GAASE	f	1082	0.92
3X	15	GAASE	f	1082	2.68
