# Supplementary material for: Harnessing the glycolysis-TCA cycle axis to boost host defense against neonatal infection
Source: EMBO Mol Med. 2026 Jun 8;18(7):2896–919. doi: 10.1038/s44321-026-00463-z (PMC13365532; doi:10.1038/s44321-026-00463-z)
Supplement: Supplementary file 15 — Source data Fig. 6 [file 44321_2026_463_MOESM15_ESM.zip › Figure 6/Figure 6G/rawdata.xlsx]

## Sheet: Sheet 1
Pig_ID	Group	Gender	Birth_weight	BUN
3A	GAASE	f	892	9.6
3B	GAASE	m	1094	8.3
3C	rGLUSE	f	1000	6.6
3E	rGLUSE	f	925	6
3H	rGLUSE	f	899	5.9
3J	rGLUSE	m	1234	6.6
3K	GAASE	f	774	6.6
3L	rGLUSE	m	785	5.5
3M	GAASE	f	885	7.4
3O	rGLUSE	m	807	6.3
3P	GAASE	m	984	6.6
3S	rGLUSE	f	1044	6.4
3X	GAASE	f	1082	7.1
