# Supplementary material for: Harnessing the glycolysis-TCA cycle axis to boost host defense against neonatal infection
Source: EMBO Mol Med. 2026 Jun 8;18(7):2896–919. doi: 10.1038/s44321-026-00463-z (PMC13365532; doi:10.1038/s44321-026-00463-z)
Supplement: Supplementary file 15 — Source data Fig. 6 [file 44321_2026_463_MOESM15_ESM.zip › Figure 6/Figure 6B/rawdata.xlsx]

## Sheet: Sheet 1
Pig_ID	Group	Survival_15_duration(euthanasia+pH<=7.1	Survival15h(1Death/0Survival)
3A	GAASE	15	0
3B	GAASE	15	0
3C	rGLUSE	15	0
3E	rGLUSE	15	0
3H	rGLUSE	15	0
3J	rGLUSE	15	0
3K	GAASE	15	0
3L	rGLUSE	14.7333	1
3M	GAASE	15	0
3O	rGLUSE	14.85	1
3P	GAASE	15	0
3S	rGLUSE	15	0
3X	GAASE	15	0
