# Supplementary material for: Harnessing the glycolysis-TCA cycle axis to boost host defense against neonatal infection
Source: EMBO Mol Med. 2026 Jun 8;18(7):2896–919. doi: 10.1038/s44321-026-00463-z (PMC13365532; doi:10.1038/s44321-026-00463-z)
Supplement: Supplementary file 15 — Source data Fig. 6 [file 44321_2026_463_MOESM15_ESM.zip › Figure 6/Figure 6E/rawdata.xlsx]

## Sheet: Sheet 1
Pig_ID	Timepoints(h)	Group	Gender	Birth_weight	pCO2
3A	3	GAASE	f	892	7.28
3A	6	GAASE	f	892	6.94
3A	12	GAASE	f	892	5.01
3A	15	GAASE	f	892	5.24
3B	3	GAASE	m	1094	6.52
3B	6	GAASE	m	1094	5.3
3B	12	GAASE	m	1094	5.48
3B	15	GAASE	m	1094	9.23
3C	3	rGLUSE	f	1000	5.24
3C	6	rGLUSE	f	1000	4.65
3C	12	rGLUSE	f	1000	5.8
3C	15	rGLUSE	f	1000	5.26
3E	3	rGLUSE	f	925	5.72
3E	6	rGLUSE	f	925	5.9
3E	12	rGLUSE	f	925	7.83
3E	15	rGLUSE	f	925	10.4
3H	3	rGLUSE	f	899	6.13
3H	6	rGLUSE	f	899	5.98
3H	12	rGLUSE	f	899	10.9
3H	15	rGLUSE	f	899	12.5
3J	3	rGLUSE	m	1234	4.48
3J	6	rGLUSE	m	1234	5.26
3J	12	rGLUSE	m	1234	8.77
3J	15	rGLUSE	m	1234	9.75
3K	3	GAASE	f	774	5.92
3K	6	GAASE	f	774
3K	15	GAASE	f	774	6.34
3L	3	rGLUSE	m	785	5.7
3L	6	rGLUSE	m	785	6.81
3L	12	rGLUSE	m	785	9.11
3L	15	rGLUSE	m	785	14.3
3M	3	GAASE	f	885	8.68
3M	6	GAASE	f	885	5.34
3M	12	GAASE	f	885	7.53
3M	15	GAASE	f	885	8.51
3O	3	rGLUSE	m	807	6.04
3O	6	rGLUSE	m	807	6.14
3O	12	rGLUSE	m	807	9.23
3O	15	rGLUSE	m	807	14.9
3P	3	GAASE	m	984	6.62
3P	6	GAASE	m	984	5.81
3P	12	GAASE	m	984	4.84
3P	15	GAASE	m	984	6.86
3S	3	rGLUSE	f	1044	6.78
3S	6	rGLUSE	f	1044	6.58
3S	12	rGLUSE	f	1044	6.49
3S	15	rGLUSE	f	1044	5.77
3X	3	GAASE	f	1082	7.71
3X	6	GAASE	f	1082	7.28
3X	12	GAASE	f	1082	5
3X	15	GAASE	f	1082	8.2
