# Supplementary material for: Harnessing the glycolysis-TCA cycle axis to boost host defense against neonatal infection
Source: EMBO Mol Med. 2026 Jun 8;18(7):2896–919. doi: 10.1038/s44321-026-00463-z (PMC13365532; doi:10.1038/s44321-026-00463-z)
Supplement: Supplementary file 15 — Source data Fig. 6 [file 44321_2026_463_MOESM15_ESM.zip › Figure 6/Figure 6L/rawdata.xlsx]

## Sheet: Sheet 1
Pig_ID	Timepoints(h)	Group	Gender	Birth_weight	IL10
3A	3	GAASE	f	892	215.646
3A	6	GAASE	f	892	514.28
3A	12	GAASE	f	892	854.279
3A	15	GAASE	f	892	1383.84
3B	3	GAASE	m	1094	163.52
3B	6	GAASE	m	1094	338.732
3B	12	GAASE	m	1094	1360.07
3B	15	GAASE	m	1094	2222.99
3C	3	rGLUSE	f	1000	199.167
3C	6	rGLUSE	f	1000	335.705
3C	12	rGLUSE	f	1000	1952.97
3C	15	rGLUSE	f	1000	1495.81
3E	3	rGLUSE	f	925	210.265
3E	6	rGLUSE	f	925	291.986
3E	12	rGLUSE	f	925	1410.52
3E	15	rGLUSE	f	925	1221.06
3H	3	rGLUSE	f	899	245.913
3H	6	rGLUSE	f	899	547.91
3H	12	rGLUSE	f	899	1058.41
3H	15	rGLUSE	f	899	1276.07
3J	3	rGLUSE	m	1234	147.041
3J	6	rGLUSE	m	1234	373.034
3J	12	rGLUSE	m	1234	1173.09
3J	15	rGLUSE	m	1234	1638.21
3K	3	GAASE	f	774	204.212
3K	6	GAASE	f	774
3K	15	GAASE	f	774	1509.41
3L	3	rGLUSE	m	785	225.399
3L	6	rGLUSE	m	785	223.717
3L	12	rGLUSE	m	785	585.575
3L	15	rGLUSE	m	785	1518.47
3M	3	GAASE	f	885	136.952
3M	6	GAASE	f	885	372.698
3M	12	GAASE	f	885	1216.14
3M	15	GAASE	f	885	1202.94
3O	3	rGLUSE	m	807	215.646
3O	6	rGLUSE	m	807	337.723
3O	12	rGLUSE	m	807	993.843
3O	15	rGLUSE	m	807	1164.75
3P	3	GAASE	m	984	184.707
3P	6	GAASE	m	984	627.613
3P	12	GAASE	m	984	820.649
3P	15	GAASE	m	984	1497.43
3S	3	rGLUSE	f	1044	208.248
3S	6	rGLUSE	f	1044	394.221
3S	12	rGLUSE	f	1044	1123.99
3S	15	rGLUSE	f	1044	1702.61
3X	3	GAASE	f	1082	260.374
3X	6	GAASE	f	1082	304.093
3X	12	GAASE	f	1082	1060.43
3X	15	GAASE	f	1082	821.385
