# Supplementary material for: Harnessing the glycolysis-TCA cycle axis to boost host defense against neonatal infection
Source: EMBO Mol Med. 2026 Jun 8;18(7):2896–919. doi: 10.1038/s44321-026-00463-z (PMC13365532; doi:10.1038/s44321-026-00463-z)
Supplement: Supplementary file 15 — Source data Fig. 6 [file 44321_2026_463_MOESM15_ESM.zip › Figure 6/Figure 6K/rawdata.xlsx]

## Sheet: Sheet 1
Pig_ID	Timepoints(h)	Group	Gender	Birth_weight	IL6
3A	3	GAASE	f	892	158.171
3A	6	GAASE	f	892	148.458
3A	12	GAASE	f	892	0.001
3A	15	GAASE	f	892	0.001
3B	3	GAASE	m	1094	391.215
3B	6	GAASE	m	1094	485.078
3B	12	GAASE	m	1094	301.167
3B	15	GAASE	m	1094	268.332
3C	3	rGLUSE	f	1000	154.532
3C	6	rGLUSE	f	1000	261.057
3C	12	rGLUSE	f	1000	246.836
3C	15	rGLUSE	f	1000	0.001
3E	3	rGLUSE	f	925	276.423
3E	6	rGLUSE	f	925	430.704
3E	12	rGLUSE	f	925	1912.1
3E	15	rGLUSE	f	925	681.64
3H	3	rGLUSE	f	899	494.311
3H	6	rGLUSE	f	899	394.706
3H	12	rGLUSE	f	899	1813.68
3H	15	rGLUSE	f	899	0.001
3J	3	rGLUSE	m	1234	489.695
3J	6	rGLUSE	m	1234	461.968
3J	12	rGLUSE	m	1234	1332.96
3J	15	rGLUSE	m	1234	361.662
3K	3	GAASE	f	774	661.975
3K	6	GAASE	f	774
3K	15	GAASE	f	774	15.364
3L	3	rGLUSE	m	785	596.684
3L	6	rGLUSE	m	785	642.521
3L	12	rGLUSE	m	785	2556.08
3L	15	rGLUSE	m	785	3356.9
3M	3	GAASE	f	885	335.196
3M	6	GAASE	f	885	304.695
3M	12	GAASE	f	885	359.747
3M	15	GAASE	f	885	218.726
3O	3	rGLUSE	m	807	183.532
3O	6	rGLUSE	m	807	711.121
3O	12	rGLUSE	m	807	669.981
3O	15	rGLUSE	m	807	147.914
3P	3	GAASE	m	984	211.113
3P	6	GAASE	m	984	620.76
3P	12	GAASE	m	984	868.391
3P	15	GAASE	m	984	671.425
3S	3	rGLUSE	f	1044	352.74
3S	6	rGLUSE	f	1044	258.689
3S	12	rGLUSE	f	1044	596.684
3S	15	rGLUSE	f	1044	203.918
3X	3	GAASE	f	1082	566.837
3X	6	GAASE	f	1082	683.701
3X	12	GAASE	f	1082	50.13
3X	15	GAASE	f	1082	19.987
