# Supplementary material for: Harnessing the glycolysis-TCA cycle axis to boost host defense against neonatal infection
Source: EMBO Mol Med. 2026 Jun 8;18(7):2896–919. doi: 10.1038/s44321-026-00463-z (PMC13365532; doi:10.1038/s44321-026-00463-z)
Supplement: Supplementary file 15 — Source data Fig. 6 [file 44321_2026_463_MOESM15_ESM.zip › Figure 6/Figure 6J/rawdata.xlsx]

## Sheet: Sheet 1
Pig_ID	Timepoints(h)	Group	Gender	Birth_weight	TNFa
3A	3	GAASE	f	892	106.868
3A	6	GAASE	f	892	67.143
3A	12	GAASE	f	892	75.049
3A	15	GAASE	f	892	45.956
3B	3	GAASE	m	1094	49.359
3B	6	GAASE	m	1094	56.016
3B	12	GAASE	m	1094	130.219
3B	15	GAASE	m	1094	89.449
3C	3	rGLUSE	f	1000	96.001
3C	6	rGLUSE	f	1000	100.603
3C	12	rGLUSE	f	1000	141.151
3C	15	rGLUSE	f	1000	82.18
3E	3	rGLUSE	f	925	85.285
3E	6	rGLUSE	f	925	95.032
3E	12	rGLUSE	f	925	280.741
3E	15	rGLUSE	f	925	171.958
3H	3	rGLUSE	f	899	98.137
3H	6	rGLUSE	f	899	73.796
3H	12	rGLUSE	f	899	193.276
3H	15	rGLUSE	f	899	116.327
3J	3	rGLUSE	m	1234	101.319
3J	6	rGLUSE	m	1234	93.613
3J	12	rGLUSE	m	1234	327.979
3J	15	rGLUSE	m	1234	155.773
3K	3	GAASE	f	774	48.171
3K	6	GAASE	f	774
3K	15	GAASE	f	774	65.936
3L	3	rGLUSE	m	785	99.953
3L	6	rGLUSE	m	785	97.554
3L	12	rGLUSE	m	785	824.244
3L	15	rGLUSE	m	785	747.887
3M	3	GAASE	f	885	56.318
3M	6	GAASE	f	885	54.688
3M	12	GAASE	f	885	137.022
3M	15	GAASE	f	885	93.833
3O	3	rGLUSE	m	807	156.578
3O	6	rGLUSE	m	807	204.033
3O	12	rGLUSE	m	807	196.383
3O	15	rGLUSE	m	807	98.375
3P	3	GAASE	m	984	152.874
3P	6	GAASE	m	984	157.059
3P	12	GAASE	m	984	223.027
3P	15	GAASE	m	984	137.935
3S	3	rGLUSE	f	1044	49.895
3S	6	rGLUSE	f	1044	61.303
3S	12	rGLUSE	f	1044	192.712
3S	15	rGLUSE	f	1044	123.705
3X	3	GAASE	f	1082	71.113
3X	6	GAASE	f	1082	70.118
3X	12	GAASE	f	1082	99.759
3X	15	GAASE	f	1082	56.726
