# Supplementary material for: Harnessing the glycolysis-TCA cycle axis to boost host defense against neonatal infection
Source: EMBO Mol Med. 2026 Jun 8;18(7):2896–919. doi: 10.1038/s44321-026-00463-z (PMC13365532; doi:10.1038/s44321-026-00463-z)
Supplement: Supplementary file 15 — Source data Fig. 6 [file 44321_2026_463_MOESM15_ESM.zip › Figure 6/Figure 6M/rawdata.xlsx]

## Sheet: Sheet 1
Pig_ID	Timepoints(h)	Litter	Group	Gender	Birth_weight	pH	S.epidermidis
3A	3	3	GAASE	f	892	7.38	3.66901
3A	6	3	GAASE	f	892	7.382	4.71321
3A	15	3	GAASE	f	892	7.456	5.69897
3B	3	3	GAASE	m	1094	7.429	3.52288
3B	6	3	GAASE	m	1094	7.503	4.92082
3B	15	3	GAASE	m	1094	7.252	3.92082
3C	3	3	rGLUSE	f	1000	7.532	4.71321
3C	6	3	rGLUSE	f	1000	7.521	6
3C	15	3	rGLUSE	f	1000	7.499	4.5006
3E	3	3	rGLUSE	f	925	7.389	4.77815
3E	6	3	rGLUSE	f	925	7.413	5.42597
3E	15	3	rGLUSE	f	925	7.204	5.06695
3H	3	3	rGLUSE	f	899	7.449	3.82391
3H	6	3	rGLUSE	f	899	7.483	5.30103
3H	15	3	rGLUSE	f	899	7.165	5.36798
3J	3	3	rGLUSE	m	1234	7.545	4.06695
3J	6	3	rGLUSE	m	1234	7.512	5.22185
3J	15	3	rGLUSE	m	1234	7.258	5.75333
3K	3	3	GAASE	f	774	7.34	4.47712
3K	6	3	GAASE	f	774		5.13033
3K	15	3	GAASE	f	774	7.439	3.66901
3L	3	3	rGLUSE	m	785	7.483	4.92082
3L	6	3	rGLUSE	m	785	7.463	5.54407
3L	15	3	rGLUSE	m	785	7.067	5.17609
3M	3	3	GAASE	f	885	7.253	3.54407
3M	6	3	GAASE	f	885	7.514	5.06695
3M	15	3	GAASE	f	885	7.308	5.54407
3O	3	3	rGLUSE	m	807	7.473	4.4523
3O	6	3	rGLUSE	m	807	7.445	5.39794
3O	15	3	rGLUSE	m	807	7.084	5.63682
3P	3	3	GAASE	m	984	7.359	4.52288
3P	6	3	GAASE	m	984	7.469	5.22185
3P	15	3	GAASE	m	984	7.379	5.02119
3S	3	3	rGLUSE	f	1044	7.41	4.52288
3S	6	3	rGLUSE	f	1044	7.429	5.36798
3S	15	3	rGLUSE	f	1044	7.468	4.66901
3X	3	3	GAASE	f	1082	7.337	4.17609
3X	6	3	GAASE	f	1082	7.373	5
3X	15	3	GAASE	f	1082	7.294	4.85532
