# Supplementary material for: Harnessing the glycolysis-TCA cycle axis to boost host defense against neonatal infection
Source: EMBO Mol Med. 2026 Jun 8;18(7):2896–919. doi: 10.1038/s44321-026-00463-z (PMC13365532; doi:10.1038/s44321-026-00463-z)
Supplement: Supplementary file 15 — Source data Fig. 6 [file 44321_2026_463_MOESM15_ESM.zip › Figure 6/Figure 6D/rawdata.xlsx]

## Sheet: Sheet 1
Pig_ID	Timepoints(h)	Group	Gender	Birth_weight	pH
3A	3	GAASE	f	892	7.38
3A	6	GAASE	f	892	7.382
3A	12	GAASE	f	892	7.506
3A	15	GAASE	f	892	7.456
3B	3	GAASE	m	1094	7.429
3B	6	GAASE	m	1094	7.503
3B	12	GAASE	m	1094	7.481
3B	15	GAASE	m	1094	7.252
3C	3	rGLUSE	f	1000	7.532
3C	6	rGLUSE	f	1000	7.521
3C	12	rGLUSE	f	1000	7.454
3C	15	rGLUSE	f	1000	7.499
3E	3	rGLUSE	f	925	7.389
3E	6	rGLUSE	f	925	7.413
3E	12	rGLUSE	f	925	7.342
3E	15	rGLUSE	f	925	7.204
3H	3	rGLUSE	f	899	7.449
3H	6	rGLUSE	f	899	7.483
3H	12	rGLUSE	f	899	7.21
3H	15	rGLUSE	f	899	7.165
3J	3	rGLUSE	m	1234	7.545
3J	6	rGLUSE	m	1234	7.512
3J	12	rGLUSE	m	1234	7.292
3J	15	rGLUSE	m	1234	7.258
3K	3	GAASE	f	774	7.34
3K	6	GAASE	f	774
3K	15	GAASE	f	774	7.439
3L	3	rGLUSE	m	785	7.483
3L	6	rGLUSE	m	785	7.463
3L	12	rGLUSE	m	785	7.291
3L	15	rGLUSE	m	785	7.067
3M	3	GAASE	f	885	7.253
3M	6	GAASE	f	885	7.514
3M	12	GAASE	f	885	7.358
3M	15	GAASE	f	885	7.308
3O	3	rGLUSE	m	807	7.473
3O	6	rGLUSE	m	807	7.445
3O	12	rGLUSE	m	807	7.272
3O	15	rGLUSE	m	807	7.084
3P	3	GAASE	m	984	7.359
3P	6	GAASE	m	984	7.469
3P	12	GAASE	m	984	7.531
3P	15	GAASE	m	984	7.379
3S	3	rGLUSE	f	1044	7.41
3S	6	rGLUSE	f	1044	7.429
3S	12	rGLUSE	f	1044	7.42
3S	15	rGLUSE	f	1044	7.468
3X	3	GAASE	f	1082	7.337
3X	6	GAASE	f	1082	7.373
3X	12	GAASE	f	1082	7.493
3X	15	GAASE	f	1082	7.294
