# Supplementary material for: Harnessing the glycolysis-TCA cycle axis to boost host defense against neonatal infection
Source: EMBO Mol Med. 2026 Jun 8;18(7):2896–919. doi: 10.1038/s44321-026-00463-z (PMC13365532; doi:10.1038/s44321-026-00463-z)
Supplement: Supplementary file 15 — Source data Fig. 6 [file 44321_2026_463_MOESM15_ESM.zip › Figure 6/Figure 6C/rawdata.xlsx]

## Sheet: Sheet 1
Pig_ID	Timepoints(h)	Group	Gender	Birth_weight	Glucose
3A	3	GAASE	f	892	1.7
3A	6	GAASE	f	892	1.8
3A	12	GAASE	f	892	1.6
3A	15	GAASE	f	892	1.7
3B	3	GAASE	m	1094	1.1
3B	6	GAASE	m	1094	1.8
3B	12	GAASE	m	1094	1.6
3B	15	GAASE	m	1094	1.8
3C	3	rGLUSE	f	1000	1.2
3C	6	rGLUSE	f	1000	1.8
3C	12	rGLUSE	f	1000	1.1
3C	15	rGLUSE	f	1000	1.1
3E	3	rGLUSE	f	925	3.4
3E	6	rGLUSE	f	925	2.5
3E	12	rGLUSE	f	925	1.4
3E	15	rGLUSE	f	925	1.5
3H	3	rGLUSE	f	899	0.8
3H	6	rGLUSE	f	899	1.2
3H	12	rGLUSE	f	899	0.9
3H	15	rGLUSE	f	899	0.5
3J	3	rGLUSE	m	1234	1.3
3J	6	rGLUSE	m	1234	1.3
3J	12	rGLUSE	m	1234	0.8
3J	15	rGLUSE	m	1234	1
3K	3	GAASE	f	774	1.6
3K	6	GAASE	f	774
3K	15	GAASE	f	774	1.5
3L	3	rGLUSE	m	785	1.4
3L	6	rGLUSE	m	785	1.4
3L	12	rGLUSE	m	785	1
3L	15	rGLUSE	m	785	0.5
3M	3	GAASE	f	885	3.6
3M	6	GAASE	f	885	2.2
3M	12	GAASE	f	885	2.2
3M	15	GAASE	f	885	2
3O	3	rGLUSE	m	807	1.3
3O	6	rGLUSE	m	807	1.6
3O	12	rGLUSE	m	807	0.9
3O	15	rGLUSE	m	807	0.4
3P	3	GAASE	m	984	2.6
3P	6	GAASE	m	984	1.7
3P	12	GAASE	m	984	1.4
3P	15	GAASE	m	984	1
3S	3	rGLUSE	f	1044	1.3
3S	6	rGLUSE	f	1044	1
3S	12	rGLUSE	f	1044	1
3S	15	rGLUSE	f	1044	1.1
3X	3	GAASE	f	1082	3
3X	6	GAASE	f	1082	2.2
3X	12	GAASE	f	1082	1.4
3X	15	GAASE	f	1082	2.1
