# Supplementary material for: Harnessing the glycolysis-TCA cycle axis to boost host defense against neonatal infection
Source: EMBO Mol Med. 2026 Jun 8;18(7):2896–919. doi: 10.1038/s44321-026-00463-z (PMC13365532; doi:10.1038/s44321-026-00463-z)
Supplement: Supplementary file 16 — Source data Fig. 7 [file 44321_2026_463_MOESM16_ESM.zip]

Archive with 22 entries (17 files):
- Figure 7/
- __MACOSX/._Figure 7
- Figure 7/Figure 7D/
- __MACOSX/Figure 7/._Figure 7D
- Figure 7/Figure 7C/
- __MACOSX/Figure 7/._Figure 7C
- Figure 7/Figure 7B/
- __MACOSX/Figure 7/._Figure 7B
- Figure 7/Figure 7A/
- __MACOSX/Figure 7/._Figure 7A
- Figure 7/Figure 7D/rawdata.csv
- __MACOSX/Figure 7/Figure 7D/._rawdata.csv
- Figure 7/Figure 7D/metadata.csv
- __MACOSX/Figure 7/Figure 7D/._metadata.csv
- Figure 7/Figure 7C/metadata.csv
- __MACOSX/Figure 7/Figure 7C/._metadata.csv
- Figure 7/Figure 7C/pca_score.csv
- __MACOSX/Figure 7/Figure 7C/._pca_score.csv
- Figure 7/Figure 7B/rawdata.xlsx
- __MACOSX/Figure 7/Figure 7B/._rawdata.xlsx
- Figure 7/Figure 7A/pca_score.csv
- __MACOSX/Figure 7/Figure 7A/._pca_score.csv
