# Supplementary material for: Harnessing the glycolysis-TCA cycle axis to boost host defense against neonatal infection
Source: EMBO Mol Med. 2026 Jun 8;18(7):2896–919. doi: 10.1038/s44321-026-00463-z (PMC13365532; doi:10.1038/s44321-026-00463-z)
Supplement: Supplementary file 16 — Source data Fig. 7 [file 44321_2026_463_MOESM16_ESM.zip › Figure 7/Figure 7D/rawdata.csv]

Features	Name_report_v1	Select_for_heatmap	logFC	AveExpr	t	P.Value	adj.P.Val	B	FC	log2FoldChange	No_156	No_159	No_162	No_166	No_170	No_172	No_173	No_155	No_158	No_161	No_165	No_169	No_171	Sign
0.798__155.04344__ASPARAGINE	Asparagine	Amino acids	1.5084	-0.96984	26.818	4.0739e-12	2.5869e-09	18.049	32.2403687191819	5.0107963383281	-0.8526141	-0.8424937	-0.8438042	-1.0155026	-0.8173004	-0.3185512	-0.7629085	0.9141862	0.9708147	1.0358489	0.9418586	0.8174850	0.7729813	UP
2.48__144.06554__N-ISOBUTYRYLGLYCINE	Isobutyrylglycine	Amino acids	0.37607	0.64791	3.7253	0.0028774	0.070275	-2.3898	2.37722341889173	1.24927749864429	-0.83277956	-0.01759227	-0.60070023	-0.11118069	0.10114949	-0.25684342	-0.60292479	0.03874239	-0.20975816	0.29280816	0.49117388	0.87157792	0.83632730	UP
0.807__132.02909__ASPARTIC ACID	Aspartate	Amino acids	0.34492	1.1737	6.6084	2.453e-05	0.0014161	2.5396	2.21268708003984	1.14579943848855	-0.1159722	-0.1883877	-0.3565836	-0.6466592	-0.5048956	-0.4762983	-0.2077724	0.3235276	0.5266489	0.6687553	0.5844915	0.2826453	0.1105005	UP
3.019__232.15543__BUTYRYL-CARNITINE	CAR 4:0	Acyl carnitines	0.60202	-0.030274	10.963	1.2613e-07	1.3349e-05	8.0198	3.99963168321574	1.99986715168409	-0.7445428	-0.6104464	-0.1441396	-0.2601803	-0.4086776	-0.6398934	-0.5986103	0.5707628	0.4609645	0.6909168	0.4629502	0.6019788	0.6189172	UP
1.767__218.13972__PROPIONYLCARNITINE	CAR 3:0	Acyl carnitines	0.47247	-0.28512	6.1011	5.2262e-05	0.0023705	1.7506	2.96804171132377	1.56951136699143	-0.5061192	-0.5846176	0.1112586	-0.6890810	-0.5710754	-0.4857245	-0.1501540	0.5080891	0.2009988	0.7174523	0.6385585	0.1342773	0.6761371	UP
1.914__103.03878__3-HYDROXYBUTYRIC ACID	3-Hydroxybutyric acid	Ketone body	0.26368	1.2527	4.0201	0.0016845	0.046507	-1.844	1.83518563030757	0.8759260000599	-0.46415097	-0.43923271	0.01117147	-0.11697263	-0.73951934	-0.32959515	0.04735386	0.20438902	0.29233075	0.79862843	0.22797370	0.04557312	0.46205046	UP
2.156__115.03882__METHYL ACETOACETATE	Methylacetoacetic acid	Beta-keto acid	0.59467	1.578	8.1458	3.0334e-06	0.00021402	4.7206	3.93251148803089	1.97545098018667	-0.452932347	-0.658391702	-0.489070663	-0.873693119	-0.289827345	-0.288467338	-0.239672552	0.585614226	0.721232818	0.009076505	0.594364605	0.792952661	0.588814250	UP
0.773__131.04504__3-UREIDOPROPIONIC ACID	Ureidopropionic acid	Other organic acids	1.4045	0.32076	10.596	1.8347e-07	1.6643e-05	7.6333	25.3804898596378	4.6656480092693	-1.1059649	-0.3085582	-0.9874072	-1.2509264	-0.3721722	-0.6161990	-0.5344203	0.8231991	0.9048180	0.9922725	0.9858556	0.7914853	0.6780177	UP
1.723__103.03878__2-HYDROXYISOBUTYRIC ACID	2-Hydroxyisobutyric acid	Other organic acids	0.44704	1.8515	8.2477	2.6672e-06	0.00021171	4.8547	2.79923912721314	1.48503473553845	-0.4455406	-0.3706767	-0.1386987	-0.3114524	-0.5636858	-0.7108306	-0.3544167	0.4642150	0.6600058	0.7837941	0.3624256	0.2723128	0.3525482	UP
0.896__205.03479__2-METHYLCITRATE	2-Methylcitric acid	Other organic acids	0.3915	0.39031	11.144	1.0525e-07	1.3349e-05	8.2061	2.46320183823516	1.3005348491484	-0.4470285	-0.4266393	-0.4345105	-0.4017100	-0.3352525	-0.4659419	-0.2509980	0.5519912	0.6505835	0.2489590	0.5209015	0.4718589	0.3177865	UP
8.525__257.17585__TETRADECANEDIOIC ACID	Tetradecanedioic acid	Other organic acids	0.23174	-0.51949	4.0937	0.0014756	0.042592	-1.7085	1.70506131071133	0.769823616709197	-0.18828762	-0.50195651	-0.08293272	-0.54856114	-0.19399093	-0.45535513	0.05149597	0.01624019	0.27926513	0.83210966	0.27470235	0.21617948	0.30109126	UP
