# Supplementary material for: Harnessing the glycolysis-TCA cycle axis to boost host defense against neonatal infection
Source: EMBO Mol Med. 2026 Jun 8;18(7):2896–919. doi: 10.1038/s44321-026-00463-z (PMC13365532; doi:10.1038/s44321-026-00463-z)
Supplement: Supplementary file 16 — Source data Fig. 7 [file 44321_2026_463_MOESM16_ESM.zip › Figure 7/Figure 7D/metadata.csv]

Sample_ID	SAC_NO	Litter	Group	Infected	Gender	Birth_weight	No)
C155	155	3	GAASE	Infected	f	1082
C156	156	3	rGLUSE	Infected	f	925
C158	158	3	GAASE	Infected	m	984
C159	159	3	rGLUSE	Infected	m	807
C161	161	3	GAASE	Infected	f	892
C162	162	3	rGLUSE	Infected	f	1000
C165	165	3	GAASE	Infected	m	1094
C166	166	3	rGLUSE	Infected	m	785
C169	169	3	GAASE	Infected	f	885
C170	170	3	rGLUSE	Infected	f	899
C171	171	3	GAASE	Infected	f	774
C172	172	3	rGLUSE	Infected	m	1234
C173	173	3	rGLUSE	Infected	f	1044
