# Supplementary material for: Harnessing the glycolysis-TCA cycle axis to boost host defense against neonatal infection
Source: EMBO Mol Med. 2026 Jun 8;18(7):2896–919. doi: 10.1038/s44321-026-00463-z (PMC13365532; doi:10.1038/s44321-026-00463-z)
Supplement: Supplementary file 16 — Source data Fig. 7 [file 44321_2026_463_MOESM16_ESM.zip › Figure 7/Figure 7C/pca_score.csv]

	PC1	PC2	PC3	PC4	PC5	PC6	PC7	PC8	PC9	PC10	PC11	PC12	PC13
No_155	-14.724	6.0151	1.5914	0.73992	0.34753	0.49092	-0.72274	0.37184	-0.28931	0.028597	-0.1244	-0.026025	-8.003e-15
No_158	-0.26125	-4.8602	3.1259	-0.52438	6.316	3.3325	3.117	2.1947	-0.86428	1.5916	-0.32326	0.55717	2.7191e-15
No_161	0.51437	1.2636	-8.5422	-2.8377	3.2413	-0.91385	0.22336	1.6543	-1.3703	-2.49	-0.81281	-0.33957	-1.3519e-15
No_165	0.32701	0.4551	-5.7551	4.5939	-2.7244	3.3012	2.8409	-1.4983	2.5171	2.047	-0.12736	0.34707	2.4329e-16
No_169	-0.0060907	-5.0582	0.28643	3.6071	1.6467	2.808	-5.4809	-1.3649	0.93913	-1.9143	1.3618	-1.0402	4.6859e-15
No_171	-5.5264	-9.0869	-0.38878	-4.2995	-4.5226	-2.265	1.1345	-1.2924	-0.33579	0.043178	-0.0043582	-0.017506	3.4109e-16
No_156	2.6002	1.324	2.8507	2.7285	1.5361	-2.4363	2.2816	-4.8634	-1.2777	-1.3169	-2.6632	-1.1564	1.4721e-16
No_159	2.9503	3.0606	-0.61791	-3.7958	1.6931	-1.6463	-1.638	-1.8727	-0.29732	3.5552	2.2534	-2.1961	3.9346e-16
No_162	2.815	-0.41484	-0.049886	4.2217	-3.0408	-1.75	-2.4835	3.1473	-4.0473	1.8303	-1.2756	0.5403	3.8073e-15
No_166	4.4669	3.7643	2.3321	-5.0059	-3.6081	5.7183	-0.65648	-0.84009	-1.1741	-1.0891	-0.64081	1.0024	-2.055e-15
No_170	2.1277	0.66276	1.2559	-1.7908	1.1995	-2.8953	-2.6431	1.0157	4.5161	0.70309	-2.537	1.9272	7.6978e-16
No_172	2.668	1.3424	2.9477	0.85092	-2.5631	-0.97828	2.5225	4.1663	2.1391	-1.6965	1.0207	-2.7681	-2.2198e-15
No_173	2.0483	1.5322	0.96392	1.5121	0.47884	-2.7657	1.5049	-0.81829	-0.45526	-1.2921	3.873	3.1698	7.3016e-16
