# Supplementary material for: Harnessing the glycolysis-TCA cycle axis to boost host defense against neonatal infection
Source: EMBO Mol Med. 2026 Jun 8;18(7):2896–919. doi: 10.1038/s44321-026-00463-z (PMC13365532; doi:10.1038/s44321-026-00463-z)
Supplement: Supplementary file 16 — Source data Fig. 7 [file 44321_2026_463_MOESM16_ESM.zip › Figure 7/Figure 7A/pca_score.csv]

Sample_ID	PC1	PC2	Group
C155	-5.516838929	-2.625980128	SE-rGLU-GAAs
C156	9.757552676	2.613756711	SE-rGLU
C158	1.91470809	4.762642899	SE-rGLU-GAAs
C159	3.848650873	-1.276575177	SE-rGLU
C161	-19.06423739	-4.155268435	SE-rGLU-GAAs
C162	-0.92898716	1.747559245	SE-rGLU
C165	-7.78333525	-4.184995348	SE-rGLU-GAAs
C166	18.78213858	-10.13715223	SE-rGLU
C169	-1.185343335	4.643072622	SE-rGLU-GAAs
C170	6.730270165	8.998511715	SE-rGLU
C171	-4.704828605	0.136658402	SE-rGLU-GAAs
C172	2.006755537	-3.478636612	SE-rGLU
C173	-3.856505253	2.956406335	SE-rGLU
